# Supplementary material for: Alkenyl oxindole is a novel PROTAC moiety that recruits the CRL4DCAF11 E3 ubiquitin ligase complex for targeted protein degradation
Source: PLoS Biol. 2024 May 20;22(5):e3002550. doi: 10.1371/journal.pbio.3002550 (PMC11104598; doi:10.1371/journal.pbio.3002550)
Supplement: S4 Data — (XLSX) [file pbio.3002550.s012.xlsx]

## Sheet: HL435_all_genes
index	epsilon	pvalue	gene	product	hits
UBR4	-0.657037667	0.003321806	UBR4	-1.628550451	-1
UBE3A	-0.611924333	0.003321806	UBE3A	-1.516731383	-1
UBR5	-0.414334333	0.00352372	UBR5	-1.016361542	-1
AMBRA1	-0.395121	0.00352372	AMBRA1	-0.969231262	-1
UBE2A	-0.386144333	0.00352372	UBE2A	-0.947211512	-1
HECTD1	-0.410357667	0.004987931	HECTD1	-0.944675984	-1
FBXO42	-0.376341	0.003321806	FBXO42	-0.932808477	-1
TMF1	-0.346784333	0.005909574	TMF1	-0.772789403	-1
WDR1	-0.298107667	0.004198264	WDR1	-0.708581141	-1
ARIH1	-0.289357667	0.004198264	ARIH1	-0.687783001	-1
TOPORS	-0.363227667	0.013231334	TOPORS	-0.682285529	-1
THOC6	-0.304967667	0.00966495	THOC6	-0.614448975	-1
RNF135	-0.278604333	0.007376521	RNF135	-0.594025786	-1
GTF3C2	-0.234697667	0.004710916	GTF3C2	-0.546116745	-1
FBXO5	-0.374927667	0.039841168	FBXO5	-0.524774236	-1
STRAP	-0.280044333	0.013927433	STRAP	-0.519798383	-1
SPOP	-0.210557667	0.004710916	SPOP	-0.489945508	-1
CBLL1	-0.238944333	0.009162163	CBLL1	-0.486969029	-1
EP300	-0.226847667	0.008226082	EP300	-0.472933602	-1
ZBTB46	-0.310864333	0.033270914	ZBTB46	-0.45943736	-1
MED16	-0.237661	0.012566174	MED16	-0.451745299	-1
ING2	-0.180147667	0.003321806	ING2	-0.446518638	-1
NUP43	-0.232614333	0.012566174	NUP43	-0.442152611	-1
UBA6	-0.216364333	0.010192188	UBA6	-0.43093989	-1
CREBBP	-0.208604333	0.01074488	CREBBP	-0.410699884	-1
NFX1	-0.247137667	0.021792557	NFX1	-0.410666637	-1
PELI2	-0.237077667	0.019770894	PELI2	-0.403974107	-1
RNF111	-0.228497667	0.021792557	RNF111	-0.379692702	-1
KDM2A	-0.230854333	0.027650788	KDM2A	-0.359738572	-1
RBBP7	-0.197387667	0.015417258	RBBP7	-0.35766504	-1
UBE4A	-0.200754333	0.017045597	UBE4A	-0.355011512	-1
FBXO36	-0.163164333	0.006981994	FBXO36	-0.351785653	-1
RNF121	-0.207874333	0.020760282	RNF121	-0.349804017	-1
ZNRF2	-0.191977667	0.025161836	ZNRF2	-0.307021757	-1
VPS18	-0.205924333	0.033270914	VPS18	-0.304342834	-1
CUL3	-0.194484333	0.030349249	CUL3	-0.295198445	-1
KLHL38	-0.140067667	0.008682854	KLHL38	-0.288726733	-1
CORO1C	-0.172651	0.022869215	CORO1C	-0.283276911	-1
RNF122	-0.167351	0.020760282	RNF122	-0.281612699	-1
UBE3C	-0.209604333	0.045463912	UBE3C	-0.281358854	-1
STUB1	-0.131254333	0.007790932	STUB1	-0.276738027	-1
ARPC1A	-0.192141	0.036429989	ARPC1A	-0.276402698	-1
UBE2L3	-0.179120667	0.028972986	UBE2L3	-0.275488793	-1
KCNC2	-0.225782667	0.061223932	KCNC2	-0.273892163	-1
ATRX	-0.196554333	0.041646015	ATRX	-0.271328819	-1
IFT80	-0.226381	0.063807425	IFT80	-0.270554448	-1
PPARA	-0.122094333	0.006249307	PPARA	-0.269116439	-1
HUWE1	-0.181917667	0.033270914	HUWE1	-0.268862535	-1
PHF2	-0.210081667	0.053988366	PHF2	-0.26632049	-1
APAF1	-0.204390667	0.053988366	APAF1	-0.25910601	-1
KCTD21	-0.119887667	0.008682854	KCTD21	-0.247128942	-1
KCTD20	-0.125701	0.011930792	KCTD20	-0.241764595	-1
ANAPC7	-0.160944333	0.031781305	ANAPC7	-0.241066973	-1
RNF213	-0.167737667	0.041646015	RNF213	-0.231549528	-1
RNF115	-0.120264333	0.012566174	RNF115	-0.228598076	-1
HACE1	-0.133761	0.019770894	HACE1	-0.227925225	-1
NACC2	-0.163881	0.041646015	NACC2	-0.226225683	-1
BCL6B	-0.144421	0.027650788	BCL6B	-0.225050158	-1
PEX12	-0.281074333	0.16309721	PEX12	-0.221361066	-1
FBXL13	-0.162954333	0.049572629	FBXL13	-0.212615978	-1
PCGF1	-0.166894333	0.053988366	PCGF1	-0.211571915	-1
GTF2H2C	-0.161967667	0.051741093	GTF2H2C	-0.208317046	-1
UBR1	-0.169167667	0.061223932	UBR1	-0.205213707	-1
WDR53	-0.098954333	0.008682854	WDR53	-0.203978278	-1
UBE2J1	-0.175663333	0.07210289	UBE2J1	-0.200615841	-1
CCRL2	-0.173154333	0.07210289	CCRL2	-0.197750444	0
ATG16L1	-0.167443333	0.066480307	ATG16L1	-0.197132206	0
LNX1	-0.101997667	0.011930792	LNX1	-0.196175246	0
UBE2M	-0.130981	0.033270914	UBE2M	-0.193581439	0
BACH2	-0.127078333	0.030349249	BACH2	-0.192886109	0
RBBP6	-0.117324333	0.022869215	RBBP6	-0.192499752	0
GTF3C1	-0.148074333	0.051741093	GTF3C1	-0.190447936	0
FEM1B	-0.156717667	0.061223932	FEM1B	-0.190110876	0
WSB2	-0.198307667	0.123184462	WSB2	-0.180349732	0
ZBTB8A	-0.096531	0.016213471	ZBTB8A	-0.17280246	0
ZFAND6	-0.100131	0.018822931	ZFAND6	-0.172757292	0
RNF223	-0.134171	0.051741093	RNF223	-0.172565963	0
UBE2E2	-0.107637667	0.025161836	UBE2E2	-0.172140365	0
HIC1	-0.159844333	0.08451647	HIC1	-0.171522345	0
CORO7-PAM16	-0.139317	0.061223932	CORO7-PAM16	-0.169002497	0
CORO7	-0.139317	0.061223932	CORO7	-0.169002497	0
DZIP3	-0.104227667	0.025161836	DZIP3	-0.166686896	0
RNF185	-0.167508667	0.106321355	RNF185	-0.163049502	0
NUP37	-0.112847667	0.036429989	NUP37	-0.16233599	0
BIRC6	-0.099197667	0.023991787	BIRC6	-0.160694011	0
FBXL4	-0.073494333	0.006981994	FBXL4	-0.158455292	0
WIPI2	-0.153638	0.118784546	WIPI2	-0.142152032	0
WDR11	-0.219918667	0.22581375	WDR11	-0.142122354	0
UBE2S	-0.097284333	0.039841168	UBE2S	-0.136165763	0
RNF6	-0.108471	0.058727677	RNF6	-0.13354485	0
TRAF7	-0.072804333	0.015417258	TRAF7	-0.131920931	0
GAN	-0.147052667	0.142066994	GAN	-0.124628136	0
C17orf78	-0.084231	0.034819869	C17orf78	-0.122823359	0
PJA2	-0.119054333	0.094918193	PJA2	-0.121750978	0
FBXL17	-0.071567667	0.020760282	FBXL17	-0.12043169	0
KMT2A	-0.129637667	0.123184462	KMT2A	-0.117898207	0
ZBTB11	-0.091751	0.053988366	ZBTB11	-0.116312726	0
WDFY1	-0.062544333	0.014655666	WDFY1	-0.11470596	0
ASB1	-0.078577667	0.034819869	ASB1	-0.114579822	0
WDR61	-0.086897667	0.049572629	WDR61	-0.11338043	0
KCTD9	-0.102344333	0.078109098	KCTD9	-0.113325714	0
ZBTB9	-0.063271	0.016213471	ZBTB9	-0.113262936	0
KCNA10	-0.094791	0.066480307	KCNA10	-0.111598106	0
TCEB3	-0.112729	0.102405393	TCEB3	-0.111565318	0
GPR75-ASB3	-0.059827667	0.013927433	GPR75-ASB3	-0.111047862	0
KLHL30	-0.155419333	0.198925129	KLHL30	-0.108997187	0
RNF19B	-0.128947667	0.147118384	RNF19B	-0.107327405	0
DTX3	-0.109694667	0.106321355	DTX3	-0.106774539	0
KLHL29	-0.121096	0.137149882	KLHL29	-0.104482181	0
RNF32	-0.075537667	0.041646015	RNF32	-0.1042742	0
VPS41	-0.117043	0.13236509	VPS41	-0.102790269	0
KCNC4	-0.094172333	0.081261539	KCNC4	-0.102658669	0
FBXW9	-0.061717667	0.021792557	FBXW9	-0.102555741	0
FBXW11	-0.127624	0.157631636	FBXW11	-0.102399961	0
PPP2R2D	-0.062554333	0.025161836	PPP2R2D	-0.100040498	0
DPH7	-0.121664	0.152305972	DPH7	-0.099433927	0
FBXO38	-0.160817667	0.247616559	FBXO38	-0.097490937	0
KDM2B	-0.089401	0.081261539	KDM2B	-0.097457367	0
CORO6	-0.127251667	0.174455184	CORO6	-0.09649699	0
TRIM68	-0.070464333	0.045463912	TRIM68	-0.094586614	0
MAPKBP1	-0.080167	0.066480307	MAPKBP1	-0.094381169	0
KLHL31	-0.070233667	0.047480915	KLHL31	-0.092952918	0
TMEM189-UBE2V1	-0.129182	0.198925129	TMEM189-UBE2V1	-0.090596674	0
ASB12	-0.235785667	0.419392649	ASB12	-0.088980603	0
MUL1	-0.069264333	0.053988366	MUL1	-0.087806383	0
TRIM6	-0.073687333	0.066480307	TRIM6	-0.086752612	0
2-Mar	-0.174769	0.321689232	2-Mar	-0.086084826	0
KBTBD11	-0.103971667	0.152305972	KBTBD11	-0.084974283	0
UBE3D	-0.062131	0.045463912	UBE3D	-0.083400504	0
LONRF2	-0.062094333	0.045463912	LONRF2	-0.083351285	0
KDM5A	-0.056274333	0.033270914	KDM5A	-0.083169822	0
ZC3HC1	-0.039791	0.008226082	ZC3HC1	-0.082956555	0
RNF165	-0.129257667	0.232923671	RNF165	-0.08179249	0
PEX10	-0.160685	0.312809572	PEX10	-0.081100928	0
TRIM51	-0.133774	0.247616559	TRIM51	-0.081096516	0
UCHL1	-0.083431667	0.110355108	UCHL1	-0.079861422	0
UBE2E3	-0.090414667	0.13236509	UBE2E3	-0.07940456	0
ABTB2	-0.055987667	0.039841168	ABTB2	-0.078364142	0
IVNS1ABP	-0.040724333	0.012566174	IVNS1ABP	-0.077408688	0
RNF114	-0.149678	0.304092874	RNF114	-0.077382591	0
KLHL14	-0.058733667	0.049572629	KLHL14	-0.076633224	0
AMFR	-0.091911333	0.147118384	AMFR	-0.076500841	0
KMT2B	-0.093856	0.16309721	KMT2B	-0.073916618	0
POC1B	-0.069554333	0.08787609	POC1B	-0.073458368	0
KLHL32	-0.122151333	0.255201403	KLHL32	-0.072450025	0
NBEA	-0.062068333	0.069244737	NBEA	-0.07197526	0
PELI3	-0.047314333	0.031781305	PELI3	-0.070868746	0
7-Mar	-0.115724333	0.247616559	7-Mar	-0.070154442	0
TMEM183A	-0.048010667	0.034819869	TMEM183A	-0.070007852	0
RFFL	-0.071401667	0.106321355	RFFL	-0.069500918	0
RNF26	-0.131024333	0.295539028	RNF26	-0.069362338	0
KIF21A	-0.127757333	0.287147817	KIF21A	-0.069230994	0
RAB40A	-0.055294333	0.056316528	RAB40A	-0.069082757	0
PIAS2	-0.043847667	0.027650788	PIAS2	-0.068327489	0
ZBTB37	-0.080388333	0.147118384	ZBTB37	-0.066909867	0
TRIM66	-0.077182667	0.137149882	TRIM66	-0.066593557	0
SOCS1	-0.091175	0.186393567	SOCS1	-0.066518461	0
FBXO6	-0.077669	0.142066994	FBXO6	-0.065825006	0
TRAF5	-0.110855667	0.255201403	TRAF5	-0.065750374	0
FBXO16	-0.047114333	0.041646015	FBXO16	-0.065037876	0
CORO2A	-0.071961667	0.127710625	CORO2A	-0.064317393	0
VHL	-0.056887667	0.075056946	VHL	-0.063976388	0
KLHL35	-0.065371	0.106321355	KLHL35	-0.063630791	0
RNF146	-0.037841	0.021792557	RNF146	-0.06288008	0
UBR2	-0.098672	0.232923671	UBR2	-0.062438297	0
PHF14	-0.065971	0.116630457	PHF14	-0.061563347	0
RNF2	-0.05085	0.066480307	RNF2	-0.05986606	0
RNFT2	-0.049338667	0.063807425	RNFT2	-0.05896606	0
WDR81	-0.048529333	0.061223932	WDR81	-0.058869905	0
CHD4	-0.057223	0.094918193	CHD4	-0.058519132	0
MTF2	-0.057504333	0.102405393	MTF2	-0.056910726	0
FBXO15	-0.041414333	0.043519609	FBXO15	-0.056377954	0
ASB15	-0.049914333	0.075056946	ASB15	-0.056134114	0
KCNA2	-0.129863	0.37838156	KCNA2	-0.054811281	0
WDR6	-0.105132667	0.304092874	WDR6	-0.054352932	0
CNOT4	-0.052924333	0.094918193	CNOT4	-0.054123098	0
DIDO1	-0.040694333	0.047480915	DIDO1	-0.053858174	0
XIAP	-0.040563	0.051741093	XIAP	-0.052170686	0
ZNRF3	-0.037561	0.041646015	ZNRF3	-0.051850201	0
ZBTB32	-0.056321	0.123184462	ZBTB32	-0.051220799	0
BTBD3	-0.025617667	0.01074488	BTBD3	-0.050436022	0
RASD2	-0.058981	0.142066994	RASD2	-0.049986799	0
KCTD1	-0.039528667	0.056316528	KCTD1	-0.049385698	0
ZBTB20	-0.067611	0.186393567	ZBTB20	-0.049326895	0
SHKBP1	-0.130177667	0.419392649	SHKBP1	-0.049126342	0
BTBD6	-0.08281	0.255201403	BTBD6	-0.049116014	0
DTX1	-0.049344333	0.102405393	DTX1	-0.04883496	0
HDAC4	-0.106114667	0.358835824	HDAC4	-0.047232084	0
FBXO27	-0.141104333	0.462906969	FBXO27	-0.047200286	0
WDR60	-0.036054333	0.051741093	WDR60	-0.0463718	0
LRRC29	-0.049984	0.137149882	LRRC29	-0.043126423	0
ZBTB7C	-0.071048	0.247616559	ZBTB7C	-0.043070741	0
TRIM16	-0.039999	0.08451647	TRIM16	-0.042921273	0
RNF141	-0.046488667	0.13236509	RNF141	-0.040827581	0
WDR63	-0.035461	0.07210289	WDR63	-0.04049814	0
CBX4	-0.051407	0.16870448	CBX4	-0.039731102	0
KLHL23	-0.06825	0.262946285	KLHL23	-0.039594075	0
RAB40AL	-0.056303667	0.198925129	RAB40AL	-0.039486344	0
FBXW2	-0.062307	0.232923671	FBXW2	-0.039427021	0
ATG3	-0.030996667	0.053988366	ATG3	-0.039294469	0
1-Mar	-0.128946533	0.497129375	1-Mar	-0.039139215	0
BRWD1	-0.04939	0.16309721	BRWD1	-0.038897266	0
TRIM59	-0.063304333	0.247616559	TRIM59	-0.038376373	0
SPSB2	-0.033151	0.07210289	SPSB2	-0.037860011	0
DCAF8L1	-0.049536333	0.174455184	DCAF8L1	-0.0375642	0
KMT2D	-0.066756	0.278918921	KMT2D	-0.037017672	0
ZBTB7A	-0.106802667	0.462906969	ZBTB7A	-0.035726163	0
ZBTB5	-0.03523	0.098605064	ZBTB5	-0.035444931	0
CORO2B	-0.074881667	0.339937326	CORO2B	-0.035089635	0
OSTM1	-0.024685667	0.038103129	OSTM1	-0.035029933	0
6-Mar	-0.080226667	0.368528058	6-Mar	-0.034780622	0
HOXB4	-0.034984333	0.106321355	HOXB4	-0.034053033	0
FBXO8	-0.024307667	0.039841168	FBXO8	-0.034022662	0
CDRT1	-0.052421333	0.22581375	CDRT1	-0.033877267	0
TRIM60	-0.06038	0.278918921	TRIM60	-0.03348204	0
RWDD3	-0.078693333	0.37838156	RWDD3	-0.033214098	0
SPSB4	-0.049675	0.22581375	SPSB4	-0.03210245	0
ARMC4	-0.026651	0.063807425	ARMC4	-0.031851377	0
TSSC1	-0.04517	0.198925129	TSSC1	-0.031678189	0
TRIM21	-0.038560333	0.152305972	TRIM21	-0.031514707	0
ZBTB3	-0.056214333	0.287147817	ZBTB3	-0.030462237	0
UBE2T	-0.035817667	0.142066994	UBE2T	-0.030355716	0
RNF215	-0.025581	0.066480307	RNF215	-0.03011669	0
DTX2	-0.021107667	0.038103129	DTX2	-0.02995261	0
LGALS3BP	-0.041404333	0.198925129	LGALS3BP	-0.029037288	0
WDR89	-0.071209333	0.408902178	WDR89	-0.027656322	0
FBXO22	-0.037380667	0.186393567	FBXO22	-0.027271779	0
KCNA7	-0.033894667	0.157631636	KCNA7	-0.02719561	0
KDM5D	-0.048466333	0.278918921	KDM5D	-0.026875649	0
GNB4	-0.093761	0.520671944	GNB4	-0.026575226	0
SMURF1	-0.084561	0.485574332	SMURF1	-0.02653053	0
BTBD8	-0.048783333	0.287147817	BTBD8	-0.026435419	0
TRIM71	-0.046552667	0.270851918	TRIM71	-0.026407842	0
RNF180	-0.034359	0.174455184	RNF180	-0.026054984	0
RNF41	-0.024945667	0.098605064	RNF41	-0.025097855	0
TRIM31	-0.035037667	0.192584441	TRIM31	-0.025065204	0
WDR7	-0.028587	0.147118384	WDR7	-0.023793905	0
DNAI1	-0.059128	0.398569491	DNAI1	-0.023621396	0
WDR88	-0.041766	0.278918921	WDR88	-0.023160167	0
KLHL25	-0.042441333	0.287147817	KLHL25	-0.022998724	0
KLHL22	-0.030068667	0.174455184	KLHL22	-0.022801555	0
UBE3B	-0.02229	0.094918193	UBE3B	-0.02279488	0
KDM5B	-0.047878	0.339937326	KDM5B	-0.022435686	0
ZFAND3	-0.051512333	0.368528058	ZFAND3	-0.022332113	0
DCAF5	-0.060808333	0.430039726	DCAF5	-0.022285733	0
CADPS2	-0.027584333	0.157631636	CADPS2	-0.022132472	0
SKP1	-0.022408333	0.106321355	SKP1	-0.021811812	0
GZF1	-0.033996	0.232923671	GZF1	-0.021512206	0
KATNB1	-0.019174333	0.098605064	KATNB1	-0.019291312	0
KLHL33	-0.050343	0.419392649	KLHL33	-0.0189984	0
AHCTF1	-0.050324667	0.419392649	AHCTF1	-0.018991482	0
RNF43	-0.103606333	0.659617648	RNF43	-0.018722466	0
CUL9	-0.016367667	0.07210289	CUL9	-0.01869265	0
FBXO25	-0.034437333	0.287147817	FBXO25	-0.018661401	0
RNF38	-0.046116333	0.408901122	RNF38	-0.01791074	0
FBXO40	-0.021186	0.147118384	FBXO40	-0.017633808	0
KLHL1	-0.030385	0.295539028	KLHL1	-0.016085368	0
ENC1	-0.017060333	0.114508796	ENC1	-0.016056523	0
UBE2O	-0.079907667	0.633259195	UBE2O	-0.015855159	0
KLHL3	-0.040656	0.408902178	KLHL3	-0.015790001	0
RNF222	-0.035377667	0.358835824	RNF222	-0.015746748	0
RFPL4B	-0.050523333	0.497129375	RFPL4B	-0.015335376	0
ZBTB8B	-0.073340667	0.620249861	ZBTB8B	-0.015213298	0
WDR4	-0.072003	0.620249861	WDR4	-0.014935822	0
UFC1	-0.016980667	0.137149882	UFC1	-0.014650997	0
SOCS6	-0.089515333	0.686405618	SOCS6	-0.014628522	0
KCNG3	-0.039203	0.430039726	KCNG3	-0.014367563	0
TRIM32	-0.087321	0.686405618	TRIM32	-0.014269925	0
IRF2BPL	-0.042369667	0.462906969	IRF2BPL	-0.01417292	0
ASB6	-0.012327	0.07210289	ASB6	-0.014078017	0
PARK2	-0.041948333	0.462906969	PARK2	-0.014031981	0
MIB1	-0.061627667	0.594587699	MIB1	-0.013914546	0
TNFAIP1	-0.025621	0.287147817	TNFAIP1	-0.013883879	0
TRIM6-TRIM34	-0.025546667	0.287147817	TRIM6-TRIM34	-0.013843598	0
DCUN1D2	-0.008531667	0.025161836	DCUN1D2	-0.013644333	0
FBXO18	-0.021079	0.22581375	FBXO18	-0.013622296	0
COMMD3-BMI1	-0.077815	0.672959759	COMMD3-BMI1	-0.013385029	0
NOSIP	-0.037111	0.440842109	NOSIP	-0.013201011	0
RNF216	-0.025865	0.312809572	RNF216	-0.013054582	0
CHFR	-0.099987	0.741149992	CHFR	-0.013007698	0
FAM53C	-0.016171667	0.157631636	FAM53C	-0.012975444	0
WDR37	-0.013156	0.106321355	WDR37	-0.012805781	0
UBE2Q2	-0.045995	0.532655001	UBE2Q2	-0.012582116	0
RAB40B	-0.054061333	0.594587699	RAB40B	-0.012206188	0
WDR87	-0.026016667	0.339937326	WDR87	-0.01219144	0
MKRN1	-0.010164	0.063807425	MKRN1	-0.012147289	0
WDR90	-0.027865333	0.368528058	WDR90	-0.012080442	0
KLHL28	-0.007377667	0.023991787	KLHL28	-0.011951358	0
LDB2	-0.015120333	0.16309721	LDB2	-0.011908071	0
10-Mar	-0.014569	0.157631636	10-Mar	-0.011689534	0
SH3RF3	-0.015500667	0.186393567	SH3RF3	-0.011308807	0
PIAS1	-0.018057	0.240190947	PIAS1	-0.011185289	0
RSPRY1	-0.057908667	0.646382941	RSPRY1	-0.010974278	0
TRIM58	-0.017066667	0.232923671	TRIM58	-0.010799554	0
TRIM7	-0.023003	0.339937326	TRIM7	-0.010779232	0
KCNS1	-0.042597	0.569421892	KCNS1	-0.010417771	0
KCNC3	-0.019354667	0.295539028	KCNC3	-0.010246073	0
RNF152	-0.046140667	0.607358284	RNF152	-0.009991994	0
ERCC8	-0.048171667	0.633259195	ERCC8	-0.00955815	0
WDR34	-0.027446333	0.462906969	WDR34	-0.009180971	0
MNAT1	-0.048366333	0.646382941	MNAT1	-0.009165909	0
TRIM54	-0.080363333	0.769042625	TRIM54	-0.009165405	0
PIAS3	-0.011598	0.16309721	PIAS3	-0.009134045	0
RNF181	-0.033121667	0.532655001	RNF181	-0.009060564	0
FBXL5	-0.026930667	0.474166222	FBXL5	-0.008727405	0
TRIM5	-0.034454667	0.569421892	TRIM5	-0.008426435	0
LONRF1	-0.031251	0.544776058	LONRF1	-0.008243451	0
RNF149	-0.029229667	0.532655001	RNF149	-0.007995892	0
RNF133	-0.006764333	0.08451647	RNF133	-0.007258526	0
FBXO10	-0.029577	0.569421892	FBXO10	-0.007233524	0
HECTD2	-0.05826	0.755056386	HECTD2	-0.007108921	0
RHOBTB1	-0.028207333	0.569421892	RHOBTB1	-0.00689855	0
FBXL21	-0.021914667	0.485574332	FBXL21	-0.006875601	0
RNF217	-0.035882667	0.646382941	RNF217	-0.006800128	0
DCAF15	-0.035764667	0.646382941	DCAF15	-0.006777766	0
TRIM38	-0.018924	0.440842109	TRIM38	-0.006731587	0
DCAF8	-0.012769667	0.312809572	DCAF8	-0.006445106	0
ZMIZ2	-0.016288667	0.430039726	ZMIZ2	-0.005969657	0
WDFY3	-0.097053667	0.868813782	WDFY3	-0.005927388	0
ASB18	-0.015337333	0.440842109	ASB18	-0.005455749	0
WDR20	-0.009965	0.295539028	WDR20	-0.005275323	0
KCNS2	-0.023148	0.594587699	KCNS2	-0.00522645	0
NHLRC1	-0.019652667	0.544776058	NHLRC1	-0.005184019	0
RNF220	-0.021197	0.581941232	RNF220	-0.004983857	0
PML	-0.028624667	0.686405618	PML	-0.004677819	0
ASB3	-0.05614	0.825699385	ASB3	-0.004669615	0
KBTBD12	-0.026803	0.672959759	KBTBD12	-0.004610408	0
FBXO41	-0.095798333	0.897783374	FBXO41	-0.004486087	0
TLE2	-0.003141	0.038103129	TLE2	-0.004457203	0
ASB4	-0.010259	0.37838156	ASB4	-0.004330017	0
KCNV1	-0.009102	0.368528058	KCNV1	-0.003945985	0
RNF123	-0.064207	0.868813782	RNF123	-0.003921333	0
ZMIZ1	-0.020970333	0.686405618	ZMIZ1	-0.003426954	0
HIC2	-0.002831	0.08451647	HIC2	-0.003037829	0
SRM	-0.023101667	0.755056386	SRM	-0.00281888	0
KCNA4	-0.040430333	0.854392276	KCNA4	-0.002763118	0
ANKFY1	-0.009598	0.532655001	ANKFY1	-0.002625571	0
MYLIP	-0.020581	0.755056386	MYLIP	-0.002511306	0
OTUD7A	-0.012982667	0.646382941	OTUD7A	-0.002460347	0
UBE2L6	-0.006162	0.419392649	UBE2L6	-0.002325411	0
G2E3	-0.069592	0.926889864	G2E3	-0.002294578	0
CRBN	-0.053192333	0.912321915	CRBN	-0.002119815	0
PCGF2	-0.011358333	0.672959759	PCGF2	-0.001953757	0
BTBD10	-0.003808667	0.321689232	BTBD10	-0.00187601	0
RHOBTB3	-0.002833333	0.240190947	RHOBTB3	-0.00175509	0
AIRE	-0.084110667	0.956094535	AIRE	-0.001640088	0
TLE6	-0.063278667	0.956094535	TLE6	-0.001233881	0
TRIM28	-0.042326667	0.941482364	TRIM28	-0.001108443	0
STXBP5	-0.001379667	0.186393567	STXBP5	-0.001006562	0
TRIM35	-0.004575333	0.633259195	TRIM35	-0.000907831	0
FBXL2	-0.001748667	0.304092874	FBXL2	-0.00090405	0
ZBTB7B	-0.017047333	0.890526395	ZBTB7B	-0.000858388	0
WHSC1L1	-0.000464333	0.022869215	WHSC1L1	-0.000761854	0
BIRC7	-0.026259	0.941482364	BIRC7	-0.000687666	0
UBE2J2	-0.033523667	0.956094535	UBE2J2	-0.000653683	0
BTBD11	-0.009602333	0.868813782	BTBD11	-0.000586446	0
ABTB1	-0.003512	0.699951468	ABTB1	-0.000544121	0
SYVN1	-0.015506667	0.926889864	SYVN1	-0.000511284	0
FBXO9	-0.002624	0.713593457	FBXO9	-0.000384545	0
NEURL1B	-0.004951	0.868813782	NEURL1B	-0.000302374	0
MAP3K1	-0.012065667	0.956094535	MAP3K1	-0.00023527	0
TRIM72	-0.000311	0.240190947	TRIM72	-0.000192647	0
KCTD2	-0.030007333	0.985358273	KCTD2	-0.000192222	0
FBXO11	-0.005491	0.941482364	FBXO11	-0.000143797	0
KLHL9	-0.002165667	0.897783374	KLHL9	-0.000101415	0
UBE4B	0.018808	1	UBE4B	0	0
PDZRN4	0.025596	1	PDZRN4	0	0
DNAI2	0.087914333	1	DNAI2	0	0
BFAR	0.052488333	1	BFAR	0	0
TRIM4	0.083812	1	TRIM4	0	0
ASB13	0.056832667	1	ASB13	0	0
KCNRG	0.007101333	0.970721476	KCNRG	9.16E-05	0
NWD1	0.009732	0.970721476	NWD1	0.000125595	0
DCUN1D5	0.000318667	0.232923671	DCUN1D5	0.000201648	0
PEX7	0.034157333	0.985358273	PEX7	0.000218806	0
RNF144A	0.000684667	0.349305429	RNF144A	0.000312752	0
CDC20B	0.000679667	0.304092874	CDC20B	0.000351383	0
DCAF8L2	0.028299	0.970721476	DCAF8L2	0.000365209	0
TRIM55	0.028345	0.970721476	TRIM55	0.000365802	0
ZFAND4	0.033559333	0.970721476	ZFAND4	0.000433095	0
FBXL6	0.006012333	0.840019257	FBXL6	0.000455198	0
RABGEF1	0.008577333	0.868813782	RABGEF1	0.000523846	0
KCTD7	0.008577333	0.868813782	KCTD7	0.000523846	0
KCNA3	0.005041333	0.741149992	KCNA3	0.000655847	0
POC1A	0.001438	0.295539028	POC1A	0.000761256	0
DCAF6	0.004421333	0.646382941	DCAF6	0.000837887	0
WDR54	0.046539333	0.956094535	WDR54	0.000907478	0
RNF212	0.042117333	0.941482364	RNF212	0.001102961	0
ASB10	0.044925667	0.941482364	ASB10	0.001176505	0
TRAF6	0.012899333	0.769042625	TRAF6	0.001471164	0
TRAF4	0.040047333	0.912321915	TRAF4	0.001595962	0
TRIM23	0.082720667	0.956094535	TRIM23	0.001612984	0
TRIM15	0.05924	0.926889864	TRIM15	0.001953253	0
TBC1D31	0.022592667	0.811437267	TBC1D31	0.002050173	0
IFT122	0.004913333	0.368528058	IFT122	0.002130075	0
UBE2W	0.008068667	0.520671944	UBE2W	0.002286949	0
FBXO4	0.042816	0.868813782	FBXO4	0.002614914	0
EFCAB8	0.081361667	0.926889864	EFCAB8	0.002682646	0
PHRF1	0.042407	0.854392276	PHRF1	0.002898208	0
DPF2	0.022295333	0.741149992	DPF2	0.002900487	0
GMCL1	0.015850667	0.633259195	GMCL1	0.003145065	0
FBXL15	0.008337667	0.398569491	FBXL15	0.003330864	0
ASB9	0.002357333	0.038103129	ASB9	0.003345149	0
ZFP91	0.031543	0.783104432	ZFP91	0.003349246	0
ASB14	0.022669667	0.699951468	ASB14	0.003512258	0
SLX4	0.041628	0.811437267	SLX4	0.003777535	0
RFPL4A	0.031568333	0.755056386	RFPL4A	0.003851987	0
STC1	0.022511	0.672959759	STC1	0.003872137	0
BAZ1B	0.022908667	0.672959759	BAZ1B	0.00394054	0
RNF144B	0.006146	0.22581375	RNF144B	0.00397185	0
RNF19A	0.036444667	0.755056386	RNF19A	0.004447001	0
RNF103	0.045920333	0.797237453	RNF103	0.004519126	0
LTN1	0.020685667	0.594587699	LTN1	0.004670494	0
DTX3L	0.027005667	0.659617648	DTX3L	0.004880133	0
SPSB1	0.021119	0.581941232	SPSB1	0.004965518	0
PDZRN3	0.008719	0.262946285	PDZRN3	0.005058179	0
TRIM41	0.010162333	0.312809572	TRIM41	0.005129133	0
CDCA3	0.095641	0.883279065	CDCA3	0.005155247	0
PELI1	0.052459667	0.797237453	PELI1	0.005162677	0
TRIM56	0.022245667	0.581941232	TRIM56	0.005230421	0
WDR64	0.042165	0.741149992	WDR64	0.005485409	0
KCNA6	0.034024667	0.686405618	KCNA6	0.005560283	0
RNF25	0.082686667	0.854392276	RNF25	0.005651029	0
KLHL26	0.005645667	0.098605064	KLHL26	0.00568011	0
KMT2C	0.020935667	0.532655001	KMT2C	0.005727035	0
AHI1	0.046963	0.755056386	AHI1	0.005730454	0
RAD18	0.078456333	0.840019257	RAD18	0.005939988	0
ZBTB17	0.021934667	0.532655001	ZBTB17	0.006000316	0
TTC3	0.035628667	0.672959759	TTC3	0.006128519	0
DDB2	0.008949667	0.20541707	DDB2	0.006151674	0
CCNB1IP1	0.023410333	0.544776058	CCNB1IP1	0.006175224	0
ATG10	0.025408	0.569421892	ATG10	0.006213929	0
9-Mar	0.013186	0.321689232	9-Mar	0.006494942	0
TRIM24	0.014306667	0.349305429	TRIM24	0.006535209	0
KCNB2	0.023289	0.520671944	KCNB2	0.006600937	0
BTBD17	0.027063333	0.569421892	BTBD17	0.006618767	0
EED	0.025667667	0.544776058	EED	0.006770668	0
ZNF645	0.014091	0.330731853	ZNF645	0.006771063	0
TRIM50	0.004738	0.030349249	TRIM50	0.007191583	0
KLHL42	0.096864333	0.840019257	KLHL42	0.007333672	0
RMND5A	0.065350333	0.769042625	RMND5A	0.007453179	0
NSMAF	0.066889333	0.769042625	NSMAF	0.007628701	0
SOCS5	0.049440667	0.699951468	SOCS5	0.007659945	0
DCAF4L2	0.113021	0.854392276	DCAF4L2	0.007724159	0
NACC1	0.011796333	0.212061634	NACC1	0.007945278	0
ZBTB33	0.007540667	0.08787609	ZBTB33	0.007963919	0
WDR83	0.012502333	0.21886012	WDR83	0.008249457	0
SOCS2	0.016761	0.312809572	SOCS2	0.008459611	0
DMWD	0.008899	0.110355108	DMWD	0.00851819	0
UBA7	0.035517333	0.569421892	UBA7	0.008686326	0
DENND3	0.016571333	0.278918921	DENND3	0.009189169	0
NSMCE1	0.03151	0.508829303	NSMCE1	0.009245913	0
PPP2R2B	0.010377333	0.114508796	PPP2R2B	0.009766743	0
DYNC1I1	0.014702333	0.212061634	DYNC1I1	0.009902579	0
HERC4	0.023469667	0.37838156	HERC4	0.009905843	0
GRWD1	0.036122	0.520671944	GRWD1	0.010238269	0
MID1	0.070476667	0.713593457	MID1	0.010328295	0
SSR3	0.07088	0.713593457	SSR3	0.010387403	0
ZBTB45	0.014248	0.186393567	ZBTB45	0.0103949	0
RNF126	0.037809	0.520671944	RNF126	0.010716425	0
INTS12	0.013493667	0.137149882	INTS12	0.011642397	0
RNF34	0.02668	0.358835824	RNF34	0.01187538	0
NEDD4	0.010428333	0.07210289	NEDD4	0.01190965	0
PPP2R2A	0.017203333	0.198925129	PPP2R2A	0.012064876	0
WDR13	0.016814667	0.180351004	WDR13	0.012508118	0
FANCL	0.014022333	0.123184462	FANCL	0.012752528	0
RC3H1	0.040316333	0.462906969	RC3H1	0.013486067	0
DCAF12L2	0.043204667	0.485574332	DCAF12L2	0.013555217	0
FBXO34	0.040942667	0.462906969	FBXO34	0.013695579	0
KCTD8	0.036402333	0.419392649	KCTD8	0.013737483	0
KBTBD3	0.129540667	0.783104432	KBTBD3	0.013754669	0
BTBD7	0.072284	0.633259195	BTBD7	0.014342483	0
DCAF17	0.044277333	0.474166222	DCAF17	0.014348928	0
8-Mar	0.042735333	0.451798374	8-Mar	0.014746055	0
FBXL19	0.053397	0.520671944	FBXL19	0.015134623	0
RNF145	0.052138667	0.508829303	RNF145	0.015298939	0
ZBTB24	0.079012667	0.633259195	ZBTB24	0.015677574	0
STRN	0.048869333	0.474166222	STRN	0.015837055	0
FBXO32	0.007689	0.008682854	FBXO32	0.015849624	0
KLHL11	0.052801667	0.497129375	KLHL11	0.01602692	0
TRIM11	0.041541333	0.408902178	TRIM11	0.016133847	0
RNF187	0.082425333	0.633259195	RNF187	0.016354711	0
KCNG1	0.025854333	0.232923671	KCNG1	0.01636027	0
UBE2B	0.218749667	0.840019257	UBE2B	0.016561703	0
UBA2	0.076968	0.607358284	UBA2	0.016667808	0
PEX2	0.097827	0.672959759	PEX2	0.016827311	0
NEURL2	0.030239	0.270851918	NEURL2	0.01715362	0
RCBTB2	0.018855667	0.118784546	RCBTB2	0.017446018	0
FBXO3	0.067244667	0.544776058	FBXO3	0.017737932	0
ZBTB42	0.034843	0.304092874	ZBTB42	0.018013613	0
DPF3	0.049311	0.430039726	DPF3	0.018072059	0
WDR5B	0.105142	0.672959759	WDR5B	0.018085571	0
KLHL17	0.043200333	0.368528058	KLHL17	0.018728616	0
RAB40C	0.019133667	0.102405393	RAB40C	0.018936153	0
GNB2	0.035179667	0.278918921	GNB2	0.0195079	0
RCBTB1	0.030185333	0.21886012	RCBTB1	0.01991729	0
ZNF106	0.026268	0.174455184	ZNF106	0.019919448	0
EML1	0.075569667	0.544776058	EML1	0.019933917	0
EML6	0.023231	0.137149882	EML6	0.020043813	0
WDFY2	0.048195	0.368528058	WDFY2	0.020893951	0
KCMF1	0.009379	0.005909574	KCMF1	0.020900575	0
DTX4	0.099434333	0.607358284	DTX4	0.021533006	0
KLHL8	0.047797667	0.349305429	KLHL8	0.021833719	0
GNB3	0.063079333	0.440842109	GNB3	0.022438387	0
ZBTB49	0.015850333	0.038103129	ZBTB49	0.022492247	0
PIK3R4	0.059135	0.408902178	PIK3R4	0.022966885	0
TRIM36	0.020815667	0.078109098	TRIM36	0.023049154	0
RNF186	0.030202667	0.16309721	RNF186	0.023786215	0
KCTD5	0.062332667	0.408902178	KCTD5	0.024208797	0
WRAP53	0.085857333	0.520671944	WRAP53	0.024335044	0
WDR45B	0.107430667	0.581941232	WDR45B	0.025259192	0
SEC31A	0.051725	0.321689232	SEC31A	0.025477846	0
ZBTB26	0.060829667	0.37838156	ZBTB26	0.02567438	0
TNFAIP3	0.03248	0.157631636	TNFAIP3	0.026060543	0
5-Mar	0.031704	0.127710625	5-Mar	0.028336178	0
LZTR1	0.020052333	0.038103129	LZTR1	0.02845505	0
MDM2	0.013382333	0.007376521	MDM2	0.028533121	0
SIAH1	0.019669	0.034819869	SIAH1	0.028680802	0
HERC3	0.047696667	0.247616559	HERC3	0.028914688	0
KLHL36	0.053844333	0.287147817	KLHL36	0.029177947	0
ZBTB39	0.026225	0.075056946	ZBTB39	0.029492874	0
KCTD11	0.021839	0.043519609	KCTD11	0.029729759	0
FBXO33	0.126871333	0.581941232	FBXO33	0.029830098	0
RHOBTB2	0.039981333	0.174455184	RHOBTB2	0.03031849	0
PAAF1	0.037919333	0.157631636	PAAF1	0.030424828	0
TRIM69	0.084487667	0.430039726	TRIM69	0.030964005	0
FBXL8	0.048616333	0.22581375	FBXL8	0.031418287	0
KCTD4	0.062337333	0.312809572	KCTD4	0.031462897	0
UBA5	0.034828667	0.123184462	UBA5	0.031674724	0
SH3RF1	0.153229	0.620249861	SH3RF1	0.031784801	0
LRSAM1	0.037584333	0.142066994	LRSAM1	0.031852978	0
ZBTB43	0.05246	0.240190947	ZBTB43	0.032495999	0
PAFAH1B1	0.037809	0.137149882	PAFAH1B1	0.032621778	0
KLHL10	0.076848667	0.368528058	KLHL10	0.03331616	0
EML2	0.095508	0.440842109	EML2	0.033973812	0
LLGL1	0.085988667	0.398569491	LLGL1	0.034352124	0
BTBD2	0.097519333	0.440842109	BTBD2	0.034689278	0
KCNA5	0.049606667	0.198925129	KCNA5	0.034789669	0
FBXO17	0.025312333	0.041646015	FBXO17	0.034941817	0
CORO1A	0.060448667	0.262946285	CORO1A	0.035068264	0
SCAP	0.033956333	0.091342599	SCAP	0.035291722	0
CORO1B	0.042012333	0.142066994	CORO1B	0.035605739	0
RC3H2	0.053391333	0.212061634	RC3H2	0.035961086	0
KLHL5	0.070002333	0.304092874	KLHL5	0.036190769	0
RFWD3	0.097341667	0.419392649	RFWD3	0.036734719	0
ZBTB25	0.033872333	0.069244737	ZBTB25	0.039278806	0
KCNS3	0.037688333	0.08787609	KCNS3	0.039803752	0
WDFY4	0.037239	0.08451647	WDFY4	0.039959631	0
ZBTB4	0.025039	0.025161836	ZBTB4	0.040043813	0
ZBTB38	0.072379667	0.278918921	ZBTB38	0.040136119	0
WDR45	0.025551333	0.026380959	WDR45	0.04033813	0
KLHL18	0.061561333	0.21886012	KLHL18	0.040620222	0
FBXO24	0.073641667	0.278918921	FBXO24	0.040835926	0
KCTD13	0.047391	0.137149882	KCTD13	0.040889171	0
ZBTB41	0.029639	0.041646015	ZBTB41	0.040914462	0
PPARG	0.126365667	0.474166222	PPARG	0.040951244	0
PJA1	0.217443333	0.646382941	PJA1	0.041207711	0
BIRC3	0.024603	0.020760282	BIRC3	0.04140111	0
TRIM33	0.042595667	0.106321355	TRIM33	0.041461749	0
WWP2	0.108655	0.408902178	WWP2	0.042199492	0
TRAF3IP2	0.078506333	0.287147817	TRAF3IP2	0.042542149	0
LONRF3	0.054265667	0.16309721	LONRF3	0.042737114	0
RNF138	0.058922	0.180351004	RNF138	0.043830982	0
TRIM52	0.075828667	0.262946285	TRIM52	0.043990709	0
WDR72	0.066893333	0.21886012	WDR72	0.044138453	0
TMEM129	0.107945667	0.388395641	TMEM129	0.044336054	0
BTBD9	0.105262667	0.37838156	BTBD9	0.044428218	0
KBTBD7	0.033339	0.045463912	KBTBD7	0.044752046	0
ANAPC11	0.048448667	0.118784546	ANAPC11	0.044826647	0
RING1	0.051289333	0.13236509	RING1	0.045043654	0
RNF182	0.046655667	0.102405393	RNF182	0.046174048	0
BTBD19	0.048278333	0.106321355	BTBD19	0.04699314	0
FYCO1	0.027372333	0.017914963	FYCO1	0.047813556	0
TRIM22	0.048575333	0.102405393	TRIM22	0.048073898	0
AREL1	0.079641333	0.247616559	AREL1	0.048280194	0
WDR91	0.043548	0.075056946	WDR91	0.048974477	0
TRIM65	0.077253667	0.22581375	TRIM65	0.049925152	0
CIAO1	0.049060667	0.094918193	CIAO1	0.050171917	0
KLHL34	0.059504667	0.137149882	KLHL34	0.051340898	0
KCTD15	0.057550667	0.127710625	KCTD15	0.05143723	0
IBTK	0.086842667	0.255201403	IBTK	0.051507857	0
TRIM27	0.047679	0.081261539	TRIM27	0.051975591	0
KCND3	0.085939	0.247616559	KCND3	0.052097968	0
EML5	0.052302333	0.098605064	EML5	0.052621418	0
FBXL3	0.03022	0.017045597	FBXL3	0.053440679	0
CDC34	0.081322	0.21886012	CDC34	0.053658969	0
ZBTB48	0.092131333	0.247616559	ZBTB48	0.055851886	0
TRIM25	0.092804667	0.247616559	TRIM25	0.056260074	0
KLHL2	0.093347667	0.247616559	KLHL2	0.056589252	0
ING5	0.041976	0.043519609	ING5	0.057142559	0
SOCS7	0.095074667	0.247616559	SOCS7	0.057636194	0
RNF157	0.038722333	0.031781305	RNF157	0.057999406	0
TRIM63	0.032725667	0.016213471	TRIM63	0.058583001	0
HERC6	0.043722333	0.045463912	HERC6	0.058689939	0
KBTBD13	0.099129	0.255201403	KBTBD13	0.058795089	0
KLHL12	0.041689	0.038103129	KLHL12	0.059158332	0
RNF170	0.040279	0.033270914	RNF170	0.059529754	0
SEC31B	0.046745667	0.051741093	SEC31B	0.060122612	0
ARNT	0.129905667	0.339937326	ARNT	0.060873944	0
UFL1	0.042447	0.036429989	UFL1	0.061061748	0
LYST	0.152958667	0.398569491	LYST	0.061106368	0
WDR17	0.051392333	0.061223932	WDR17	0.062342949	0
CCIN	0.050095667	0.056316528	CCIN	0.062587729	0
UBE2G2	0.044362333	0.038103129	UBE2G2	0.062951897	0
KAT2B	0.044872333	0.038103129	KAT2B	0.063675607	0
BCL6	0.123702333	0.304092874	BCL6	0.063953334	0
TRIM13	0.138289	0.339937326	TRIM13	0.064802384	0
RNF113B	0.029082333	0.005909574	RNF113B	0.064808346	0
SIAH2	0.061068	0.08451647	SIAH2	0.065529546	0
ASB16	0.063923	0.091342599	ASB16	0.066436877	0
UBE2D1	0.094069	0.192584441	UBE2D1	0.067294969	0
TLE1	0.066452667	0.091342599	TLE1	0.069066027	0
ZBTB10	0.059172333	0.066480307	ZBTB10	0.069664001	0
KCTD14	0.067383333	0.091342599	KCTD14	0.070033293	0
HECTD4	0.102059	0.20541707	HECTD4	0.070151628	0
TRIM73	0.050024667	0.038103129	TRIM73	0.070986971	0
RAG1	0.089753667	0.157631636	RAG1	0.072014448	0
NSMCE2	0.083131	0.13236509	NSMCE2	0.073007851	0
DMXL2	0.047702333	0.028972986	DMXL2	0.07336651	0
UBOX5	0.058729	0.056316528	UBOX5	0.073373906	0
BRWD3	0.172451333	0.368528058	BRWD3	0.07476273	0
UHRF2	0.039219	0.011930792	UHRF2	0.075431108	0
RNF167	0.124594	0.247616559	RNF167	0.075531414	0
TRIM8	0.077019333	0.102405393	TRIM8	0.076224276	0
FBXW8	0.047095667	0.023991787	FBXW8	0.076292032	0
UBE2NL	0.083455667	0.118784546	UBE2NL	0.077216526	0
OTUD7B	0.048559	0.025161836	OTUD7B	0.077658354	0
HECW2	0.113208667	0.20541707	HECW2	0.077815502	0
TRIM40	0.085822333	0.118784546	TRIM40	0.079406261	0
FBXO46	0.100891	0.16309721	FBXO46	0.079457057	0
ZBTB47	0.066965667	0.063807425	ZBTB47	0.080032595	0
CHD3	0.067132333	0.061223932	CHD3	0.081436809	0
ASB17	0.052649	0.027650788	ASB17	0.082042541	0
RNFT1	0.068785667	0.063807425	RNFT1	0.08220773	0
KLHL15	0.159862333	0.304092874	KLHL15	0.082647828	0
RNF128	0.076391667	0.081261539	RNF128	0.083275698	0
BTBD18	0.157646667	0.295539028	BTBD18	0.083455806	0
CBLC	0.053675667	0.027650788	CBLC	0.083642388	0
KCTD17	0.063669	0.047480915	KCTD17	0.084264707	0
HECW1	0.066779	0.051741093	HECW1	0.085888772	0
ZBTB1	0.134722333	0.22581375	ZBTB1	0.087064256	0
MIB2	0.103837667	0.142066994	MIB2	0.088003129	0
FBXO44	0.064482333	0.039841168	FBXO44	0.090253855	0
PHF21A	0.090194	0.098605064	PHF21A	0.090744254	0
PPP2R2C	0.066922333	0.043519609	PPP2R2C	0.091102377	0
STXBP5L	0.09079	0.098605064	STXBP5L	0.09134389	0
ING4	0.037902333	0.00352372	ING4	0.092974371	0
WDR76	0.139667333	0.212061634	WDR76	0.094071242	0
FBXW7	0.119969	0.16309721	FBXW7	0.094482002	0
3-Mar	0.052475667	0.015417258	3-Mar	0.095085533	0
ECT2L	0.123309	0.16870448	ECT2L	0.095302244	0
RNF151	0.144614667	0.212061634	RNF151	0.097403458	0
DCAF12L1	0.129568667	0.174455184	DCAF12L1	0.098254009	0
FBXO31	0.178364333	0.278918921	FBXO31	0.098906951	0
SETMAR	0.052192333	0.012566174	SETMAR	0.099207027	0
KCNB1	0.122968333	0.152305972	KCNB1	0.100499937	0
RNF44	0.064055667	0.026380959	RNF44	0.101125284	0
TRIM45	0.180139	0.270851918	TRIM45	0.102187106	0
WDR49	0.085505667	0.063807425	WDR49	0.102190283	0
CUL5	0.148902333	0.20541707	CUL5	0.102350025	0
HIRA	0.056842333	0.015417258	HIRA	0.102997901	0
FUS	0.064785667	0.025161836	FUS	0.103608975	0
TRIM46	0.113943333	0.123184462	TRIM46	0.103625089	0
WDR27	0.072422333	0.034819869	WDR27	0.105604282	0
SMURF2	0.114402333	0.118784546	SMURF2	0.105849622	0
11-Mar	0.136829333	0.16309721	11-Mar	0.107760416	0
WWP1	0.124306333	0.13236509	WWP1	0.109169121	0
FBXW10	0.146788	0.180351004	FBXW10	0.109192868	0
IPP	0.101802	0.08451647	IPP	0.109239517	0
RNF150	0.136589	0.157631636	RNF150	0.109593088	0
TRIM43	0.147909	0.180351004	TRIM43	0.110026759	0
KCTD6	0.064629	0.019770894	KCTD6	0.110126116	0
HERC5	0.109509	0.098605064	HERC5	0.110177091	0
FBXL12	0.107946333	0.094918193	FBXL12	0.110391376	0
RNF139	0.069859	0.020760282	RNF139	0.117556403	0
ZNRF1	0.133937333	0.127710625	ZNRF1	0.119709568	0
PPIL2	0.060009	0.00966495	PPIL2	0.120906157	0
KLHL6	0.083042333	0.034819869	KLHL6	0.121090078	0
TRIM26	0.266241667	0.349305429	TRIM26	0.121617773	0
BACH1	0.090717667	0.045463912	BACH1	0.121773335	0
ATG5	0.125292667	0.102405393	ATG5	0.123999292	0
RFWD2	0.091645667	0.043519609	RFWD2	0.124758622	0
NEDD4L	0.079522333	0.026380959	NEDD4L	0.125542656	0
ASB5	0.162479333	0.16870448	ASB5	0.125575952	0
MDM4	0.090592333	0.038103129	MDM4	0.128554087	0
PATZ1	0.129019	0.098605064	PATZ1	0.129806117	0
SCAF11	0.11744	0.078109098	SCAF11	0.130041122	0
KLHL20	0.081872333	0.025161836	KLHL20	0.130934958	0
UBE2F	0.108229333	0.061223932	UBE2F	0.131290708	0
ATG16L2	0.177708333	0.180351004	ATG16L2	0.13219393	0
FBXO30	0.057709	0.004987931	FBXO30	0.132850708	0
RICTOR	0.121983	0.081261539	RICTOR	0.132975493	0
SKP2	0.097895667	0.043519609	SKP2	0.133266841	0
KLHL4	0.184715667	0.186393567	KLHL4	0.134762839	0
HECTD3	0.132197333	0.094918193	HECTD3	0.135191674	0
ZSWIM2	0.144037667	0.114508796	ZSWIM2	0.135562656	0
KCTD12	0.126441667	0.08451647	KCTD12	0.135679324	0
CBL	0.163393333	0.147118384	CBL	0.135997672	0
UBE2R2	0.125329	0.081261539	UBE2R2	0.136623017	0
C10orf90	0.092292333	0.031781305	C10orf90	0.138238066	0
LRWD1	0.102171	0.043519609	LRWD1	0.139086916	0
TRPC4AP	0.083815667	0.021792557	TRPC4AP	0.139275807	0
RCHY1	0.170503	0.152305972	RCHY1	0.139349215	0
WDR31	0.098939	0.038103129	WDR31	0.140398335	0
ZBTB21	0.132963	0.08787609	ZBTB21	0.140426117	0
CDC26	0.163072	0.13236509	CDC26	0.143214159	0
WRAP73	0.134129667	0.08451647	WRAP73	0.143928999	0
PIAS4	0.132008333	0.078109098	PIAS4	0.146172613	0
ZBTB6	0.085872333	0.019770894	ZBTB6	0.146324197	0
HERC1	0.200701333	0.186393567	HERC1	0.146425487	0
KBTBD8	0.078022333	0.012566174	KBTBD8	0.148304612	0
FEM1C	0.143052333	0.091342599	FEM1C	0.1486781	0
KCTD16	0.102170333	0.034819869	KCTD16	0.148982008	0
KIF21B	0.087925667	0.019770894	KIF21B	0.149823023	0
FBXO45	0.071529	0.007790932	FBXO45	0.150812501	0
CUL4A	0.119559	0.053988366	CUL4A	0.151564922	0
ZBTB34	0.192932	0.16309721	ZBTB34	0.151944266	0
RNF39	0.124255667	0.056316528	RNF39	0.155240573	0
KAT6A	0.130215667	0.061223932	KAT6A	0.157961863	0
FZR1	0.071749	0.005909574	FZR1	0.159888615	0
KBTBD2	0.075005667	0.007376521	KBTBD2	0.159923213	0
ARIH2	0.152694667	0.08787609	ARIH2	0.161265308	0
KLHL24	0.135642333	0.063807425	KLHL24	0.162110056	0
ZBTB40	0.142689	0.07210289	ZBTB40	0.162957592	0
GNB5	0.091945667	0.016213471	GNB5	0.164594145	0
RNF148	0.136082333	0.061223932	RNF148	0.165078591	0
TRIM37	0.117092333	0.038103129	TRIM37	0.16615863	0
UBA1	0.106868	0.027650788	UBA1	0.166531601	0
ATG7	0.122395667	0.043519609	ATG7	0.166619059	0
KLHL41	0.104532333	0.025161836	KLHL41	0.167174137	0
ASB2	0.161055667	0.091342599	ASB2	0.167389444	0
WDR66	0.096475667	0.017914963	WDR66	0.168522159	0
ZNF131	0.176919	0.110355108	ZNF131	0.169348204	0
DCAF4	0.132625667	0.047480915	DCAF4	0.17552754	0
FBXO21	0.133738333	0.047480915	FBXO21	0.177000133	0
WDSUB1	0.150766333	0.063807425	WDSUB1	0.180185184	0
TRIM61	0.175269667	0.091342599	TRIM61	0.182162433	0
PHF8	0.107265667	0.019770894	PHF8	0.182777874	0
KBTBD6	0.095629	0.011930792	KBTBD6	0.183926193	0
UBE2D4	0.174651667	0.08787609	UBE2D4	0.184454738	0
WDR25	0.078685667	0.004447901	WDR25	0.185056482	0
NBEAL1	0.083515667	0.005909574	NBEAL1	0.186109971	0
4-Mar	0.196852667	0.110355108	4-Mar	0.188428861	0
TBL1X	0.268729333	0.198925129	TBL1X	0.188462663	0
IFT172	0.111402333	0.019770894	IFT172	0.189826645	0
DAW1	0.102782333	0.013927433	DAW1	0.19077726	0
TRIM9	0.090019	0.007376521	TRIM9	0.191933868	0
GNB1L	0.092299	0.007790932	GNB1L	0.194604189	0
RBBP5	0.106582333	0.014655666	RBBP5	0.195471407	0
WDR62	0.160755667	0.058727677	WDR62	0.197915493	0
TBL1Y	0.230905333	0.137149882	TBL1Y	0.199226175	0
KCNC1	0.159820333	0.053988366	KCNC1	0.202604207	1
UBE2C	0.158724333	0.051741093	UBE2C	0.204145587	1
TRAF2	0.115335667	0.015417258	TRAF2	0.208987403	1
TRIM10	0.162902333	0.051741093	TRIM10	0.209519181	1
UBE2Q1	0.114749	0.014655666	UBE2Q1	0.210449028	1
ZBTB22	0.151842667	0.039841168	ZBTB22	0.212529313	1
KDM5C	0.225219	0.110355108	KDM5C	0.215581329	1
MYCBP2	0.155644667	0.038103129	MYCBP2	0.220865909	1
WDR78	0.129855667	0.018822931	WDR78	0.224041639	1
WDR92	0.183112333	0.058727677	WDR92	0.225440063	1
TBL1XR1	0.171209333	0.047480915	TBL1XR1	0.226592287	1
MGRN1	0.157687333	0.036429989	MGRN1	0.226839687	1
UBE2U	0.148478667	0.028972986	UBE2U	0.22836119	1
SPSB3	0.115059	0.010192188	SPSB3	0.229166758	1
RNF208	0.166199	0.041646015	RNF208	0.229425511	1
FBXW5	0.145589	0.026380959	FBXW5	0.229842725	1
MALT1	0.133792333	0.018822931	MALT1	0.23083362	1
RNF130	0.146862333	0.026380959	RNF130	0.231852948	1
COPA	0.348545667	0.20541707	COPA	0.239577559	1
TRIML1	0.342103333	0.198925129	TRIML1	0.239920609	1
KLHL40	0.182695667	0.047480915	KLHL40	0.24179423	1
SPAG16	0.212096667	0.07210289	SPAG16	0.242224432	1
KBTBD4	0.158609	0.028972986	KBTBD4	0.243941711	1
MYNN	0.237837333	0.091342599	MYNN	0.247190676	1
TRIM47	0.116982333	0.007376521	TRIM47	0.249423696	1
IRF2BP1	0.144585667	0.016213471	IRF2BP1	0.258826273	1
ITCH	0.126212333	0.008682854	ITCH	0.260166215	1
DCUN1D3	0.159649	0.022869215	DCUN1D3	0.261943896	1
CCNF	0.204235333	0.051741093	CCNF	0.262680215	1
TRIP12	0.124049	0.007376521	TRIP12	0.264490878	1
TRIM62	0.165999333	0.025161836	TRIM62	0.265475708	1
WDR86	0.209625	0.049572629	WDR86	0.273509905	1
UBE2I	0.148099	0.013927433	UBE2I	0.274890835	1
TLE3	0.175715667	0.026380959	TLE3	0.277403977	1
RNF125	0.159192333	0.017914963	RNF125	0.278074634	1
KEAP1	0.119989	0.004710916	KEAP1	0.279201762	1
WDTC1	0.114112333	0.00352372	WDTC1	0.279917395	1
ARPC1B	0.145949	0.011930792	ARPC1B	0.280708195	1
FBXL7	0.182591333	0.028972986	FBXL7	0.280826702	1
TCEB1	0.221697333	0.053988366	TCEB1	0.281045668	1
ASB11	0.124902333	0.005279595	ASB11	0.284452501	1
ZBTB16	0.166889	0.017914963	ZBTB16	0.291519049	1
WDR38	0.124372333	0.004447901	WDR38	0.292504434	1
RNF10	0.167755667	0.017045597	RNF10	0.296657073	1
TRIM3	0.257038333	0.066480307	TRIM3	0.302613025	1
KLHL7	0.148855667	0.009162163	KLHL7	0.303368146	1
NBEAL2	0.178958333	0.019770894	NBEAL2	0.304940292	1
KCTD3	0.132335667	0.004710916	KCTD3	0.307931155	1
TULP4	0.204159	0.030349249	TULP4	0.309883157	1
BTBD1	0.173235667	0.016213471	BTBD1	0.310113325	1
WSB1	0.186785667	0.021792557	WSB1	0.310380213	1
AHR	0.211279	0.033270914	AHR	0.312256685	1
RNF13	0.196103667	0.025161836	RNF13	0.313620294	1
PHF1	0.221545667	0.038103129	PHF1	0.314382022	1
GTF2H2	0.236085667	0.045463912	GTF2H2	0.316905627	1
FBXW4	0.332321667	0.110355108	FBXW4	0.318100812	1
MID2	0.184762333	0.017914963	MID2	0.322739903	1
WDR41	0.163659	0.010192188	WDR41	0.325964961	1
RLIM	0.162582333	0.00966495	RLIM	0.327570949	1
KLHL21	0.206215667	0.025161836	KLHL21	0.329791988	1
WDR47	0.187015667	0.017045597	WDR47	0.330716222	1
UBE2H	0.231016333	0.036429989	UBE2H	0.332326457	1
UBE2V2	0.189422333	0.017045597	UBE2V2	0.334972142	1
HLTF	0.187805667	0.016213471	HLTF	0.336195432	1
BRAP	0.137415667	0.00352372	BRAP	0.337080439	1
DCAF12	0.319444333	0.08787609	DCAF12	0.337374513	1
KCNA1	0.160095667	0.007790932	KCNA1	0.3375474	1
ANAPC13	0.186942333	0.015417258	ANAPC13	0.338738171	1
ZFAND5	0.183689	0.013927433	ZFAND5	0.340950463	1
RNF24	0.160049	0.006606523	RNF24	0.348911154	1
FBXO2	0.158979	0.006249307	FBXO2	0.350416446	1
RNF31	0.201059	0.017045597	RNF31	0.355550281	1
GNB1	0.189475333	0.013231334	GNB1	0.355909778	1
RBCK1	0.225702333	0.025161836	RBCK1	0.360956189	1
FBXL20	0.199929	0.015417258	FBXL20	0.362269918	1
STRN3	0.183642333	0.008682854	STRN3	0.378548827	1
KCND2	0.173952333	0.006606523	KCND2	0.379220797	1
TLE4	0.184829	0.008682854	TLE4	0.380994948	1
RNF175	0.198849	0.011930792	RNF175	0.38245239	1
KCND1	0.234654333	0.022869215	KCND1	0.385008802	1
FBXO48	0.378608667	0.094918193	FBXO48	0.387184357	1
UBE2Z	0.174455667	0.005909574	UBE2Z	0.388764651	1
ZBTB18	0.274485667	0.036429989	ZBTB18	0.394858873	1
TRIM17	0.214039	0.013927433	TRIM17	0.397283976	1
PDLIM2	0.190659	0.008226082	PDLIM2	0.397487216	1
UBE2D2	0.186562333	0.007376521	UBE2D2	0.397778582	1
FBXO28	0.194082333	0.008226082	FBXO28	0.404624206	1
CUL7	0.285974333	0.038103129	CUL7	0.405808836	1
PHF10	0.361527	0.075056946	PHF10	0.406576557	1
ZNRF4	0.244125667	0.020760282	ZNRF4	0.410806555	1
NSD1	0.229559	0.016213471	NSD1	0.410939076	1
ASB7	0.216605667	0.011930792	ASB7	0.416604333	1
ZBTB2	0.186889	0.005279595	ZBTB2	0.425620899	1
BTRC	0.272872333	0.025161836	BTRC	0.436393174	1
SH3RF2	0.241865667	0.015417258	SH3RF2	0.438258858	1
RNF14	0.212762333	0.007790932	RNF14	0.448590358	1
MSL2	0.268489	0.020760282	MSL2	0.451804363	1
DPF1	0.227452333	0.010192188	DPF1	0.453024221	1
PREB	0.208329	0.006606523	PREB	0.454162861	1
FBXL14	0.286259	0.025161836	FBXL14	0.457801903	1
TRIM39	0.332817667	0.041646015	TRIM39	0.459430342	1
KCTD10	0.301115667	0.027650788	KCTD10	0.469226279	1
RNF8	0.209092333	0.005586577	RNF8	0.471054543	1
LRRC41	0.217245667	0.006606523	LRRC41	0.473601436	1
SOCS4	0.292942333	0.023991787	SOCS4	0.474548244	1
TBL2	0.293345667	0.023991787	TBL2	0.475201619	1
LRR1	0.239142333	0.008226082	LRR1	0.498565609	1
EML4	0.286002333	0.017914963	EML4	0.499584324	1
STRN4	0.304078	0.021792557	STRN4	0.505283923	1
ARMC5	0.232402333	0.006606523	ARMC5	0.50664338	1
FBXL18	0.397023333	0.049572629	FBXL18	0.518019389	1
CUL1	0.242305667	0.006981994	CUL1	0.522415993	1
KLHL13	0.240429	0.006606523	KLHL13	0.52414173	1
MLST8	0.234849	0.005279595	MLST8	0.534844975	1
PHIP	0.230622333	0.004710916	PHIP	0.536633874	1
SPOPL	0.279789	0.011930792	SPOPL	0.538126779	1
UBE2N	0.271019	0.00966495	UBE2N	0.546049188	1
WDR44	0.244029	0.005586577	WDR44	0.549761759	1
RNF11	0.253232333	0.006606523	RNF11	0.552053344	1
TRIM2	0.263202333	0.007790932	TRIM2	0.554938588	1
WDR59	0.260205667	0.006606523	WDR59	0.567255399	1
DCAF10	0.411319	0.041646015	DCAF10	0.567795666	1
DCAF7	0.237899	0.003961403	DCAF7	0.571469317	1
WDR24	0.371020333	0.027650788	WDR24	0.578158196	1
CUL2	0.263659	0.005909574	CUL2	0.587549268	1
ZBTB44	0.302442333	0.008682854	ZBTB44	0.623435722	1
FBXL16	0.274209	0.005279595	FBXL16	0.624483416	1
WDR26	0.315705667	0.00966495	WDR26	0.636083901	1
UBE2V1	0.290019	0.006249307	UBE2V1	0.639250639	1
CBLB	0.374399	0.018822931	CBLB	0.645955372	1
SOCS3	0.458043667	0.036429989	SOCS3	0.658914574	1
FBXO7	0.401447333	0.020760282	FBXO7	0.675542225	1
CHD5	0.325765667	0.008226082	CHD5	0.67915854	1
SHPRH	0.400965667	0.019770894	SHPRH	0.683234947	1
BIRC2	0.276675667	0.003321806	BIRC2	0.68577542	1
ASB8	0.313589	0.006249307	ASB8	0.691202882	1
UPF1	0.380919	0.014655666	UPF1	0.698603329	1
ELP2	0.308005667	0.004987931	ELP2	0.70905354	1
PWP1	0.500613	0.036429989	PWP1	0.720152303	1
RANBP2	0.354582333	0.008226082	RANBP2	0.739235728	1
TRAF3	0.298689	0.003321806	TRAF3	0.740338234	1
TRIM74	0.481391333	0.028972986	TRIM74	0.740383116	1
ZBTB14	0.304632333	0.00352372	ZBTB14	0.747262689	1
BARD1	0.311055667	0.00373674	BARD1	0.755089828	1
EML3	0.361005667	0.007376521	EML3	0.769717657	1
RPTOR	0.325262333	0.003321806	RPTOR	0.806203581	1
CPNE1	0.329535667	0.003321806	CPNE1	0.816795575	1
SNRNP40	0.345665667	0.003321806	SNRNP40	0.856775807	1
TAF3	0.353135667	0.003321806	TAF3	0.875291141	1
RNF5	0.699672333	0.051741093	RNF5	0.899893645	1
SAE1	0.703791	0.049572629	SAE1	0.91827697	1
TBL3	0.426779	0.006981994	TBL3	0.920144288	1
DCUN1D1	0.373735667	0.003321806	DCUN1D1	0.926350831	1
RNF40	0.382855667	0.00352372	RNF40	0.939144417	1
WDR82	0.395719	0.004198264	WDR82	0.940596476	1
RBBP4	0.379859	0.003321806	RBBP4	0.941528282	1
BAZ1A	0.382439	0.003321806	BAZ1A	0.947923137	1
RNF20	0.562181667	0.019770894	RNF20	0.95794277	1
CISH	0.434922333	0.005909574	CISH	0.969199983	1
LLGL2	0.518002333	0.011930792	LLGL2	0.996289801	1
SEC13	0.472029	0.007376521	SEC13	1.006435881	1
ANAPC2	0.438529	0.004710916	ANAPC2	1.020410784	1
RBX1	0.462982333	0.005909574	RBX1	1.031730117	1
UBE2G1	0.419635667	0.003321806	UBE2G1	1.040119751	1
DMXL1	0.448232333	0.004447901	DMXL1	1.054172914	1
MIOS	0.427029	0.003321806	MIOS	1.058445057	1
UTP18	0.508459	0.008226082	UTP18	1.060038878	1
TEP1	0.630879	0.018822931	TEP1	1.088463589	1
UBE2D3	0.442705667	0.003321806	UBE2D3	1.097301646	1
BPTF	0.451652333	0.00352372	BPTF	1.107902544	1
AAMP	0.454215667	0.00352372	AAMP	1.114190397	1
UBE2E1	0.491032333	0.004987931	UBE2E1	1.130395483	1
WDR18	0.492355667	0.004710916	WDR18	1.145659767	1
UHRF1	0.463485667	0.003321806	UHRF1	1.148807488	1
THOC3	0.670849	0.017045597	THOC3	1.186321181	1
ING3	0.490222333	0.00352372	ING3	1.202514701	1
WDR33	0.502939	0.00352372	WDR33	1.233708666	1
RNF7	0.524925667	0.004447901	RNF7	1.234543737	1
BRCA1	0.499589	0.003321806	BRCA1	1.238294138	1
TRAIP	0.520035667	0.003321806	TRAIP	1.288973772	1
TCEB2	0.621019	0.008226082	TCEB2	1.294704753	1
TSG101	0.531479	0.003321806	TSG101	1.317337512	1
DCAF13	0.542169	0.003321806	DCAF13	1.343834021	1
WHSC1	0.580292333	0.004710916	WHSC1	1.350279126	1
CDC20	0.558059	0.00352372	CDC20	1.368917949	1
DCAF16	0.553522333	0.003321806	DCAF16	1.371974685	1
WDHD1	0.559919	0.003321806	WDHD1	1.387829627	1
AURKA	0.572489	0.003321806	AURKA	1.418985952	1
CUL4B	0.587685667	0.003321806	CUL4B	1.456652801	1
WDR74	0.810475667	0.013231334	WDR74	1.522394547	1
DTL	0.628692333	0.003321806	DTL	1.558292979	1
TAF5L	0.632682333	0.003321806	TAF5L	1.568182696	1
RAE1	0.640685667	0.003321806	RAE1	1.588019963	1
DYNC1I2	0.645199	0.003321806	DYNC1I2	1.599206827	1
RNF4	0.883799	0.015417258	RNF4	1.601437467	1
ANAPC1	0.667949	0.003321806	ANAPC1	1.655595562	1
ANAPC5	0.673749	0.003321806	ANAPC5	1.669971591	1
PPWD1	0.680012333	0.003321806	PPWD1	1.68549605	1
WDR77	0.688382333	0.003321806	WDR77	1.706242148	1
RNF113A	0.691405667	0.003321806	RNF113A	1.713735859	1
BOP1	0.729282333	0.004198264	BOP1	1.733453265	1
NEDD1	0.730109	0.003321806	NEDD1	1.809666936	1
WDR3	0.766455667	0.003321806	WDR3	1.899756719	1
WDR43	0.768342333	0.003321806	WDR43	1.904433059	1
SEH1L	0.784975667	0.003321806	SEH1L	1.945660867	1
CDC27	0.791669	0.003321806	CDC27	1.962251135	1
RRP9	0.802145667	0.003321806	RRP9	1.98821887	1
CPSF1	0.823585667	0.003321806	CPSF1	2.041360605	1
WDR36	0.835262333	0.003321806	WDR36	2.070302691	1
CDC40	0.854152333	0.003321806	CDC40	2.117123931	1
SMU1	0.856025667	0.003321806	SMU1	2.121767223	1
SART1	0.861572333	0.003321806	SART1	2.135515334	1
MED8	0.889032333	0.003321806	MED8	2.203578396	1
BUB3	0.894432333	0.003321806	BUB3	2.216962975	1
NOL10	0.899782333	0.003321806	NOL10	2.230223622	1
CDC16	0.924195667	0.003321806	CDC16	2.290735138	1
ANAPC10	0.971339	0.003321806	ANAPC10	2.407585816	1
PWP2	0.981969	0.003321806	PWP2	2.433933607	1
UTP15	0.992645667	0.003321806	UTP15	2.460397067	1
CHAF1B	0.994282333	0.003321806	CHAF1B	2.464453751	1
E4F1	1.029115667	0.003321806	E4F1	2.550792547	1
PLRG1	1.044919	0.003321806	PLRG1	2.589963095	1
NAE1	1.069419	0.003321806	NAE1	2.650689425	1
ANAPC4	1.109972333	0.003321806	ANAPC4	2.751205959	1
WDR70	1.120879	0.003321806	WDR70	2.778239504	1
WDR55	1.123195667	0.003321806	WDR55	2.783981653	1
COPB2	1.160285667	0.003321806	COPB2	2.875913881	1
PRPF19	1.168709	0.003321806	PRPF19	2.896792171	1
WDR75	1.201925667	0.003321806	WDR75	2.979123855	1
PRPF4	1.211642333	0.003321806	PRPF4	3.003207835	1
DDB1	1.221199	0.003321806	DDB1	3.026895235	1
WDR5	1.235875667	0.003321806	WDR5	3.063273198	1
PAK1IP1	1.236155667	0.003321806	PAK1IP1	3.063967213	1
NUP62	1.292695667	0.003321806	NUP62	3.204108711	1
SF3B3	1.314942333	0.003321806	SF3B3	3.259249871	1
NLE1	1.339742333	0.003321806	NLE1	3.320719788	1
WDR12	1.354109	0.003321806	WDR12	3.356329377	1
CDC23	1.436472333	0.003321806	CDC23	3.560477253	1
GEMIN5	1.450742333	0.003321806	GEMIN5	3.595847242	1
UBA3	1.505709	0.003321806	UBA3	3.732089035	1
EIF3I	1.661109	0.003321806	EIF3I	4.117267469	1
DCAF11	1.787375667	0.003321523	DCAF11	4.430301532	1

## Sheet: HL435_sgrna_summary
sgrna	Gene	control_count	treatment_count	control_mean	treat_mean	LFC	control_var	adj_var	score	p.low	p.high	p.twosided	FDR	high_in_treatment
DCAF11_-_24584052.23-P1P2	DCAF11	3595.6/3673	12487/13739	3634.3	13113	1.851	2997.3	24246	60.875	1	0	0	0	TRUE
DCAF11_-_24584073.23-P1P2	DCAF11	2704.6/2537.7	8464.8/9554	2621.1	9009.4	1.7809	13923	17431	48.386	1	0	0	0	TRUE
DCAF11_-_24584233.23-P1P2	DCAF11	2949.2/2701	9113.7/9732.7	2825.1	9423.2	1.7376	30804	18801	48.12	1	0	0	0	TRUE
DDB1_+_61100555.23-P1	DDB1	2200/2303.8	6638.4/7592.2	2251.9	7115.3	1.6593	5384.8	14954	39.77	1	0	0	0	TRUE
RNF5_-_32146213.23-P1P2	RNF5	1301.3/1511.6	5099.7/5100.8	1406.4	5100.2	1.8578	22106	9297.6	38.308	1	2.2628e-321	4.5256e-321	4.5899e-318	TRUE
DCAF11_-_24584049.23-P1P2	DCAF11	1351.4/1278.8	4219.1/4640.4	1315.1	4429.8	1.7513	2639.5	8688.1	33.415	1	4.1e-245	8.2e-245	6.93e-242	TRUE
UBA3_+_69129471.23-P1P2	UBA3	2053.1/1975	5793.5/5821.7	2014	5807.6	1.5274	3047.5	13360	32.821	1	1.49e-236	2.98e-236	2.16e-233	TRUE
TEP1_+_20881222.23-P1P2	TEP1	1652.1/1794	4644.6/5326.2	1723.1	4985.4	1.5322	10069	11413	30.537	1	4.18e-205	8.37e-205	5.3e-202	TRUE
WHSC1_-_1873356.23-P1P2	WHSC1	1263.1/1306.4	3840.6/4346.9	1284.7	4093.7	1.6712	936.02	8485.5	30.494	1	1.56e-204	3.13e-204	1.76e-201	TRUE
NAE1_+_66864833.23-P1P2	NAE1	1661.5/1386.9	4470.1/4544.7	1524.2	4507.4	1.5636	37694	10084	29.708	1	3.02e-194	6.03e-194	3.06e-191	TRUE
THOC3_-_175395258.23-P1P2	THOC3	2153.3/2576.3	5692.5/6281.1	2364.8	5986.8	1.3397	89473	15711	28.896	1	6.62e-184	1.32e-183	6.1e-181	TRUE
DCAF11_-_24584057.23-P1P2	DCAF11	2555.1/2311.5	2799.8/9095.7	2433.3	5947.8	1.2891	29661	16171	27.638	1	1.97e-168	3.94e-168	1.67e-165	TRUE
UBA3_-_69129485.23-P1P2	UBA3	1120.4/1178.4	3176.3/3905.6	1149.4	3541	1.6224	1681	7583.5	27.463	1	2.4e-166	4.81e-166	1.88e-163	TRUE
TRIM74_+_72439613.23-ENST00000285805.3	TRIM74	1677.6/1713.5	4374.2/4791.4	1695.6	4582.8	1.4339	643.78	11229	27.247	1	9.08e-164	1.82e-163	6.58e-161	TRUE
UBE2E1_+_23847857.23-P1P2	UBE2E1	1938.4/2189	5093.6/5272	2063.7	5182.8	1.3281	31413	13693	26.655	1	7.84e-157	1.57e-156	5.3e-154	TRUE
PAK1IP1_-_10695221.23-P1P2	PAK1IP1	782.32/856.2	2519.2/2931.6	819.26	2725.4	1.7329	2728.9	5387.8	25.969	1	5.56e-149	1.11e-148	3.52e-146	TRUE
WDR12_+_203776387.23-P1P2	WDR12	1232.5/1274.4	3609/3556.8	1253.4	3582.9	1.5145	875.69	8276.9	25.605	1	6.73e-145	1.35e-144	4.02e-142	TRUE
UBA3_+_69129500.23-P1P2	UBA3	1548.5/1694.7	4129.3/4284.2	1621.6	4206.8	1.3747	10693	10735	24.951	1	1.04e-137	2.08e-137	5.86e-135	TRUE
GEMIN5_+_154317730.23-P1P2	GEMIN5	1223.2/1217	3013.1/3705.7	1220.1	3359.4	1.4605	19.101	8054.5	23.837	1	6.88e-126	1.38e-125	3.67e-123	TRUE
GEMIN5_+_154317734.23-P1P2	GEMIN5	726.26/729.31	2246.8/2392.5	727.78	2319.6	1.671	4.6623	4780.8	23.023	1	1.38e-117	2.76e-117	7e-115	TRUE
TCEB2_+_2827251.23-P1P2	TCEB2	2465.9/2600.6	5474.2/5512.3	2533.2	5493.2	1.1164	9072.9	16841	22.809	1	1.87e-115	3.75e-115	9.04e-113	TRUE
NLE1_+_33469287.23-P1P2	NLE1	802.71/845.16	2246.8/2755.1	823.93	2500.9	1.6007	901.29	5418.8	22.782	1	3.5e-115	6.99e-115	1.61e-112	TRUE
WDR5_+_137001236.23-P1P2	WDR5	1209.6/1212.6	3170.2/3281.4	1211.1	3225.8	1.4126	4.4897	7994.5	22.533	1	9.79e-113	1.96e-112	4.32e-110	TRUE
GEMIN5_+_154317751.23-P1P2	GEMIN5	1609.7/1830.4	4127.3/3934.3	1720.1	4030.8	1.2281	24374	11393	21.649	1	3.1e-104	6.19e-104	1.31e-101	TRUE
SF3B3_-_70558137.23-P1P2	SF3B3	535.99/567.12	1682.6/1883.2	551.55	1782.9	1.6908	484.63	3613.5	20.483	1	1.52e-93	3.03e-93	6.15e-91	TRUE
EIF3I_+_32688206.23-P1P2	EIF3I	541.93/609.05	1783.6/1870.4	575.49	1827	1.6649	2252.1	3771.9	20.377	1	1.32e-92	2.65e-92	5.17e-90	TRUE
UBE2V1_+_48729267.23-P1P2	UBE2V1	2276.5/2443.9	4787.5/5003	2360.2	4895.2	1.0522	14020	15680	20.245	1	1.98e-91	3.97e-91	7.45e-89	TRUE
WDR74_+_62607006.23-P1	WDR74	1086.4/1113.3	2991.7/2597.7	1099.8	2794.7	1.3446	360.78	7253.5	19.9	1	2.03e-88	4.07e-88	7.36e-86	TRUE
NAE1_+_66864757.23-P1P2	NAE1	894.44/1009.6	2366.2/2665.8	952	2516	1.4011	6626	6269.8	19.752	1	3.89e-87	7.77e-87	1.36e-84	TRUE
LLGL2_-_73521798.23-P1	LLGL2	1916.3/1708	4417.1/3516.4	1812.1	3966.8	1.1298	21699	12009	19.662	1	2.29e-86	4.58e-86	7.75e-84	TRUE
NLE1_-_33469161.23-P1P2	NLE1	1461.9/1477.4	3562/3221.9	1469.6	3392	1.2061	120.44	9719.3	19.499	1	5.59e-85	1.12e-84	1.83e-82	TRUE
WDR70_+_37379437.23-P1P2	WDR70	1352.3/1632.9	3375.3/3429.2	1492.6	3402.3	1.1881	39387	9872.8	19.219	1	1.28e-82	2.56e-82	4.05e-80	TRUE
DDB1_+_61100263.23-P1	DDB1	1360.8/1503.9	3011/3530.3	1432.3	3270.7	1.1907	10236	9470.2	18.891	1	6.83e-80	1.37e-79	2.1e-77	TRUE
WDR5_+_137001275.23-P1P2	WDR5	1365.9/1378.1	2981.5/3347.4	1372	3164.4	1.2051	74.472	9067.5	18.823	1	2.43e-79	4.85e-79	7.24e-77	TRUE
EIF3I_-_32688045.23-P1P2	EIF3I	627.72/752.48	1905/1989.5	690.1	1947.2	1.4952	7782.2	4530.9	18.676	1	3.87e-78	7.74e-78	1.12e-75	TRUE
WDR55_-_140044473.23-P1P2	WDR55	1475.4/1351.6	3170.2/3248.5	1413.5	3209.3	1.1824	7669.6	9344.8	18.577	1	2.46e-77	4.92e-77	6.93e-75	TRUE
BOP1_+_145515084.23-P1	BOP1	581.86/677.45	1927.4/1715.2	629.65	1821.3	1.5308	4569.5	4130.4	18.542	1	4.77e-77	9.54e-77	1.31e-74	TRUE
SAE1_-_47634616.23-P1P2	SAE1	323.63/282.46	1094.8/1148.4	303.04	1121.6	1.8845	847.66	1974	18.424	1	4.23e-76	8.46e-76	1.13e-73	TRUE
TRIP12_+_230786237.23-P1P2	TRIP12	2237.4/2312.6	4524.2/4506.4	2275	4515.3	0.98865	2829.7	15109	18.226	1	1.61e-74	3.21e-74	4.17e-72	TRUE
ANAPC10_-_146019352.23-P1P2	ANAPC10	1014.2/1007.4	2472.3/2497.8	1010.8	2485	1.2969	23.517	6660.8	18.064	1	3.07e-73	6.15e-73	7.79e-71	TRUE
WDR75_-_190306245.23-P1P2	WDR75	857.92/755.79	2106/2121.3	806.85	2113.7	1.3883	5214.9	5305.5	17.941	1	2.81e-72	5.62e-72	6.95e-70	TRUE
NOL10_-_10830055.23-P1P2	NOL10	708.42/749.17	1983.6/1951.2	728.8	1967.4	1.4314	830.35	4787.5	17.901	1	5.81e-72	1.16e-71	1.4e-69	TRUE
NLE1_-_33469096.23-P1P2	NLE1	1160.3/1221.4	2684.5/2865.7	1190.9	2775.1	1.2198	1866	7859.8	17.87	1	1.02e-71	2.03e-71	2.39e-69	TRUE
PAK1IP1_-_10695227.23-P1P2	PAK1IP1	1015.9/915.78	2488.6/2281.9	965.84	2385.3	1.3034	5013.5	6361.9	17.796	1	3.8e-71	7.6e-71	8.76e-69	TRUE
FBXO7_-_32870789.23-P1P2	FBXO7	2251/1946.3	4461/3851.4	2098.6	4156.2	0.98546	46413	13927	17.435	1	2.24e-68	4.48e-68	5.05e-66	TRUE
EIF3I_-_32688064.23-P1P2	EIF3I	197.92/392.79	1042.8/1063.3	295.35	1053.1	1.8306	18988	1923.5	17.277	1	3.52e-67	7.04e-67	7.76e-65	TRUE
RNF20_+_104296142.23-P1P2	RNF20	1769.3/1691.4	3510/3649.4	1730.4	3579.7	1.0483	3035.9	11462	17.273	1	3.73e-67	7.47e-67	8.06e-65	TRUE
MED8_+_43855428.23-P1P2	MED8	1452.5/1315.2	3039.6/3020.9	1383.9	3030.3	1.1302	9429.4	9146.8	17.215	1	1.03e-66	2.05e-66	2.17e-64	TRUE
WDTC1_-_27561600.23-P1P2	WDTC1	2322.3/2130.6	4104.9/4496.8	2226.4	4300.8	0.94957	18387	14783	17.061	1	1.45e-65	2.89e-65	3e-63	TRUE
PLRG1_-_155471154.23-P1P2	PLRG1	1290.3/1252.3	2817.2/2838	1271.3	2827.6	1.1527	721.18	8395.9	16.985	1	5.31e-65	1.06e-64	1.08e-62	TRUE
E4F1_-_2273644.23-P1P2	E4F1	939.46/1156.3	2347.8/2522.2	1047.9	2435	1.2157	23510	6907.7	16.69	1	7.76e-63	1.55e-62	1.54e-60	TRUE
WDR55_-_140044470.23-P1P2	WDR55	866.41/887.09	2056/2200	876.75	2128	1.2783	213.77	5769.7	16.473	1	2.87e-61	5.73e-61	5.59e-59	TRUE
SOCS3_-_76356134.23-P1P2	SOCS3	1019.3/1036	2261.1/2453.1	1027.7	2357.1	1.1968	139.98	6773.2	16.154	1	5.36e-59	1.07e-58	1.03e-56	TRUE
PWP2_-_45527277.23-P1P2	PWP2	638.77/658.7	1600.9/1791.7	648.73	1696.3	1.3853	198.61	4256.8	16.056	1	2.58e-58	5.16e-58	4.84e-56	TRUE
DDB1_-_61100490.23-P1	DDB1	2982.3/2782.6	5169.1/5016.8	2882.5	5092.9	0.82097	19938	19187	15.958	1	1.25e-57	2.51e-57	2.31e-55	TRUE
WDR12_-_203776383.23-P1P2	WDR12	857.07/844.06	2006/2068.2	850.56	2037.1	1.259	84.627	5595.7	15.862	1	5.83e-57	1.17e-56	1.06e-54	TRUE
SPOPL_-_139259411.23-P1P2	SPOPL	1070.3/1022.8	2251.9/2409.5	1046.5	2330.7	1.1544	1126.9	6898.7	15.461	1	3.18e-54	6.36e-54	5.65e-52	TRUE
NLE1_-_33469189.23-P1P2	NLE1	2095.5/2242	4211/3773.8	2168.8	3992.4	0.88007	10726	14397	15.198	1	1.81e-52	3.62e-52	3.17e-50	TRUE
EIF3I_-_32688075.23-P1P2	EIF3I	437.45/319.97	1132.6/1132.4	378.71	1132.5	1.5778	6901.2	2472.2	15.161	1	3.22e-52	6.45e-52	5.54e-50	TRUE
WDR43_-_29117577.23-P1P2	WDR43	850.27/915.78	1924.4/2132	883.02	2028.2	1.1987	2145.3	5811.3	15.022	1	2.64e-51	5.28e-51	4.46e-49	TRUE
PRPF4_+_116038030.23-P1P2	PRPF4	676.14/745.86	1641.7/1814	711	1727.9	1.2799	2430.4	4669.5	14.881	1	2.18e-50	4.37e-50	3.63e-48	TRUE
CUL4B_-_119694470.23-P1P2	CUL4B	2552.5/2272.9	4225.3/4268.2	2412.7	4246.7	0.81544	39096	16033	14.485	1	7.59e-48	1.52e-47	1.24e-45	TRUE
WDR70_-_37379443.23-P1P2	WDR70	641.31/593.6	1424.4/1652.4	617.46	1538.4	1.3156	1138.4	4049.7	14.472	1	9.11e-48	1.82e-47	1.47e-45	TRUE
PWP1_+_108079592.23-P1P2	PWP1	922.47/922.4	2049.9/2050.1	922.44	2050	1.1512	0.0030353	6073.3	14.469	1	9.57e-48	1.91e-47	1.52e-45	TRUE
ASB8_-_48550924.23-P1P2	ASB8	1530.7/1484	3112.1/2787	1507.3	2949.5	0.96802	1088.7	9971.1	14.443	1	1.39e-47	2.78e-47	2.17e-45	TRUE
WDR77_-_111991868.23-P1P2	WDR77	2195.8/2164.8	3824.3/3989.6	2180.3	3906.9	0.84125	480.43	14474	14.352	1	5.16e-47	1.03e-46	7.93e-45	TRUE
WDR5_+_137001233.23-P1P2	WDR5	1037.1/1036	2108/2329.8	1036.6	2218.9	1.0973	0.61118	6832.5	14.303	1	1.04e-46	2.08e-46	1.58e-44	TRUE
PRPF19_+_60673858.23-P1P2	PRPF19	794.21/614.56	1864.2/1448.3	704.39	1656.2	1.2323	16137	4625.6	13.995	1	8.36e-45	1.67e-44	1.25e-42	TRUE
RNF7_-_141457510.23-P1P2	RNF7	885.95/937.84	1860.1/2109.6	911.9	1984.9	1.1212	1346.5	6003.2	13.848	1	6.51e-44	1.3e-43	9.57e-42	TRUE
UTP15_-_72861666.23-P1P2	UTP15	664.25/823.1	1718.3/1700.3	743.67	1709.3	1.1995	12616	4886.2	13.814	1	1.05e-43	2.11e-43	1.53e-41	TRUE
FBXW4_-_103454889.23-P1P2	FBXW4	2081.1/2084.2	3784.5/3589.8	2082.7	3687.1	0.82378	4.8991	13820	13.648	1	1.03e-42	2.06e-42	1.47e-40	TRUE
CHAF1B_+_37757735.23-P1P2	CHAF1B	913.98/1103.3	1976.4/2260.6	1008.7	2118.5	1.0699	17930	6646.7	13.613	1	1.67e-42	3.33e-42	2.35e-40	TRUE
WDR75_-_190306255.23-P1P2	WDR75	477.38/552.78	1153/1437.6	515.08	1295.3	1.3288	2842.5	3372.3	13.436	1	1.87e-41	3.74e-41	2.6e-39	TRUE
NEDD1_-_97301170.23-P1P2	NEDD1	1963/1877.9	3433.5/3431.4	1920.5	3432.4	0.83745	3623.2	12734	13.399	1	3.07e-41	6.15e-41	4.21e-39	TRUE
UTP15_-_72861621.23-P1P2	UTP15	855.37/852.89	1839.7/1874.7	854.13	1857.2	1.1197	3.0855	5619.4	13.381	1	3.93e-41	7.85e-41	5.31e-39	TRUE
DPF1_-_38719897.23-P1	DPF1	777.22/846.27	1731.5/1841.7	811.74	1786.6	1.1372	2383.4	5337.9	13.343	1	6.49e-41	1.3e-40	8.66e-39	TRUE
TRIM39_-_30294776.23-P1P2	TRIM39	1070.3/1125.4	2214.2/2234.1	1097.8	2224.1	1.0179	1520.1	7240.2	13.236	1	2.71e-40	5.42e-40	3.57e-38	TRUE
WDR12_+_203776353.23-P1P2	WDR12	673.59/391.69	1337.7/1281.3	532.64	1309.5	1.2962	39735	3488.4	13.153	1	8.18e-40	1.64e-39	1.06e-37	TRUE
BUB3_-_124913973.23-P1P2	BUB3	1519.6/1139.8	2493.7/2622.2	1329.7	2558	0.94338	72148	8785.4	13.104	1	1.56e-39	3.11e-39	2e-37	TRUE
E4F1_-_2273656.23-P1P2	E4F1	1089/1326.2	2323.3/2422.3	1207.6	2372.8	0.97387	28146	7971.3	13.051	1	3.14e-39	6.28e-39	3.98e-37	TRUE
ING2_-_184426665.23-P1P2	ING2	1223.2/1357.1	2530.5/2430.8	1290.1	2480.6	0.94263	8970.5	8521.6	12.896	1	2.37e-38	4.73e-38	2.96e-36	TRUE
WDR74_+_62606988.23-P1	WDR74	1065.2/1160.7	2268.2/2158.6	1112.9	2213.4	0.99123	4564.1	7340.8	12.844	1	4.65e-38	9.3e-38	5.75e-36	TRUE
CHAF1B_+_37757724.23-P1P2	CHAF1B	646.41/646.56	1463.2/1497.2	646.49	1480.2	1.1938	0.011041	4241.9	12.8	1	8.16e-38	1.63e-37	9.97e-36	TRUE
UBA3_-_69129128.23-P1P2	UBA3	3545.5/3235	5186.4/5433.6	3390.3	5310	0.64717	48201	22602	12.769	1	1.21e-37	2.43e-37	1.47e-35	TRUE
WDR55_+_140044502.23-P1P2	WDR55	1458.5/1243.5	2420.3/2680.7	1351	2550.5	0.91626	23111	8927.3	12.695	1	3.15e-37	6.29e-37	3.75e-35	TRUE
SPSB3_-_1832863.23-P1P2	SPSB3	1993.6/1778.6	3128.4/3473.9	1886.1	3301.1	0.80724	23114	12504	12.655	1	5.26e-37	1.05e-36	6.21e-35	TRUE
WDR18_-_984395.23-P1P2	WDR18	1830.5/1614.2	3046.8/3093.2	1722.4	3070	0.83349	23396	11408	12.617	1	8.47e-37	1.69e-36	9.88e-35	TRUE
BUB3_-_124913938.23-P1P2	BUB3	1159.5/1139.8	2073.3/2421.2	1149.6	2247.3	0.96642	194.21	7585	12.604	1	1.01e-36	2.02e-36	1.16e-34	TRUE
DMXL1_-_118407444.23-P1P2	DMXL1	902.94/916.88	1905/1836.4	909.91	1870.7	1.039	97.191	5990	12.414	1	1.1e-35	2.2e-35	1.25e-33	TRUE
UBE2D3_-_103748127.23-P1P2	UBE2D3	3074.9/3346.4	4838.5/5182.7	3210.7	5010.6	0.64194	36864	21394	12.306	1	4.22e-35	8.45e-35	4.76e-33	TRUE
SART1_+_65729246.23-P1P2	SART1	290.5/264.8	726.49/872.99	277.65	799.74	1.5229	330.25	1807.1	12.281	1	5.69e-35	1.14e-34	6.35e-33	TRUE
UTP18_-_49338383.23-P1P2	UTP18	1387.1/1273.3	2642.7/2310.6	1330.2	2476.7	0.89627	6480.8	8788.7	12.229	1	1.08e-34	2.17e-34	1.2e-32	TRUE
PRPF19_+_60673979.23-P1P2	PRPF19	648.11/796.61	1576.4/1551.4	722.36	1563.9	1.1133	11027	4744.8	12.217	1	1.26e-34	2.52e-34	1.37e-32	TRUE
NUP62_-_50432793.23-P1P2	NUP62	1035.4/1019.5	1946.8/2118.2	1027.5	2032.5	0.98346	127.31	6771.8	12.213	1	1.32e-34	2.65e-34	1.43e-32	TRUE
PRPF19_-_60673960.23-P1P2	PRPF19	649.81/577.05	1166.3/1592.9	613.43	1379.6	1.1679	2647	4023	12.079	1	6.82e-34	1.36e-33	7.28e-32	TRUE
SF3B3_-_70557895.23-P1P2	SF3B3	547.03/462.3	1087.7/1302.6	504.67	1195.1	1.2421	3589.4	3303.5	12.013	1	1.52e-33	3.03e-33	1.6e-31	TRUE
KBTBD8_+_67049119.23-P1P2	KBTBD8	3100.4/3249.3	5014/4821.1	3174.9	4917.6	0.63108	11094	21153	11.982	1	2.2e-33	4.41e-33	2.31e-31	TRUE
GEMIN5_-_154317518.23-P1P2	GEMIN5	1333.6/1602.1	2538.6/2748.7	1467.8	2643.7	0.84842	36036	9707.3	11.934	1	3.92e-33	7.84e-33	4.05e-31	TRUE
NUP62_+_50432687.23-P1P2	NUP62	415.37/402.72	977.49/1065.5	409.04	1021.5	1.3182	79.978	2672.2	11.847	1	1.11e-32	2.22e-32	1.14e-30	TRUE
PPWD1_-_64859181.23-P1P2	PPWD1	906.33/592.5	1614.2/1537.6	749.42	1575.9	1.0713	49247	4924.3	11.778	1	2.55e-32	5.1e-32	2.58e-30	TRUE
PRPF19_-_60674010.23-P1P2	PRPF19	1148.4/978.67	1874.4/2212.8	1063.5	2043.6	0.94157	14408	7011.9	11.704	1	6.09e-32	1.22e-31	6.12e-30	TRUE
FBXW5_+_139839087.23-P1P2	FBXW5	2716.5/3083.8	4433.4/4613.8	2900.2	4523.6	0.64116	67488	19306	11.684	1	7.69e-32	1.54e-31	7.65e-30	TRUE
CBLB_+_105587781.23-P1P2	CBLB	518.15/653.18	1524.4/1081.4	585.66	1302.9	1.1522	9116.8	3839.2	11.576	1	2.74e-31	5.48e-31	2.7e-29	TRUE
CDC16_+_115000554.23-P1P2	CDC16	374.6/472.23	875.46/1176	423.41	1025.8	1.2745	4766.4	2767	11.451	1	1.16e-30	2.33e-30	1.14e-28	TRUE
PWP2_-_45527254.23-P1P2	PWP2	699.93/676.35	1488.7/1424.9	688.14	1456.8	1.0809	277.89	4517.9	11.435	1	1.39e-30	2.78e-30	1.34e-28	TRUE
WDR33_+_128568717.23-P1P2	WDR33	940.31/1032.7	1791.7/2017.1	986.52	1904.4	0.94824	4270.6	6499.4	11.386	1	2.46e-30	4.92e-30	2.35e-28	TRUE
AAMP_+_219134851.23-P1P2	AAMP	947.96/1175.1	1989.7/2020.3	1061.5	2005	0.91685	25788	6998.3	11.278	1	8.4e-30	1.68e-29	7.97e-28	TRUE
E4F1_-_2273621.23-P1P2	E4F1	1021/1169.5	2280.5/1823.6	1095.3	2052	0.90515	11032	7223.1	11.258	1	1.06e-29	2.13e-29	9.98e-28	TRUE
DTL_+_212208875.23-P1P2	DTL	1351.4/1575.6	2523.3/2613.7	1463.5	2568.5	0.81107	25120	9678.4	11.232	1	1.42e-29	2.84e-29	1.32e-27	TRUE
WDR12_-_203776887.23-P1P2	WDR12	918.23/998.53	1860.1/1821.5	958.38	1840.8	0.94094	3224	6312.2	11.107	1	5.83e-29	1.17e-28	5.37e-27	TRUE
TBL3_+_2022098.23-P1P2	TBL3	1681/1503.9	2618.2/2834.8	1592.4	2726.5	0.77545	15691	10540	11.047	1	1.14e-28	2.27e-28	1.04e-26	TRUE
PAK1IP1_+_10694905.23-P1P2	PAK1IP1	2087/2366.7	3421.2/3713.2	2226.9	3567.2	0.67954	39099	14786	11.023	1	1.49e-28	2.97e-28	1.35e-26	TRUE
FBXO48_+_68694108.23-P1P2	FBXO48	727.96/684.07	1390.7/1513.1	706.01	1451.9	1.0391	962.83	4636.4	10.955	1	3.16e-28	6.32e-28	2.84e-26	TRUE
DCAF16_+_17812323.23-P1P2	DCAF16	1811.8/1676	2778.4/3042.2	1743.9	2910.3	0.73852	9226.3	11552	10.852	1	9.75e-28	1.95e-27	8.67e-26	TRUE
RNF20_+_104296268.23-P1P2	RNF20	3653.4/3671.9	5274.2/5426.2	3662.7	5350.2	0.54657	172.24	24437	10.795	1	1.81e-27	3.63e-27	1.59e-25	TRUE
WDR77_-_111991851.23-P1P2	WDR77	3019.7/3037.5	4468.1/4655.3	3028.6	4561.7	0.59075	158.54	20169	10.795	1	1.82e-27	3.64e-27	1.59e-25	TRUE
PAK1IP1_+_10695250.23-P1P2	PAK1IP1	407.72/537.33	1198.9/931.48	472.53	1065.2	1.171	8398.8	3091.2	10.66	1	7.85e-27	1.57e-26	6.8e-25	TRUE
WDR75_-_190306598.23-P1P2	WDR75	999.77/993.01	1937.6/1772.6	996.39	1855.1	0.89605	22.858	6565	10.598	1	1.52e-26	3.04e-26	1.31e-24	TRUE
RAE1_-_55926344.23-P1P2	RAE1	654.06/624.49	1320.3/1330.2	639.27	1325.3	1.0506	436.99	4194.2	10.593	1	1.61e-26	3.22e-26	1.37e-24	TRUE
NUP62_+_50432696.23-P1P2	NUP62	198.77/157.78	508.13/564.63	178.27	536.38	1.5838	839.96	1155.4	10.535	1	2.96e-26	5.93e-26	2.51e-24	TRUE
CPSF1_-_145634697.23-P1P2	CPSF1	758.54/699.52	1323.4/1583.3	729.03	1453.3	0.99435	1741.4	4789	10.467	1	6.15e-26	1.23e-25	5.16e-24	TRUE
ANAPC4_-_25378954.23-P1P2	ANAPC4	361.01/389.48	926.47/854.92	375.24	890.7	1.2449	405.43	2449.3	10.415	1	1.06e-25	2.12e-25	8.79e-24	TRUE
WDR43_-_29117600.23-P1P2	WDR43	1963/1918.7	3078.4/3159.2	1940.9	3118.8	0.684	981.32	12870	10.383	1	1.48e-25	2.97e-25	1.22e-23	TRUE
ING2_-_184426648.23-P1P2	ING2	2960.2/2430.7	514.25/2126.7	2695.5	1320.5	-1.0289	1.40E+05	17931	10.268	4.89e-25	1	9.78e-25	4e-23	FALSE
FBXL18_+_5553354.23-P1P2	FBXL18	930.12/889.3	1736.6/1669.4	909.71	1703	0.90389	833.26	5988.7	10.251	1	5.83e-25	1.17e-24	4.73e-23	TRUE
ANAPC4_+_25378934.23-P1P2	ANAPC4	276.91/442.44	835.66/870.87	359.68	853.27	1.244	13700	2346.8	10.189	1	1.11e-24	2.22e-24	8.94e-23	TRUE
EML3_-_62380057.23-P1P2	EML3	3157.3/3071.7	4316.1/4838.2	3114.5	4577.1	0.55528	3663.3	20747	10.154	1	1.59e-24	3.17e-24	1.27e-22	TRUE
CDC40_-_110501684.23-P1P2	CDC40	392.43/316.66	730.57/952.74	354.55	841.66	1.2449	2870.8	2313	10.128	1	2.07e-24	4.14e-24	1.64e-22	TRUE
CDC23_-_137548987.23-P1P2	CDC23	493.52/487.68	1079.5/1039.9	490.6	1059.7	1.1095	17.034	3210.5	10.044	1	4.86e-24	9.72e-24	3.82e-22	TRUE
RNF4_+_2471214.23-P1P2	RNF4	495.21/450.16	858.11/1201.6	472.69	1029.8	1.1218	1014.7	3092.2	10.019	1	6.27e-24	1.26e-23	4.9e-22	TRUE
WDR3_-_118472396.23-P1P2	WDR3	1081.3/985.29	1794.8/1919.3	1033.3	1857.1	0.84513	4610.8	6810.6	9.9816	1	9.17e-24	1.83e-23	7.1e-22	TRUE
TAF5L_-_229761813.23-P1P2	TAF5L	998.92/1112.2	2023.3/1751.3	1055.5	1887.3	0.83775	6412.7	6958.7	9.9712	1	1.02e-23	2.04e-23	7.83e-22	TRUE
RNF113A_+_119005738.23-P1P2	RNF113A	1061.8/1049.3	1810.1/1962.9	1055.5	1886.5	0.83714	78.109	6958.5	9.9616	1	1.12e-23	2.25e-23	8.56e-22	TRUE
WDR70_+_37379414.23-P1P2	WDR70	960.7/962.12	1664.2/1842.8	961.41	1753.5	0.86631	1.006	6332.4	9.9535	1	1.22e-23	2.43e-23	9.21e-22	TRUE
TCEB2_+_2827236.23-P1P2	TCEB2	2083.6/2019.1	3335.5/3087.9	2051.4	3211.7	0.6465	2081.1	13610	9.946	1	1.31e-23	2.62e-23	9.86e-22	TRUE
CPSF1_-_145634725.23-P1P2	CPSF1	1132.3/1047.1	1889.7/1973.5	1089.7	1931.6	0.82533	3630.2	7185.9	9.932	1	1.51e-23	3.02e-23	1.13e-21	TRUE
PEX12_-_33905337.23-P1P2	PEX12	2262/2247.5	292.84/1793.8	2254.8	1043.3	-1.111	105.15	14973	9.9001	2.08e-23	1	4.16e-23	1.54e-21	FALSE
DCAF10_+_37800657.23-P1P2	DCAF10	377.99/454.58	901.99/960.19	416.29	931.09	1.1594	2932.6	2719.9	9.871	1	2.78e-23	5.56e-23	2.04e-21	TRUE
WDR26_+_224622428.23-P1P2	WDR26	1944.3/1881.2	3124.3/2922	1912.8	3023.2	0.66012	1992.6	12682	9.8602	1	3.1e-23	6.2e-23	2.26e-21	TRUE
PRPF19_-_60674017.23-P1P2	PRPF19	619.23/655.39	1369.3/1179.2	637.31	1274.3	0.99848	653.66	4181.1	9.8507	1	3.4e-23	6.81e-23	2.47e-21	TRUE
RRP9_-_51975925.23-P1P2	RRP9	716.06/642.15	1358.1/1315.3	679.11	1336.7	0.97594	2731.9	4458.1	9.849	1	3.46e-23	6.92e-23	2.49e-21	TRUE
DCAF12_-_34126635.23-P1P2	DCAF12	564.87/669.73	1184.6/1301.5	617.3	1243.1	1.0087	5498.2	4048.6	9.8347	1	3.99e-23	7.98e-23	2.85e-21	TRUE
GEMIN5_-_154317329.23-P1P2	GEMIN5	1547.6/1310.8	2289.7/2477.6	1429.2	2383.6	0.73752	28055	9449.5	9.818	1	4.71e-23	9.42e-23	3.34e-21	TRUE
WDR36_-_110428101.23-P1P2	WDR36	919.08/685.18	1685.6/1343	802.13	1514.3	0.9159	27354	5274.1	9.8065	1	5.28e-23	1.06e-22	3.72e-21	TRUE
WDR86_+_151107031.23-P1P2	WDR86	1726.9/1582.2	2676.4/2679.6	1654.5	2678	0.69438	10466	10955	9.7783	1	6.98e-23	1.4e-22	4.88e-21	TRUE
TRIM17_-_228604165.23-P1P2	TRIM17	1170.5/1070.2	1750.9/2167.1	1120.4	1959	0.80558	5026.2	7390.3	9.7551	1	8.77e-23	1.75e-22	6.09e-21	TRUE
BUB3_+_124913901.23-P1P2	BUB3	1219.8/1193.8	2036.6/2111.8	1206.8	2074.2	0.78087	336.79	7966	9.7185	1	1.26e-22	2.52e-22	8.68e-21	TRUE
MED8_+_43855380.23-P1P2	MED8	1833.9/1518.2	2544.7/2849.7	1676.1	2697.2	0.68609	49834	11099	9.6933	1	1.61e-22	3.22e-22	1.1e-20	TRUE
MARCH4_+_217236620.23-P1P2	4-Mar	991.28/904.74	1712.1/1712	948.01	1712.1	0.85207	3744.1	6243.3	9.6697	1	2.03e-22	4.06e-22	1.38e-20	TRUE
HERC1_+_64125897.23-P1P2	HERC1	2696.1/2925	4073.2/4188.5	2810.5	4130.8	0.55544	26197	18704	9.6543	1	2.36e-22	4.72e-22	1.59e-20	TRUE
UBE2R2_+_33817511.23-P1P2	UBE2R2	2205.1/1911	3327.3/3035.8	2058	3181.6	0.62822	43251	13655	9.6148	1	3.46e-22	6.92e-22	2.33e-20	TRUE
CISH_-_50649201.23-P1P2	CISH	1168.8/1172.9	2040.7/1981	1170.8	2010.8	0.77975	8.1951	7726.4	9.5564	1	6.09e-22	1.22e-21	4.07e-20	TRUE
ING3_-_120590856.23-P1P2	ING3	2008/1973.9	2983.5/3188.9	1991	3086.2	0.63212	583.24	13206	9.5309	1	7.8e-22	1.56e-21	5.17e-20	TRUE
UHRF1_+_4909924.23-P1P2	UHRF1	1455.1/1575.6	2374.3/2560.5	1515.3	2467.4	0.70302	7261.8	10024	9.5094	1	9.59e-22	1.92e-21	6.31e-20	TRUE
THOC3_-_175395273.23-P1P2	THOC3	2578.8/2595.1	3903.8/3754.6	2587	3829.2	0.56562	131.49	17202	9.4717	1	1.38e-21	2.75e-21	9.01e-20	TRUE
FBXL16_-_755715.23-P1P2	FBXL16	285.41/300.11	702/710.31	292.76	706.15	1.2674	108.1	1906.4	9.468	1	1.43e-21	2.85e-21	9.27e-20	TRUE
ANAPC10_-_146019094.23-P1P2	ANAPC10	2668.9/3146.7	4218.1/4220.4	2907.8	4219.2	0.53689	1.14E+05	19357	9.4258	1	2.13e-21	4.27e-21	1.38e-19	TRUE
TRAIP_-_49893903.23-P1P2	TRAIP	2506.6/2290.5	3523.3/3649.4	2398.6	3586.3	0.58011	23351	15938	9.4079	1	2.53e-21	5.06e-21	1.62e-19	TRUE
ANAPC10_+_146019317.23-P1P2	ANAPC10	469.73/426.99	849.95/1058	448.36	953.98	1.0876	913.22	2931.6	9.3383	1	4.89e-21	9.79e-21	3.12e-19	TRUE
NUP62_+_50432714.23-P1P2	NUP62	163.09/159.98	422.42/502.96	161.54	462.69	1.5124	4.8185	1045.9	9.3118	1	6.28e-21	1.26e-20	3.98e-19	TRUE
PLRG1_-_155471554.23-P1P2	PLRG1	333.82/293.49	671.39/797.5	313.66	734.44	1.2248	813.41	2043.8	9.3076	1	6.54e-21	1.31e-20	4.12e-19	TRUE
RBX1_+_41347427.23-P1P2	RBX1	1455.9/1245.7	2358/2100.1	1350.8	2229	0.7222	22100	8926.2	9.2958	1	7.3e-21	1.46e-20	4.57e-19	TRUE
TAF5L_+_229761795.23-P1P2	TAF5L	1909.5/1630.7	2868.2/2684.9	1770.1	2776.6	0.64915	38854	11728	9.2935	1	7.47e-21	1.49e-20	4.65e-19	TRUE
SART1_-_65729431.23-P1P2	SART1	1269/1309.7	2139.7/2139.4	1289.4	2139.5	0.73021	825.45	8516.4	9.2127	1	1.59e-20	3.18e-20	9.83e-19	TRUE
UPF1_+_18942771.23-P1P2	UPF1	1655.5/1719	2575.4/2736	1687.3	2655.7	0.65406	2015.1	11174	9.1612	1	2.57e-20	5.13e-20	1.58e-18	TRUE
WDR75_+_190306611.23-P1P2	WDR75	675.29/650.97	1101/1431.2	663.13	1266.1	0.93199	295.69	4352.2	9.1398	1	3.13e-20	6.26e-20	1.91e-18	TRUE
UTP15_+_72861987.23-P1P2	UTP15	1702.2/1493.9	2481.5/2591.3	1598.1	2536.4	0.66611	21698	10577	9.1235	1	3.64e-20	7.27e-20	2.21e-18	TRUE
ANAPC5_+_121790181.23-P1P2	ANAPC5	348.26/370.72	784.65/811.32	359.49	797.98	1.1482	252.23	2345.6	9.0539	1	6.9e-20	1.38e-19	4.16e-18	TRUE
RNF40_-_30773702.23-P1P2	RNF40	3698.4/3208.5	4791.5/4849.9	3453.5	4820.7	0.48108	1.20E+05	23028	9.0099	1	1.03e-19	2.06e-19	6.19e-18	TRUE
SEH1L_+_12948076.23-P1P2	SEH1L	660/534.02	1106.1/1210.1	597.01	1158.1	0.95472	7935.9	3914.3	8.9676	1	1.52e-19	3.03e-19	9.04e-18	TRUE
TMF1_+_69101012.23-P1P2	TMF1	2081.1/2214.4	1110.1/1045.3	2147.8	1077.7	-0.99421	8887.8	14256	8.9621	1.59e-19	1	3.19e-19	9.45e-18	FALSE
TBL1X_+_9433140.23-P1P2	TBL1X	2295.1/1876.8	2939.6/3331.4	2086	3135.5	0.58776	87510	13842	8.9208	1	2.31e-19	4.63e-19	1.36e-17	TRUE
SMU1_+_33076420.23-P1P2	SMU1	620.93/519.68	1131.6/1099.5	570.3	1115.5	0.96669	5126.1	3737.5	8.9183	1	2.37e-19	4.74e-19	1.39e-17	TRUE
PRPF4_+_116038017.23-P1P2	PRPF4	299.85/261.49	582.62/737.95	280.67	660.28	1.2313	735.51	1826.9	8.8814	1	3.3e-19	6.6e-19	1.92e-17	TRUE
SEH1L_+_12948089.23-P1P2	SEH1L	1394.8/1369.3	2023.3/2436.1	1382	2229.7	0.68971	325.2	9134.4	8.8697	1	3.67e-19	7.33e-19	2.12e-17	TRUE
NUP62_+_50432360.23-P1P2	NUP62	433.21/466.71	807.09/1051.6	449.96	929.36	1.0448	561.42	2942.2	8.8383	1	4.86e-19	9.72e-19	2.8e-17	TRUE
FBXL14_+_1703640.23-P1P2	FBXL14	1069.4/1147.5	2036.6/1684.3	1108.5	1860.5	0.74659	3046.2	7310.9	8.7951	1	7.15e-19	1.43e-18	4.09e-17	TRUE
CDC16_-_115000453.23-P1P2	CDC16	1047.3/1139.8	1891.7/1781.1	1093.5	1836.4	0.74733	4270.3	7211.6	8.7476	1	1.09e-18	2.18e-18	6.21e-17	TRUE
NOL10_+_10830051.23-P1P2	NOL10	824.79/1018.4	1596.8/1596.1	921.59	1596.5	0.79201	18740	6067.6	8.6637	1	2.28e-18	4.57e-18	1.29e-16	TRUE
ANAPC1_-_112641707.23-P1P2	ANAPC1	1146.7/1262.2	1946.8/1998	1204.5	1972.4	0.71109	6670.6	7950.5	8.6125	1	3.58e-18	7.15e-18	2.01e-16	TRUE
NEDD1_-_97301083.23-P1P2	NEDD1	716.06/1002.9	1428.5/1572.7	859.5	1500.6	0.80323	41149	5655.1	8.5249	1	7.65e-18	1.53e-17	4.29e-16	TRUE
ARPC1B_-_98972410.23-P1P2	ARPC1B	588.65/519.68	1101/1033.6	554.16	1067.3	0.94427	2378.8	3630.8	8.5152	1	8.31e-18	1.66e-17	4.63e-16	TRUE
WDR75_-_190306224.23-P1P2	WDR75	473.13/468.92	962.19/924.03	471.03	943.11	1.0001	8.8514	3081.3	8.5047	1	9.11e-18	1.82e-17	5.05e-16	TRUE
SEH1L_-_12948044.23-P1P2	SEH1L	1154.4/1132	1822.3/1939.5	1143.2	1880.9	0.71787	249.43	7542.3	8.4946	1	9.93e-18	1.99e-17	5.47e-16	TRUE
RNF113A_+_119005239.23-P1P2	RNF113A	1774.4/1564.5	2554.9/2563.7	1669.5	2559.3	0.61605	22030	11055	8.4631	1	1.3e-17	2.6e-17	7.13e-16	TRUE
BUB3_-_124913930.23-P1P2	BUB3	307.49/318.87	655.06/734.76	313.18	694.91	1.1473	64.698	2040.7	8.4503	1	1.45e-17	2.91e-17	7.92e-16	TRUE
TBL1Y_+_6778680.23-P1P2	TBL1Y	2617.1/2539.9	3568.2/3796.1	2578.5	3682.1	0.51384	2978	17145	8.4286	1	1.75e-17	3.5e-17	9.49e-16	TRUE
EML4_+_42396865.23-P1P2	EML4	4078.9/4466.3	5867/5520.8	4272.6	5693.9	0.41421	75042	28549	8.4117	1	2.02e-17	4.04e-17	1.09e-15	TRUE
MED8_+_43855397.23-P1P2	MED8	718.61/647.66	1218.3/1260	683.14	1239.2	0.85818	2516.9	4484.8	8.3029	1	5.08e-17	1.02e-16	2.73e-15	TRUE
ZBTB44_+_130184309.23-P1P2	ZBTB44	1924.8/1819.4	2746.8/2843.3	1872.1	2795.1	0.57796	5552.3	12410	8.2851	1	5.9e-17	1.18e-16	3.15e-15	TRUE
ZFAND5_-_74979350.23-P1P2	ZFAND5	1451.7/1459.7	2437.6/2096.9	1455.7	2267.2	0.63888	32.482	9626.3	8.2716	1	6.61e-17	1.32e-16	3.51e-15	TRUE
UBE2G1_+_4269772.23-P1P2	UBE2G1	3369.7/3250.5	4742.6/4334.1	3310.1	4538.4	0.45519	7105.5	22063	8.2694	1	6.73e-17	1.35e-16	3.56e-15	TRUE
DDB1_-_61100183.23-P1	DDB1	1262.2/1414.5	1986.6/2241.5	1338.4	2114.1	0.65915	11589	8843.3	8.2487	1	8.01e-17	1.6e-16	4.21e-15	TRUE
ANAPC1_-_112641711.23-P1P2	ANAPC1	1247/978.67	1863.2/1773.6	1112.8	1818.4	0.70795	35989	7339.9	8.2358	1	8.92e-17	1.78e-16	4.66e-15	TRUE
BRCA1_+_41277361.23-P1P2	BRCA1	1371.8/1514.9	2241.7/2252.1	1443.4	2246.9	0.63816	10235	9543.9	8.2254	1	9.73e-17	1.95e-16	5.06e-15	TRUE
CHD5_-_6240357.23-P1P2	CHD5	3151.4/3304.5	4598.7/4268.2	3227.9	4433.5	0.4577	11728	21510	8.2196	1	1.02e-16	2.04e-16	5.28e-15	TRUE
ANAPC4_-_25378933.23-P1P2	ANAPC4	646.41/731.52	1320.3/1162.2	688.96	1241.3	0.84839	3621.5	4523.4	8.212	1	1.09e-16	2.17e-16	5.6e-15	TRUE
WDR3_-_118472430.23-P1P2	WDR3	1458.5/1182.8	2279.5/1892.7	1320.6	2086.1	0.65918	37998	8724.9	8.195	1	1.25e-16	2.51e-16	6.42e-15	TRUE
ZBTB18_-_244214602.23-P1P2	ZBTB18	1888.3/2085.3	2829.4/3020.9	1986.8	2925.2	0.55785	19415	13178	8.1744	1	1.49e-16	2.97e-16	7.58e-15	TRUE
CDC26_+_116037639.23-P1P2	CDC26	2098.9/2009.2	3022.3/2986.9	2054.1	3004.6	0.54846	4026.2	13628	8.1422	1	1.94e-16	3.88e-16	9.84e-15	TRUE
UBE2N_+_93835696.23-P1P2	UBE2N	2599.2/2225.4	3382.4/3496.2	2412.3	3439.3	0.51152	69860	16030	8.1115	1	2.5e-16	5e-16	1.26e-14	TRUE
TSG101_+_18548431.23-P1P2	TSG101	697.38/633.32	1117.3/1282.4	665.35	1199.8	0.84968	2051.6	4366.9	8.0881	1	3.03e-16	6.06e-16	1.52e-14	TRUE
SF3B3_-_70557977.23-P1P2	SF3B3	372.05/431.41	771.38/859.17	401.73	815.28	1.0193	1761.8	2623.9	8.0733	1	3.42e-16	6.84e-16	1.71e-14	TRUE
WDHD1_-_55493587.23-P1P2	WDHD1	3023.9/3380.6	4341.6/4416	3202.3	4378.8	0.4513	63617	21338	8.0541	1	4e-16	8.01e-16	1.99e-14	TRUE
WDR3_-_118472399.23-P1P2	WDR3	816.3/716.07	1420.3/1253.7	766.18	1337	0.80243	5022.6	5035.5	8.044	1	4.35e-16	8.7e-16	2.15e-14	TRUE
UBE2E1_+_23848020.23-P1P2	UBE2E1	1872.1/1552.4	2595.8/2538.2	1712.3	2567	0.58388	51112	11341	8.0259	1	5.04e-16	1.01e-15	2.48e-14	TRUE
TBL3_+_2022121.23-P1P2	TBL3	1083.9/936.74	1639.7/1688.6	1010.3	1664.1	0.71942	10823	6657.6	8.0132	1	5.59e-16	1.12e-15	2.74e-14	TRUE
CHAF1B_-_37757754.23-P1P2	CHAF1B	986.18/964.32	1454/1774.7	975.25	1614.3	0.72652	238.88	6424.4	7.9735	1	7.71e-16	1.54e-15	3.76e-14	TRUE
DYNC1I2_+_172544248.23-P1P2	DYNC1I2	558.92/415.96	884.64/986.77	487.44	935.71	0.93941	10219	3189.7	7.9371	1	1.04e-15	2.07e-15	5.02e-14	TRUE
DCAF7_+_61628083.23-P1P2	DCAF7	2008/1938.6	2708/3047.5	1973.3	2877.8	0.5441	2412.4	13087	7.906	1	1.33e-15	2.66e-15	6.42e-14	TRUE
CDC27_+_45266436.23-P1P2	CDC27	1359.1/1421.1	2255/2035.2	1390.1	2145.1	0.62549	1923.9	9188.4	7.8764	1	1.69e-15	3.37e-15	8.1e-14	TRUE
SH3RF1_-_170192051.23-P1P2	SH3RF1	1994.4/1724.5	2868.2/2598.8	1859.5	2733.5	0.55559	36428	12325	7.8724	1	1.74e-15	3.48e-15	8.32e-14	TRUE
MED8_+_43855245.23-P1P2	MED8	2157.5/2088.6	3122.3/2984.8	2123.1	3053.5	0.5241	2373.9	14091	7.8382	1	2.28e-15	4.57e-15	1.09e-13	TRUE
FBXO28_+_224301904.23-P1P2	FBXO28	1803.3/1997.1	2790.6/2765.7	1900.2	2778.2	0.54776	18765	12598	7.8225	1	2.59e-15	5.18e-15	1.23e-13	TRUE
RNF113A_+_119005626.23-P1P2	RNF113A	1354/1308.6	2075.4/2041.6	1331.3	2058.5	0.6284	1031.2	8796	7.7539	1	4.45e-15	8.91e-15	2.1e-13	TRUE
CPSF1_+_145634667.23-P1P2	CPSF1	1052.4/1288.7	1836.6/1859.8	1170.6	1848.2	0.65845	27912	7724.6	7.7099	1	6.29e-15	1.26e-14	2.96e-13	TRUE
RNF4_-_2471345.23-P1P2	RNF4	156.29/134.61	349.98/413.64	145.45	381.81	1.3862	235.14	940.83	7.7057	1	6.51e-15	1.3e-14	3.04e-13	TRUE
HECTD4_+_112820178.23-P1P2	HECTD4	2685.9/2462.7	3763/3397.3	2574.3	3580.2	0.47571	24912	17117	7.6887	1	7.43e-15	1.49e-14	3.46e-13	TRUE
TCEB1_+_74884343.23-P1P2	TCEB1	2922/2945.9	4250.8/3765.3	2934	4008	0.4499	285.92	19533	7.6848	1	7.66e-15	1.53e-14	3.55e-13	TRUE
RRP9_+_51975887.23-P1P2	RRP9	947.11/1193.8	1549.9/1876.8	1070.5	1713.3	0.67807	30433	7057.9	7.6523	1	9.87e-15	1.97e-14	4.55e-13	TRUE
ANAPC1_-_112641691.23-P1P2	ANAPC1	1417.7/1566.7	2243.7/2256.4	1492.2	2250.1	0.59218	11110	9870.2	7.6281	1	1.19e-14	2.38e-14	5.46e-13	TRUE
ING3_-_120591040.23-P1P2	ING3	2086.2/2072.1	2861.1/3089	2079.1	2975	0.51671	99.449	13796	7.6273	1	1.2e-14	2.4e-14	5.48e-13	TRUE
CDC27_-_45266589.23-P1P2	CDC27	424.71/372.93	771.38/801.75	398.82	786.57	0.97805	1340.7	2604.8	7.5974	1	1.51e-14	3.02e-14	6.87e-13	TRUE
WDR36_-_110428134.23-P1P2	WDR36	1099.2/1100	1675.4/1805.5	1099.6	1740.5	0.66202	0.38761	7251.9	7.5258	1	2.62e-14	5.24e-14	1.19e-12	TRUE
WDR18_-_984559.23-P1P2	WDR18	2837.1/2776	3875.3/3792.9	2806.5	3834.1	0.44995	1864.1	18677	7.5188	1	2.76e-14	5.53e-14	1.25e-12	TRUE
UTP18_-_49337959.23-P1P2	UTP18	621.78/540.64	953/1130.3	581.21	1041.7	0.84066	3291.8	3809.7	7.46	1	4.33e-14	8.65e-14	1.94e-12	TRUE
WDHD1_-_55493748.23-P1P2	WDHD1	1384.6/1378.1	2146.8/2039.5	1381.3	2093.1	0.59927	21.015	9129.9	7.4497	1	4.68e-14	9.36e-14	2.09e-12	TRUE
CDC16_-_115000607.23-P1P2	CDC16	791.66/730.41	1306/1269.6	761.04	1287.8	0.75813	1875.7	5001.4	7.4489	1	4.71e-14	9.41e-14	2.09e-12	TRUE
ZBTB46_+_62462503.23-P1P2	ZBTB46	1184.9/1133.1	499.97/516.78	1159	508.37	-1.1874	1342.2	7647.8	7.4403	5.02e-14	1	1e-13	2.22e-12	FALSE
UBE2G1_-_4269718.23-P1P2	UBE2G1	1940.9/1946.3	2807/2768.9	1943.6	2787.9	0.52023	14.402	12889	7.4372	1	5.14e-14	1.03e-13	2.27e-12	TRUE
WDR5_+_137001224.23-P1P2	WDR5	377.99/376.24	774.44/717.75	377.12	746.1	0.98246	1.5365	2461.7	7.4368	1	5.16e-14	1.03e-13	2.27e-12	TRUE
PLRG1_+_155471434.23-P1P2	PLRG1	677.84/799.92	1226.5/1285.6	738.88	1256	0.76463	7452.4	4854.4	7.4222	1	5.76e-14	1.15e-13	2.52e-12	TRUE
FBXO32_-_124553401.23-P1P2	FBXO32	2341/2606.1	3196.7/3643	2473.6	3419.9	0.46719	35136	16441	7.3802	1	7.9e-14	1.58e-13	3.44e-12	TRUE
CISH_+_50648814.23-P1P2	CISH	819.69/753.58	1272.4/1362.1	786.64	1317.2	0.74302	2185.2	5171.3	7.3787	1	7.99e-14	1.6e-13	3.47e-12	TRUE
STRN3_+_31495234.23-P1P2	STRN3	1258.8/1064.7	1769.3/1842.8	1161.8	1806	0.63602	18841	7666.1	7.3579	1	9.34e-14	1.87e-13	4.03e-12	TRUE
SPAG16_-_214149185.23-P1P2	SPAG16	699.93/846.27	1414.2/1178.2	773.1	1296.2	0.7448	10708	5081.4	7.3381	1	1.08e-13	2.17e-13	4.65e-12	TRUE
BARD1_+_215674399.23-P1P2	BARD1	2471.8/2532.2	3332.5/3560	2502	3446.2	0.46178	1821.3	16632	7.3217	1	1.22e-13	2.45e-13	5.24e-12	TRUE
UBA3_-_69129084.23-P1P2	UBA3	2866.8/2921.7	3877.3/3942.8	2894.2	3910.1	0.43389	1504.4	19266	7.3186	1	1.25e-13	2.51e-13	5.34e-12	TRUE
RBBP4_-_33117042.23-P1P2	RBBP4	2132.1/2429.6	3393.7/2960.3	2280.8	3177	0.47794	44257	15148	7.2815	1	1.65e-13	3.3e-13	7.01e-12	TRUE
UBE2B_-_133707036.23-P1P2	UBE2B	1572.3/1428.8	2209/2241.5	1500.6	2225.3	0.56817	10289	9925.9	7.2742	1	1.74e-13	3.48e-13	7.36e-12	TRUE
CDC23_+_137548970.23-P1P2	CDC23	7.6448/5.5167	46.936/59.547	6.5808	53.241	2.839	2.2644	41.327	7.2582	1	2.31e-13	4.63e-13	9.66e-12	TRUE
WDR55_+_140044433.23-P1P2	WDR55	406.02/238.32	670.37/638	322.17	654.18	1.0196	14062	2099.9	7.2453	1	2.16e-13	4.32e-13	9.08e-12	TRUE
CDC16_+_115000836.23-P1P2	CDC16	459.54/346.45	707.1/842.16	402.99	774.63	0.94103	6394.4	2632.3	7.2435	1	2.19e-13	4.37e-13	9.16e-12	TRUE
BRCA1_-_41277370.23-P1P2	BRCA1	1338.7/1222.5	1841.7/2049	1280.6	1945.4	0.60285	6749.6	8458	7.2285	1	2.44e-13	4.88e-13	1.02e-11	TRUE
TRIM3_+_6495060.23-P1P2	TRIM3	852.82/862.82	1305/1489.7	857.82	1397.4	0.70333	49.942	5643.9	7.182	1	3.43e-13	6.87e-13	1.42e-11	TRUE
STRN4_+_47249248.23-P1P2	STRN4	522.4/478.85	890.76/930.41	500.62	910.59	0.86178	948.04	3276.8	7.1618	1	3.98e-13	7.96e-13	1.64e-11	TRUE
CUL4B_+_119694784.23-P1P2	CUL4B	2229.7/1980.5	3040.6/2852.9	2105.1	2946.8	0.48504	31059	13970	7.1208	1	5.36e-13	1.07e-12	2.2e-11	TRUE
ITCH_-_32951509.23-P1P2	ITCH	1957.1/1726.7	2607/2639.2	1841.9	2623.1	0.50983	26528	12208	7.0702	1	7.73e-13	1.55e-12	3.16e-11	TRUE
PRPF4_-_116038000.23-P1P2	PRPF4	262.47/188.67	467.32/523.16	225.57	495.24	1.1311	2723.2	1465.2	7.0449	1	9.28e-13	1.86e-12	3.78e-11	TRUE
MSL2_+_135914758.23-P1P2	MSL2	2227.2/2192.3	2934.5/3184.7	2209.8	3059.6	0.46927	607.01	14672	7.016	1	1.14e-12	2.28e-12	4.63e-11	TRUE
UBE2D3_+_103748653.23-P1P2	UBE2D3	4714.3/3963.2	5767/5298.6	4338.8	5532.8	0.35065	2.82E+05	28995	7.0122	1	1.17e-12	2.35e-12	4.74e-11	TRUE
UBR4_-_19536774.23-P1P2	UBR4	1997/1959.5	1175.4/1175	1978.3	1175.2	-0.75082	701.43	13121	7.0108	1.18e-12	1	2.37e-12	4.77e-11	FALSE
ANAPC4_+_25378925.23-P1P2	ANAPC4	383.94/363	716.28/720.94	373.47	718.61	0.94237	219.22	2437.7	6.9905	1	1.37e-12	2.74e-12	5.49e-11	TRUE
CPSF1_-_145634704.23-P1P2	CPSF1	1363.3/1130.9	1997.8/1759.8	1247.1	1878.8	0.59083	27004	8234.8	6.9612	1	1.69e-12	3.37e-12	6.74e-11	TRUE
WDR1_+_10118295.23-P1P2	WDR1	1551/1404.6	917.29/663.52	1477.8	790.4	-0.90194	10730	9773.9	6.953	1.79e-12	1	3.58e-12	7.11e-11	FALSE
TSG101_-_18548282.23-P1P2	TSG101	2358/1959.5	3063.1/2915.7	2158.8	2989.4	0.46944	79385	14330	6.9386	1	1.98e-12	3.96e-12	7.85e-11	TRUE
BTRC_-_103114382.23-P1P2	BTRC	586.95/607.94	867.29/1194.1	597.45	1030.7	0.78574	220.31	3917.2	6.9225	1	2.22e-12	4.44e-12	8.76e-11	TRUE
SNRNP40_+_31769624.23-P1P2	SNRNP40	1169.7/1392.4	2009.1/1820.4	1281	1914.7	0.57946	24812	8460.9	6.8893	1	2.8e-12	5.61e-12	1.1e-10	TRUE
MIOS_+_7606694.23-P1P2	MIOS	2056.5/2024.6	2877.4/2806.1	2040.5	2841.8	0.47763	506.16	13538	6.8861	1	2.87e-12	5.74e-12	1.12e-10	TRUE
TRIM26_+_30181119.23-P1P2	TRIM26	843.48/1001.8	1394.8/1507.8	922.66	1451.3	0.65292	12539	6074.7	6.7827	1	5.9e-12	1.18e-11	2.3e-10	TRUE
KCNA1_-_5019414.23-P1P2	KCNA1	1336.1/981.98	1701.9/1798.1	1159.1	1750	0.59399	62717	7647.9	6.7574	1	7.02e-12	1.4e-11	2.73e-10	TRUE
DCAF16_+_17812291.23-P1P2	DCAF16	3060.5/3030.9	3850.8/4150.2	3045.7	4000.5	0.3933	437.65	20284	6.704	1	1.01e-11	2.03e-11	3.92e-10	TRUE
SHPRH_-_146285446.23-P1P2	SHPRH	1197.7/948.88	1682.6/1589.7	1073.3	1636.1	0.60778	30953	7076.7	6.6906	1	1.11e-11	2.22e-11	4.29e-10	TRUE
ZNRF4_+_5455957.23-P1P2	ZNRF4	2144.8/2146	3042.7/2844.4	2145.4	2943.5	0.45612	0.73293	14240	6.6884	1	1.13e-11	2.26e-11	4.33e-10	TRUE
WDR77_+_111991811.23-P1P2	WDR77	834.13/1041.6	1491.7/1433.4	937.85	1462.6	0.64052	21512	6175.7	6.677	1	1.22e-11	2.44e-11	4.67e-10	TRUE
RAE1_+_55926643.23-P1P2	RAE1	1692.1/1662.7	2313.1/2440.3	1677.4	2376.7	0.5025	429.58	11108	6.6356	1	1.62e-11	3.23e-11	6.16e-10	TRUE
PWP2_+_45527262.23-P1P2	PWP2	1714.1/1884.5	2694.7/2350	1799.3	2522.3	0.48708	14514	11923	6.6216	1	1.78e-11	3.55e-11	6.75e-10	TRUE
KCNC2_-_75603530.23-P1P2	KCNC2	1725.2/1648.4	1040.8/935.73	1686.8	988.24	-0.77074	2947.8	11170	6.6094	1.93e-11	1	3.86e-11	7.3e-10	FALSE
TBL2_-_72992543.23-P1	TBL2	1365/1455.3	2090.7/2004.4	1410.2	2047.5	0.5377	4075.9	9322.4	6.6012	1	2.04e-11	4.08e-11	7.69e-10	TRUE
DCAF13_-_104427649.23-P1P2	DCAF13	429.81/356.38	730.57/724.13	393.09	727.35	0.88609	2695.8	2567	6.5972	1	2.09e-11	4.19e-11	7.87e-10	TRUE
RNF113A_+_119005750.23-P1P2	RNF113A	1847.5/1821.6	2795.7/2324.4	1834.6	2560.1	0.48054	334.74	12159	6.5798	1	2.35e-11	4.71e-11	8.81e-10	TRUE
PPWD1_-_64859203.23-P1P2	PPWD1	1917.1/2144.9	3045.7/2530.7	2031	2788.2	0.45695	25936	13474	6.5233	1	3.44e-11	6.88e-11	1.28e-09	TRUE
CPNE1_+_34252796.23-P1P2	CPNE1	2950/3242.7	4025.3/4037.5	3096.4	4031.4	0.38057	42831	20625	6.5103	1	3.75e-11	7.5e-11	1.39e-09	TRUE
UBE3A_+_25684092.23-P1P2	UBE3A	1820.3/1488.4	982.59/967.63	1654.4	975.11	-0.76203	55080	10954	6.4901	4.29e-11	1	8.58e-11	1.59e-09	FALSE
UBE2D3_-_103748662.23-P1P2	UBE2D3	4061.9/3670.8	5051.7/4756.3	3866.4	4904	0.3429	76486	25809	6.4588	1	5.28e-11	1.06e-10	1.95e-09	TRUE
LRWD1_-_102105821.23-P1P2	LRWD1	648.11/605.74	936.68/1142	626.92	1039.3	0.72841	897.78	4112.3	6.4313	1	6.33e-11	1.27e-10	2.32e-09	TRUE
CHAF1B_+_37757741.23-P1P2	CHAF1B	457.84/387.27	803.01/716.69	422.56	759.85	0.84505	2489.7	2761.3	6.4187	1	6.87e-11	1.37e-10	2.52e-09	TRUE
PPWD1_-_64859355.23-P1P2	PPWD1	1395.6/1461.9	2041.7/2054.4	1428.8	2048	0.51916	2199.7	9446.5	6.3715	1	9.36e-11	1.87e-10	3.41e-09	TRUE
CUL4B_-_119694425.23-P1P2	CUL4B	1653/1955.1	2561.1/2437.2	1804.1	2499.1	0.46995	45647	11955	6.357	1	1.03e-10	2.06e-10	3.74e-09	TRUE
HECTD1_-_31676484.23-P1P2	HECTD1	2222.9/2047.8	1425.4/1335.5	2135.4	1380.5	-0.62895	15336	14173	6.3409	1.14e-10	1	2.28e-10	4.14e-09	FALSE
CUL4B_+_119694762.23-P1P2	CUL4B	2556.8/2496.9	3632.4/3050.7	2526.8	3341.6	0.40306	1793.8	16798	6.2862	1	1.63e-10	3.25e-10	5.87e-09	TRUE
MARCH3_+_126366199.23-P1P2	3-Mar	1159.5/1017.3	1690.7/1550.3	1088.4	1620.5	0.57385	10107	7177.2	6.2814	1	1.68e-10	3.35e-10	6.03e-09	TRUE
WDR82_-_52312175.23-P1P2	WDR82	616.68/602.43	974.43/1038.9	609.55	1006.7	0.72281	101.61	3997.3	6.2808	1	1.68e-10	3.37e-10	6.04e-09	TRUE
RRP9_+_51975867.23-P1P2	RRP9	422.16/625.6	864.23/911.27	523.88	887.75	0.7598	20692	3430.5	6.2126	1	2.61e-10	5.21e-10	9.31e-09	TRUE
WDR43_-_29117541.23-P1P2	WDR43	2137.1/2073.2	2624.3/3047.5	2105.2	2835.9	0.4297	2045.8	13971	6.1825	1	3.16e-10	6.31e-10	1.12e-08	TRUE
RANBP2_-_109335960.23-P1P2	RANBP2	939.46/1153	1522.4/1593.9	1046.2	1558.1	0.57418	22798	6896.6	6.1642	1	3.54e-10	7.08e-10	1.26e-08	TRUE
TAF5L_+_229761697.23-P1P2	TAF5L	2302.8/2089.7	3059/2812.5	2196.3	2935.8	0.41852	22696	14581	6.1241	1	4.56e-10	9.12e-10	1.61e-08	TRUE
PDLIM2_-_22436657.23-P2	PDLIM2	1104.3/1155.2	1432.6/1875.7	1129.7	1654.1	0.5497	1298	7452.5	6.0747	1	6.21e-10	1.24e-09	2.19e-08	TRUE
CUL7_-_43021163.23-P1P2	CUL7	252.28/142.33	447.93/380.67	197.31	414.3	1.0664	6044.2	1280	6.0653	1	6.58e-10	1.32e-09	2.31e-08	TRUE
DMXL1_-_118407121.23-P1P2	DMXL1	1206.2/1193.8	1889.7/1587.6	1200	1738.6	0.53453	76.417	7920.7	6.052	1	7.15e-10	1.43e-09	2.5e-08	TRUE
TOPORS_+_32552597.23-P1P2	TOPORS	1863.6/1626.3	1167.3/1026.1	1745	1096.7	-0.66956	28157	11559	6.0297	8.21e-10	1	1.64e-09	2.86e-08	FALSE
TRAIP_-_49893882.23-P1P2	TRAIP	1444/1292	2022.3/1858.7	1368	1940.5	0.50404	11553	9041.1	6.0209	1	8.67e-10	1.73e-09	3.01e-08	TRUE
UBA1_+_47053222.23-P1	UBA1	1857.7/1856.9	2677.4/2370.2	1857.3	2523.8	0.44217	0.2891	12311	6.0067	1	9.47e-10	1.89e-09	3.28e-08	TRUE
KCMF1_-_85198308.23-P1P2	KCMF1	2009.7/1054.8	2066.2/2203.2	1532.3	2134.7	0.47811	4.56E+05	10138	5.9834	1	1.09e-09	2.19e-09	3.77e-08	TRUE
UBE3A_-_25684194.23-P1P2	UBE3A	2166.9/2302.7	1534.6/1479.1	2234.8	1506.8	-0.56829	9220.9	14839	5.9756	1.15e-09	1	2.29e-09	3.94e-08	FALSE
PRPF4_+_116038373.23-P1P2	PRPF4	1718.4/1233.5	1960.1/2172.4	1476	2066.2	0.48507	1.18E+05	9761.6	5.9744	1	1.15e-09	2.31e-09	3.96e-08	TRUE
RNF31_-_24616020.23-P1P2	RNF31	1918/2158.1	2573.3/2886.9	2038.1	2730.1	0.42159	28834	13521	5.9516	1	1.33e-09	2.65e-09	4.53e-08	TRUE
SCAF11_-_46384299.23-P1P2	SCAF11	2841.3/2324.7	3167.2/3551.5	2583	3359.3	0.37898	1.33E+05	17176	5.9235	1	1.58e-09	3.15e-09	5.36e-08	TRUE
BRWD3_-_80065389.23-P1P2	BRWD3	1916.3/1935.3	2579.4/2606.2	1925.8	2592.8	0.42889	179.87	12769	5.903	1	1.78e-09	3.57e-09	6.05e-08	TRUE
RRP9_+_51975729.23-P1P2	RRP9	718.61/745.86	1134.6/1147.3	732.24	1141	0.63919	371.24	4810.3	5.8934	1	1.89e-09	3.78e-09	6.4e-08	TRUE
WDTC1_+_27561568.23-P1P2	WDTC1	5339.5/5595.1	4542.6/4142.7	5467.3	4342.7	-0.33217	32662	36618	5.877	2.09e-09	1	4.18e-09	7.04e-08	FALSE
CPSF1_-_145634507.23-P1P2	CPSF1	839.23/709.45	1135.6/1250.5	774.34	1193.1	0.62297	8421.4	5089.6	5.8692	1	2.19e-09	4.38e-09	7.35e-08	TRUE
DCUN1D1_+_182698349.23-P1P2	DCUN1D1	1800.8/1908.8	2523.3/2487.1	1854.8	2505.2	0.43349	5832.9	12294	5.8663	1	2.23e-09	4.46e-09	7.46e-08	TRUE
DCAF7_+_61627948.23-P1P2	DCAF7	1530.7/1318.5	1872.3/2115	1424.6	1993.7	0.48459	22507	9418.6	5.8637	1	2.26e-09	4.53e-09	7.55e-08	TRUE
SHPRH_-_146285139.23-P1P2	SHPRH	1503.5/1118.8	1993.8/1714.1	1311.1	1853.9	0.49944	73993	8661.6	5.8322	1	2.74e-09	5.47e-09	9.1e-08	TRUE
ELP2_-_33709902.23-P1P2	ELP2	1553.6/1612	2230.5/2128.8	1582.8	2179.6	0.46136	1704.7	10475	5.8315	1	2.75e-09	5.49e-09	9.1e-08	TRUE
UBR4_+_19536745.23-P1P2	UBR4	1754.1/1570.1	1160.1/941.05	1662.1	1050.6	-0.66127	16928	11005	5.8288	2.79e-09	1	5.58e-09	9.22e-08	FALSE
UBE3A_-_25684172.23-P1P2	UBE3A	2650.2/2601.7	2030.5/1687.5	2625.9	1859	-0.49808	1176.9	17464	5.8036	3.25e-09	1	6.49e-09	1.07e-07	FALSE
KCND1_+_48828121.23-P1P2	KCND1	2176.2/2191.2	2953.9/2809.3	2183.7	2881.6	0.39992	112.79	14497	5.7961	1	3.39e-09	6.79e-09	1.11e-07	TRUE
TRAIP_+_49893565.23-P1P2	TRAIP	1439.8/1315.2	1875.4/1976.7	1377.5	1926.1	0.48333	7760.9	9104.2	5.7494	1	4.48e-09	8.96e-09	1.47e-07	TRUE
ING2_-_184426235.23-P1P2	ING2	3118.2/3043	2231.5/2288.3	3080.6	2259.9	-0.4468	2828.2	20519	5.7296	5.03e-09	1	1.01e-08	1.64e-07	FALSE
RNF40_+_30773696.23-P1P2	RNF40	1426.2/1489.5	1875.4/2156.4	1457.8	2015.9	0.46732	2005.5	9640.7	5.6837	1	6.59e-09	1.32e-08	2.14e-07	TRUE
ZBTB25_+_64970385.23-P1P2	ZBTB25	4311.7/4402.3	5302.7/5350.7	4357	5326.7	0.28985	4110.6	29118	5.6828	1	6.63e-09	1.33e-08	2.15e-07	TRUE
FBXO2_-_11714430.23-P1P2	FBXO2	1871.3/1680.4	2264.1/2510.5	1775.8	2387.3	0.42669	18219	11766	5.6375	1	8.63e-09	1.73e-08	2.79e-07	TRUE
TRIM45_-_117664292.23-P1P2	TRIM45	2167.7/2307.1	2891.7/2957.1	2237.4	2924.4	0.38615	9711.2	14857	5.6361	1	8.7e-09	1.74e-08	2.8e-07	TRUE
SOCS4_+_55494397.23-P1P2	SOCS4	1974.9/1681.5	2475.4/2417	1828.2	2446.2	0.41989	43045	12116	5.614	1	9.89e-09	1.98e-08	3.17e-07	TRUE
STUB1_+_730807.23-P1P2	STUB1	1276.7/1478.5	859.13/827.27	1377.6	843.2	-0.70753	20361	9104.9	5.6003	1.07e-08	1	2.14e-08	3.42e-07	FALSE
UBE2I_+_1359721.23-P1P2	UBE2I	1160.3/1285.4	1513.2/1937.4	1222.9	1725.3	0.49624	7823	8073	5.5918	1	1.12e-08	2.25e-08	3.58e-07	TRUE
CUL4B_-_119694586.23-P1P2	CUL4B	1285.2/1322.9	1850.9/1788.5	1304	1819.7	0.48041	711.86	8614.3	5.556	1	1.38e-08	2.76e-08	4.39e-07	TRUE
RBBP4_+_33117007.23-P1P2	RBBP4	2792.1/2794.8	3439.6/3653.6	2793.4	3546.6	0.3443	3.6899	18589	5.5243	1	1.65e-08	3.31e-08	5.24e-07	TRUE
NEDD1_+_97301407.23-P1P2	NEDD1	876.61/922.4	1161.2/1486.5	899.5	1323.8	0.55702	1048.4	5920.8	5.5148	1	1.75e-08	3.49e-08	5.52e-07	TRUE
TRIM2_-_154074156.23-ENST00000437508.2	TRIM2	2143.9/1710.2	2506/2591.3	1927.1	2548.7	0.40315	94074	12778	5.4989	1	1.91e-08	3.82e-08	6.02e-07	TRUE
ZBTB18_-_244214605.23-P1P2	ZBTB18	2188.1/2054.4	2816.2/2727.4	2121.3	2771.8	0.38573	8936.2	14079	5.4826	1	2.1e-08	4.19e-08	6.58e-07	TRUE
WDR43_-_29117980.23-P1P2	WDR43	1410.9/1471.9	1994.8/1955.5	1441.4	1975.1	0.45422	1858.6	9530.7	5.4673	1	2.29e-08	4.57e-08	7.15e-07	TRUE
KCTD3_-_215740754.23-P1P2	KCTD3	3520.9/3675.2	4770.1/4119.3	3598.1	4444.7	0.3048	11917	24001	5.4651	1	2.31e-08	4.63e-08	7.22e-07	TRUE
PJA1_-_68384865.23-P1P2	PJA1	381.39/372.93	655.06/641.19	377.16	648.13	0.7795	35.792	2462	5.461	1	2.37e-08	4.74e-08	7.37e-07	TRUE
ANAPC5_-_121790201.23-P1P2	ANAPC5	751.74/1001.8	1241.8/1340.9	876.79	1291.3	0.55801	31274	5769.9	5.4571	1	2.42e-08	4.84e-08	7.5e-07	TRUE
CHD3_-_7788329.23-P1P2	CHD3	2538.1/2621.5	3155.9/3431.4	2579.8	3293.6	0.3523	3483.5	17154	5.4502	1	2.52e-08	5.03e-08	7.78e-07	TRUE
LLGL1_+_18129406.23-P1P2	LLGL1	2290/1886.7	2707/2751.9	2088.4	2729.4	0.38606	81336	13858	5.4456	1	2.58e-08	5.16e-08	7.96e-07	TRUE
BAZ1A_+_35344505.23-P1P2	BAZ1A	1535.8/1574.5	2105/2104.3	1555.1	2104.7	0.43632	749.42	10290	5.4173	1	3.03e-08	6.05e-08	9.3e-07	TRUE
GNB1_+_1822478.23-P1P2	GNB1	3525.1/3049.6	4172.2/4003.4	3287.4	4087.8	0.31431	1.13E+05	21910	5.4077	1	3.19e-08	6.39e-08	9.78e-07	TRUE
UBE3A_-_25684167.23-P1P2	UBE3A	2657/2437.3	1877.4/1817.2	2547.1	1847.3	-0.46322	24136	16935	5.3776	3.77e-08	1	7.55e-08	1.15e-06	FALSE
ZC3HC1_+_129691069.23-P1P2	ZC3HC1	1667.4/1733.4	2171.3/2368	1700.4	2269.7	0.41641	2173.8	11261	5.3646	1	4.06e-08	8.11e-08	1.24e-06	TRUE
BAZ1A_+_35344068.23-P1P2	BAZ1A	2337.6/1935.3	2664.1/2883.8	2136.4	2773.9	0.37657	80942	14180	5.3535	1	4.31e-08	8.63e-08	1.31e-06	TRUE
WDR24_-_740276.23-P1P2	WDR24	750.04/404.93	793.83/1018.7	577.48	906.25	0.64922	59552	3785.1	5.3438	1	4.55e-08	9.1e-08	1.38e-06	TRUE
MIOS_+_7606775.23-P1P2	MIOS	1582.5/1770.9	1931.5/2538.2	1676.7	2234.8	0.41436	17746	11103	5.2973	1	5.88e-08	1.18e-07	1.77e-06	TRUE
ZBTB34_+_129623340.23-P1P2	ZBTB34	3154.8/3173.2	3947.7/3912	3164	3929.9	0.31264	170.38	21080	5.275	1	6.64e-08	1.33e-07	2e-06	TRUE
WDR24_-_740168.23-P1P2	WDR24	2092.1/1946.3	2632.5/2624.3	2019.2	2628.4	0.38022	10633	13395	5.2635	1	7.07e-08	1.41e-07	2.12e-06	TRUE
FBXO7_+_32871037.23-P1P2	FBXO7	2961.1/3157.8	3822.2/3796.1	3059.4	3809.2	0.31611	19342	20377	5.2521	1	7.52e-08	1.5e-07	2.25e-06	TRUE
ZBTB14_+_5295839.23-P1P2	ZBTB14	2055.6/1943	2288.6/2913.5	1999.3	2601.1	0.37945	6341.1	13261	5.2257	1	8.67e-08	1.73e-07	2.59e-06	TRUE
DTL_-_212209126.23-P1P2	DTL	1449.1/1482.9	1995.8/1964	1466	1979.9	0.43327	570.49	9695.1	5.219	1	9e-08	1.8e-07	2.68e-06	TRUE
RNF122_-_33424190.23-P1P2	RNF122	3712/3760.2	2825.3/3001.8	3736.1	2913.6	-0.35864	1162.5	24931	5.2093	9.48e-08	1	1.9e-07	2.81e-06	FALSE
CDC40_+_110501818.23-P1P2	CDC40	717.76/577.05	856.07/1116.5	647.41	986.28	0.60657	9900.2	4248	5.1994	1	1e-07	2e-07	2.96e-06	TRUE
PHF10_-_170124315.23-P1P2	PHF10	272.66/198.6	473.44/403	235.63	438.22	0.89229	2742.7	1531.2	5.1772	1	1.13e-07	2.25e-07	3.32e-06	TRUE
AMBRA1_-_46615496.23-P1P2	AMBRA1	2493.1/2683.3	2062.1/1757.7	2588.2	1909.9	-0.43825	18102	17210	5.1704	1.17e-07	1	2.34e-07	3.43e-06	FALSE
RAG1_-_36589567.23-P1P2	RAG1	847.72/912.47	1207.1/1339.8	880.1	1273.4	0.53249	2095.7	5791.9	5.1684	1	1.18e-07	2.36e-07	3.46e-06	TRUE
WDHD1_+_55493758.23-P1P2	WDHD1	503.71/628.91	884.64/877.25	566.31	880.94	0.63656	7837.3	3711.1	5.1648	1	1.2e-07	2.41e-07	3.52e-06	TRUE
DTL_-_212209129.23-P1P2	DTL	487.57/590.29	840.77/850.66	538.93	845.72	0.64911	5275.7	3530	5.1635	1	1.21e-07	2.42e-07	3.53e-06	TRUE
ANAPC2_+_140082989.23-P1P2	ANAPC2	301.55/280.25	615.27/415.76	290.9	515.52	0.82335	226.76	1894.2	5.161	1	1.23e-07	2.46e-07	3.57e-06	TRUE
BIRC2_+_102218024.23-P1P2	BIRC2	4569.9/5014.7	5696.6/5726	4792.3	5711.3	0.25306	98925	32056	5.1329	1	1.43e-07	2.85e-07	4.12e-06	TRUE
ANAPC4_-_25378972.23-P1P2	ANAPC4	223.4/299.01	473.44/472.12	261.2	472.78	0.85354	2858.3	1699	5.1329	1	1.43e-07	2.85e-07	4.12e-06	TRUE
KLHL28_-_45431094.23-P1P2	KLHL28	1818.6/1869.1	2345.8/2468	1843.8	2406.9	0.38427	1272.6	12221	5.0932	1	1.76e-07	3.52e-07	5.07e-06	TRUE
BCL6B_-_6926629.23-P1P2	BCL6B	2622.2/2771.6	1960.1/2070.3	2696.9	2015.2	-0.42019	11165	17940	5.0895	1.8e-07	1	3.59e-07	5.16e-06	FALSE
SEC13_+_10362755.23-P1P2	SEC13	381.39/411.55	533.64/775.17	396.47	654.4	0.72154	454.7	2589.3	5.069	1	2e-07	4e-07	5.73e-06	TRUE
TRIML1_-_189065014.23-P1	TRIML1	254.83/295.7	479.56/499.77	275.26	489.66	0.8287	835.15	1791.4	5.0656	1	2.04e-07	4.07e-07	5.81e-06	TRUE
CDC40_+_110501678.23-P1P2	CDC40	469.73/327.69	578.54/734.76	398.71	656.65	0.71836	10087	2604	5.0546	1	2.16e-07	4.31e-07	6.14e-06	TRUE
DYNC1I2_+_172544224.23-P1P2	DYNC1I2	716.91/582.57	1080.5/878.31	649.74	979.43	0.59133	9024.6	4263.5	5.0492	1	2.22e-07	4.44e-07	6.3e-06	TRUE
UBE2A_+_118708560.23-P1P2	UBE2A	2692.7/2608.3	2028.4/1932.1	2650.5	1980.3	-0.42038	3558.8	17629	5.0479	2.23e-07	1	4.47e-07	6.33e-06	FALSE
UBE2H_+_129592745.23-P1P2	UBE2H	1159.5/1159.6	1474.4/1726.8	1159.5	1600.6	0.46474	0.011552	7651.1	5.0427	1	2.3e-07	4.59e-07	6.48e-06	TRUE
TNFAIP3_-_138188444.23-P1P2	TNFAIP3	2449.7/2687.7	3125.3/3328.2	2568.7	3226.8	0.32892	28324	17080	5.0351	1	2.39e-07	4.78e-07	6.73e-06	TRUE
KCMF1_-_85198480.23-P1P2	KCMF1	1446.6/1415.6	925.45/960.19	1431.1	942.82	-0.60153	479.79	9462	5.0195	2.59e-07	1	5.18e-07	7.28e-06	FALSE
AURKA_+_54967204.23-P1P2	AURKA	375.45/415.96	458.14/842.16	395.7	650.15	0.71492	820.76	2584.2	5.0053	1	2.79e-07	5.58e-07	7.81e-06	TRUE
MED16_+_893118.23-P1P2	MED16	3311.9/3527.4	2539.6/2790.2	3419.6	2664.9	-0.35964	23218	22800	4.9983	2.89e-07	1	5.78e-07	8.08e-06	FALSE
TRAF3_+_103244221.23-P1P2	TRAF3	1556.1/1609.8	2025.4/2161.8	1583	2093.6	0.40312	1438.4	10476	4.9886	1	3.04e-07	6.08e-07	8.47e-06	TRUE
FBXO42_-_16678698.23-P1P2	FBXO42	3000.2/2808	2144.8/2278.7	2904.1	2211.7	-0.39275	18461	19332	4.9794	3.19e-07	1	6.38e-07	8.86e-06	FALSE
BIRC2_-_102217972.23-P1P2	BIRC2	2369/2475.9	3000.8/3107.1	2422.5	3053.9	0.33407	5709.8	16098	4.977	1	3.23e-07	6.46e-07	8.95e-06	TRUE
WDHD1_-_55493772.23-P1P2	WDHD1	1043.9/881.57	1276.5/1437.6	962.76	1357	0.49478	13182	6341.3	4.9513	1	3.69e-07	7.37e-07	1.02e-05	TRUE
CDC23_-_137549034.23-P1P2	CDC23	1928.2/1888.9	2466.2/2461.6	1908.6	2463.9	0.36829	770.89	12654	4.9368	1	3.97e-07	7.94e-07	1.09e-05	TRUE
DCAF16_+_17812328.23-P1P2	DCAF16	859.62/706.14	1058.1/1213.3	782.88	1135.7	0.53612	11777	5146.3	4.9179	1	4.37e-07	8.75e-07	1.2e-05	TRUE
TSG101_+_18548420.23-P1P2	TSG101	3361.2/3459	3767.1/4529.8	3410.1	4148.5	0.28269	4784	22736	4.8969	1	4.87e-07	9.73e-07	1.33e-05	TRUE
WDR33_-_128568352.23-P1P2	WDR33	2376.7/2646.9	2965.1/3324	2511.8	3144.5	0.32401	36514	16698	4.8967	1	4.87e-07	9.75e-07	1.33e-05	TRUE
DYNC1I2_+_172544630.23-P1P2	DYNC1I2	1437.2/1449.8	2027.4/1815.1	1443.5	1921.3	0.41223	79.004	9545	4.8901	1	5.04e-07	1.01e-06	1.37e-05	TRUE
COPB2_+_139108443.23-P1P2	COPB2	29.73/28.687	54.078/137.17	29.208	95.624	1.6774	0.54378	186.05	4.8691	1	5.7e-07	1.14e-06	1.55e-05	TRUE
BAZ1A_+_35344519.23-P1P2	BAZ1A	2226.3/2155.9	2864.1/2690.2	2191.1	2777.2	0.3418	2478.3	14547	4.8589	1	5.9e-07	1.18e-06	1.6e-05	TRUE
RNF7_+_141457122.23-P1P2	RNF7	4039/3834.1	4532.4/4915.8	3936.6	4724.1	0.26303	20989	26282	4.8576	1	5.94e-07	1.19e-06	1.61e-05	TRUE
KBTBD13_+_65369493.23-P1P2	KBTBD13	4332.1/3931.2	5053.8/4823.3	4131.6	4938.5	0.25731	80338	27597	4.8571	1	5.96e-07	1.19e-06	1.61e-05	TRUE
MIOS_-_7606882.23-P1P2	MIOS	1583.3/1482.9	1937.6/2099	1533.1	2018.3	0.39647	5043.1	10143	4.8178	1	7.26e-07	1.45e-06	1.95e-05	TRUE
SEH1L_+_12948470.23-P1P2	SEH1L	1205.3/1189.4	1732.5/1515.2	1197.4	1623.9	0.43928	126.83	7903.2	4.7979	1	8.02e-07	1.6e-06	2.15e-05	TRUE
PRPF4_-_116037979.23-P1P2	PRPF4	177.53/72.821	201.01/322.19	125.18	261.6	1.0574	5482	808.51	4.7978	1	8.02e-07	1.6e-06	2.15e-05	TRUE
FBXO42_+_16678915.23-P1P2	FBXO42	2307.9/2299.4	1714.2/1706.6	2303.6	1710.4	-0.42934	36.242	15301	4.7957	8.11e-07	1	1.62e-06	2.16e-05	FALSE
WWP2_-_69796638.23-P1P2	WWP2	2110/1970.6	2735.5/2457.4	2040.3	2596.5	0.34763	9715.4	13536	4.7805	1	8.74e-07	1.75e-06	2.33e-05	TRUE
MALT1_+_56338772.23-P1P2	MALT1	2510/2387.6	3059/3056	2448.8	3057.5	0.32014	7492	16275	4.7711	1	9.16e-07	1.83e-06	2.43e-05	TRUE
FBXO31_-_87417139.23-P1	FBXO31	1706.5/1734.5	2222.3/2233	1720.5	2227.7	0.37253	391.04	11396	4.7511	1	1.01e-06	2.02e-06	2.68e-05	TRUE
AMBRA1_-_46615538.23-P1P2	AMBRA1	3837.7/3327.7	3084.5/2619	3582.7	2851.7	-0.3291	1.30E+05	23898	4.7283	1.13e-06	1	2.26e-06	2.99e-05	FALSE
TRAIP_+_49893635.23-P1P2	TRAIP	1173.9/1190.5	1441.7/1757.7	1182.2	1599.7	0.43602	137.87	7802.1	4.7267	1	1.14e-06	2.28e-06	3.01e-05	TRUE
RBBP4_-_33116923.23-P1P2	RBBP4	2183/2464.9	2729.4/3092.2	2323.9	2910.8	0.32471	39721	15437	4.7233	1	1.16e-06	2.32e-06	3.05e-05	TRUE
TAF3_-_7860884.23-P1P2	TAF3	2939/3102.6	3898.7/3482.4	3020.8	3690.6	0.28883	13382	20117	4.7222	1	1.17e-06	2.33e-06	3.06e-05	TRUE
KCTD10_-_109915112.23-P1P2	KCTD10	830.74/795.51	1243.8/1071.8	813.12	1157.8	0.50934	620.39	5347.1	4.7139	1	1.22e-06	2.43e-06	3.18e-05	TRUE
CPNE1_+_34252560.23-P1P2	CPNE1	2048.8/1881.2	2474.3/2528.6	1965	2501.5	0.34809	14046	13032	4.6994	1	1.3e-06	2.61e-06	3.4e-05	TRUE
PLRG1_+_155471467.23-P1P2	PLRG1	153.75/207.43	237.74/444.47	180.59	341.11	0.91378	1440.9	1170.5	4.6918	1	1.35e-06	2.71e-06	3.52e-05	TRUE
WDR38_-_127616131.23-P1P2	WDR38	976.84/1068	1293.8/1516.3	1022.4	1405.1	0.45823	4158.8	6738.3	4.6611	1	1.57e-06	3.15e-06	4.08e-05	TRUE
MUL1_+_20834570.23-P1P2	MUL1	2083.6/2105.2	1715.2/1374.9	2094.4	1545	-0.43865	232.1	13899	4.6599	1.58e-06	1	3.16e-06	4.09e-05	FALSE
UBE2D3_+_103748285.23-P1P2	UBE2D3	3345.9/3356.4	3783.4/4299	3351.1	4041.2	0.27008	55.071	22339	4.6173	1	1.94e-06	3.89e-06	5.02e-05	TRUE
RNF111_-_59279883.23-P1P2	RNF111	3094.5/3509.7	2551.9/2683.8	3302.1	2617.9	-0.33488	86233	22009	4.6121	1.99e-06	1	3.99e-06	5.13e-05	FALSE
BIRC2_+_102218035.23-P1P2	BIRC2	4248/3653.2	4581.4/4816.9	3950.6	4699.1	0.25027	1.77E+05	26377	4.6091	1	2.02e-06	4.05e-06	5.19e-05	TRUE
TRIM10_-_30128570.23-P1P2	TRIM10	3013.8/3046.3	3598.8/3768.4	3030	3683.6	0.28169	530.72	20179	4.6008	1	2.1e-06	4.21e-06	5.39e-05	TRUE
MDM2_-_69202052.23-P1P2	MDM2	2403.9/2739.6	2921.3/3419.7	2571.7	3170.5	0.30184	56359	17100	4.5786	1	2.34e-06	4.68e-06	5.98e-05	TRUE
GTF2H2_+_70363416.23-ENST00000274400.5,ENST00000330280.7	GTF2H2	2346.1/2046.7	2836.6/2660.5	2196.4	2748.5	0.32337	44821	14582	4.572	1	2.42e-06	4.83e-06	6.15e-05	TRUE
DTX4_+_58940118.23-P1P2	DTX4	1301.3/1596.5	1902.9/1886.3	1448.9	1894.6	0.38671	43578	9581.1	4.5536	1	2.64e-06	5.27e-06	6.7e-05	TRUE
WDR36_-_110428095.23-P1P2	WDR36	135.91/182.05	315.29/294.54	158.98	304.91	0.93524	1064.6	1029.2	4.5489	1	2.7e-06	5.39e-06	6.84e-05	TRUE
UBR4_+_19536728.23-P1P2	UBR4	1400.7/1290.9	975.45/860.23	1345.8	917.84	-0.55165	6026.5	8892.9	4.5382	2.84e-06	1	5.67e-06	7.17e-05	FALSE
BAZ1A_+_35344514.23-P1P2	BAZ1A	3355.2/3207.4	4025.3/3879	3281.3	3952.1	0.26828	10922	21869	4.5362	1	2.86e-06	5.73e-06	7.22e-05	TRUE
RNF11_+_51701972.23-P1P2	RNF11	1475.4/1797.3	1866.2/2350	1636.4	2108.1	0.36521	51810	10833	4.5318	1	2.92e-06	5.85e-06	7.34e-05	TRUE
WDR59_+_75018967.23-P1P2	WDR59	2500.7/2616	3138.6/3160.2	2558.4	3149.4	0.29975	6650.2	17010	4.5317	1	2.93e-06	5.85e-06	7.34e-05	TRUE
TAF3_-_7860497.23-P1P2	TAF3	2595/2806.9	3513.1/3102.8	2700.9	3307.9	0.29236	22455	17967	4.5282	1	2.97e-06	5.95e-06	7.45e-05	TRUE
DCUN1D1_+_182698056.23-P1P2	DCUN1D1	2164.3/2155.9	2742.7/2655.1	2160.1	2698.9	0.32113	35.246	14339	4.4994	1	3.41e-06	6.82e-06	8.51e-05	TRUE
WDR31_+_116102491.23-P1P2	WDR31	3773.1/3635.5	4388.5/4430.9	3704.3	4409.7	0.25141	9469.5	24717	4.4866	1	3.62e-06	7.24e-06	9.02e-05	TRUE
ARIH1_-_72766698.23-P1P2	ARIH1	2309.6/2021.3	1706/1549.3	2165.5	1627.6	-0.41166	41546	14375	4.4857	3.63e-06	1	7.27e-06	9.03e-05	FALSE
CUL2_+_35379251.23-P1P2	CUL2	3028.2/3088.3	3719.2/3666.4	3058.2	3692.8	0.27192	1804	20369	4.4461	1	4.37e-06	8.75e-06	0.00010843	TRUE
TAF3_-_7860714.23-P1P2	TAF3	846.88/771.24	998.92/1267.5	809.06	1133.2	0.48559	2860.5	5320.1	4.4441	1	4.41e-06	8.83e-06	0.00010916	TRUE
ANAPC10_+_146019314.23-P1P2	ANAPC10	425.56/296.8	528.54/625.24	361.18	576.89	0.67408	8289.8	2356.7	4.4434	1	4.43e-06	8.85e-06	0.00010925	TRUE
WDR25_+_100842829.23-P1P2	WDR25	2636.6/2746.2	3327.3/3242.1	2691.4	3284.7	0.28731	6007.6	17903	4.4341	1	4.62e-06	9.24e-06	0.00011378	TRUE
SF3B3_+_70557720.23-P1P2	SF3B3	1514.5/1336.2	2091.7/1618.4	1425.3	1855	0.37992	15908	9423.6	4.4266	1	4.79e-06	9.57e-06	0.00011754	TRUE
FBXL8_+_67193938.23-P1P2	FBXL8	1974.9/2199	2676.4/2538.2	2086.9	2607.3	0.32101	25101	13848	4.4216	1	4.9e-06	9.8e-06	0.00012001	TRUE
SART1_-_65729276.23-P1P2	SART1	1709/1971.7	2149.9/2506.3	1840.4	2328.1	0.33898	34489	12197	4.416	0.99999	5.03e-06	1.01e-05	0.00012286	TRUE
WDR82_-_52312178.23-P1P2	WDR82	2139.7/2454.9	2883.5/2796.6	2297.3	2840	0.30583	49689	15259	4.3935	0.99999	5.58e-06	1.12e-05	0.00013597	TRUE
WDR12_-_203776838.23-P1P2	WDR12	836.68/889.3	1191.8/1196.2	862.99	1194	0.46793	1384.1	5678.2	4.3928	0.99999	5.59e-06	1.12e-05	0.00013606	TRUE
WDR78_+_67390464.23-P1P2	WDR78	1331/1307.5	1685.6/1772.6	1319.3	1729.1	0.39003	278.09	8715.8	4.3899	0.99999	5.67e-06	1.13e-05	0.00013755	TRUE
TRAF2_-_139780998.23-P1	TRAF2	1427/1763.1	2118.2/1973.5	1595.1	2045.9	0.35889	56486	10557	4.3874	0.99999	5.74e-06	1.15e-05	0.00013883	TRUE
BUB3_+_124913995.23-P1P2	BUB3	2685.9/2627.1	3376.3/3101.7	2656.5	3239	0.28595	1729.5	17669	4.3827	0.99999	5.86e-06	1.17e-05	0.00014155	TRUE
HECTD3_+_45476606.23-P1P2	HECTD3	3170.9/3163.3	4214/3389.9	3167.1	3802	0.26351	28.95	21101	4.3706	0.99999	6.2e-06	1.24e-05	0.00014927	TRUE
ZBTB9_-_33422424.23-P1P2	ZBTB9	1787.2/1261.1	1168.3/1003.8	1524.2	1086	-0.48855	1.38E+05	10083	4.363	6.42e-06	0.99999	1.28e-05	0.00015418	FALSE
UBR5_-_103424582.23-P1P2	UBR5	1015.1/1192.7	770.36/695.42	1103.9	732.89	-0.59027	15781	7280.5	4.348	6.87e-06	0.99999	1.37e-05	0.00016468	FALSE
MYNN_+_169491233.23-P1P2	MYNN	1752.4/1636.3	2182.5/2126.7	1694.3	2154.6	0.34653	6739.7	11221	4.3453	0.99999	6.96e-06	1.39e-05	0.00016638	TRUE
RANBP2_-_109335974.23-P1P2	RANBP2	2076.8/2023.5	2663.1/2449.9	2050.2	2556.5	0.31828	1420.8	13602	4.3413	0.99999	7.08e-06	1.42e-05	0.000169	TRUE
UBE2Q1_-_154530680.23-P1P2	UBE2Q1	1631.7/1537	1836.6/2219.2	1584.4	2027.9	0.35589	4492	10486	4.3315	0.99999	7.4e-06	1.48e-05	0.00017626	TRUE
NSD1_+_176561235.23-P1P2	NSD1	2110/1836	2526.4/2409.5	1973	2467.9	0.3228	37539	13085	4.3271	0.99999	7.56e-06	1.51e-05	0.00017944	TRUE
CPNE1_-_34252842.23-P1P2	CPNE1	3091.1/2872	3637.5/3539.8	2981.5	3588.7	0.26732	23991	19853	4.3091	0.99999	8.2e-06	1.64e-05	0.00019414	TRUE
UBE2A_-_118708567.23-P1P2	UBE2A	1937.5/2009.2	1399.9/1561	1973.4	1480.4	-0.41438	2567.2	13088	4.3087	8.21e-06	0.99999	1.64e-05	0.00019414	FALSE
ZNF131_-_43121745.23-P1P2	ZNF131	2019.1/1918.7	2418.2/2504.1	1968.9	2461.2	0.32182	5036.4	13058	4.308	0.99999	8.24e-06	1.65e-05	0.00019424	TRUE
COPB2_+_139108106.23-P1P2	COPB2	868.11/943.36	1261.1/1215.4	905.74	1238.3	0.45073	2831.2	5962.3	4.3065	0.99999	8.29e-06	1.66e-05	0.00019511	TRUE
ING2_+_184426223.23-P1P2	ING2	2100.6/2010.3	1521.3/1585.4	2055.5	1553.4	-0.40382	4079.8	13638	4.2993	8.57e-06	0.99999	1.71e-05	0.00020109	FALSE
ING4_+_6772026.23-P1P2	ING4	1766/1873.5	1256/1439.8	1819.7	1347.9	-0.43272	5781.1	12059	4.2965	8.68e-06	0.99999	1.74e-05	0.00020324	FALSE
AHR_+_17338317.23-P1P2	AHR	2206.8/2471.5	2883.5/2865.7	2339.1	2874.6	0.29726	35030	15539	4.2953	0.99999	8.72e-06	1.74e-05	0.00020339	TRUE
UHRF1_-_4909940.23-P1P2	UHRF1	1110.2/1169.5	1550.9/1473.8	1139.9	1512.4	0.40761	1761.1	7520.1	4.2953	0.99999	8.72e-06	1.74e-05	0.00020339	TRUE
PWP1_+_108079624.23-P1P2	PWP1	897.84/865.02	1067.3/1348.3	881.43	1207.8	0.45401	538.53	5800.8	4.2851	0.99999	9.13e-06	1.83e-05	0.00021237	TRUE
RPTOR_-_78519029.23-P1P2	RPTOR	2772.5/2769.4	3429.4/3276.1	2771	3352.8	0.27487	4.8784	18438	4.2847	0.99999	9.15e-06	1.83e-05	0.00021237	TRUE
UBR4_+_19536555.23-P1P2	UBR4	1928.2/1389.1	1276.5/1143.1	1658.7	1209.8	-0.45496	1.45E+05	10982	4.2834	9.2e-06	0.99999	1.84e-05	0.00021308	FALSE
KLHL7_+_23145424.23-P1P2	KLHL7	1742.2/1742.2	2075.4/2328.7	1742.2	2202	0.33778	8.95E-05	11541	4.2807	0.99999	9.32e-06	1.86e-05	0.0002152	TRUE
ASB11_-_15333756.23-P1	ASB11	773.82/951.08	1196.9/1170.7	862.45	1183.8	0.45645	15710	5674.7	4.2658	0.99999	9.96e-06	1.99e-05	0.00022959	TRUE
KLHL13_+_117250366.23-P1P2	KLHL13	1788.9/1712.4	2054/2365.9	1750.6	2209.9	0.33595	2925.8	11597	4.265	0.99999	1e-05	2e-05	0.00022991	TRUE
PHIP_-_79787921.23-P1P2	PHIP	1940.1/1986	2602.9/2293.6	1963.1	2448.3	0.31851	1055.1	13019	4.2524	0.99999	1.06e-05	2.11e-05	0.0002426	TRUE
MLST8_+_2255475.23-P1P2	MLST8	2854.1/3041.9	3563/3523.9	2948	3543.5	0.26535	17645	19627	4.2504	0.99999	1.07e-05	2.13e-05	0.00024427	TRUE
ANAPC7_+_110841268.23-P1P2	ANAPC7	3301.7/3436.9	2780.4/2690.2	3369.3	2735.3	-0.30064	9140.7	22461	4.2302	1.17e-05	0.99999	2.34e-05	0.00026672	FALSE
RLIM_+_73833958.23-P1P2	RLIM	1004/1038.2	1286.7/1449.3	1021.1	1368	0.42153	585.8	6729.6	4.2282	0.99999	1.18e-05	2.36e-05	0.00026848	TRUE
BPTF_+_65821705.23-P1P2	BPTF	2247.6/1937.5	2713.1/2468	2092.5	2590.5	0.30788	48082	13886	4.2263	0.99999	1.19e-05	2.38e-05	0.0002701	TRUE
FBXL20_+_37557912.23-P1P2	FBXL20	2623/2389.8	3137.6/2965.6	2506.4	3051.6	0.28383	27185	16662	4.2235	0.99999	1.2e-05	2.41e-05	0.0002729	TRUE
FBXO36_-_230787676.23-P1P2	FBXO36	1728.6/2031.3	1149.9/1667.3	1879.9	1408.6	-0.41613	45808	12462	4.2218	1.21e-05	0.99999	2.42e-05	0.0002743	FALSE
WDR3_+_118472389.23-P1P2	WDR3	863.01/887.09	1410.1/980.39	875.05	1195.3	0.44944	289.8	5758.4	4.2196	0.99999	1.22e-05	2.45e-05	0.00027635	TRUE
CUL5_+_107880135.23-P1P2	CUL5	1996.1/2399.8	2824.3/2586	2198	2705.2	0.29943	81458	14592	4.1988	0.99999	1.34e-05	2.68e-05	0.00030241	TRUE
SEC13_-_10362765.23-P1P2	SEC13	624.33/662.01	961.17/869.8	643.17	915.49	0.50868	709.91	4219.9	4.192	0.99999	1.38e-05	2.76e-05	0.00031085	TRUE
MARCH2_+_8483343.23-P2	2-Mar	2390.3/2165.9	1723.4/1806.6	2278.1	1765	-0.36798	25180	15130	4.1714	1.51e-05	0.99998	3.03e-05	0.00033966	FALSE
FZR1_+_3506347.23-P1P2	FZR1	2594.1/2470.4	3237.6/2906.1	2532.3	3071.8	0.27857	7657.2	16835	4.1585	0.99998	1.6e-05	3.2e-05	0.00035867	TRUE
CCNF_-_2479487.23-P1P2	CCNF	2753/2329.2	3029.4/3127.3	2541.1	3078.3	0.27661	89812	16894	4.1335	0.99998	1.79e-05	3.57e-05	0.00039905	TRUE
ATG16L2_+_72525820.23-P1P2	ATG16L2	1430.4/1488.4	1733.6/1995.9	1459.4	1864.7	0.35335	1681	9651.2	4.1256	0.99998	1.85e-05	3.7e-05	0.00041213	TRUE
WHSC1_-_1873146.23-P1P2	WHSC1	3547.2/3711.7	4312/4226.7	3629.4	4269.4	0.23422	13523	24213	4.1126	0.99998	1.96e-05	3.91e-05	0.00043505	TRUE
COPB2_+_139108464.23-P1P2	COPB2	22.085/61.787	115.3/103.14	41.936	109.22	1.3601	788.14	268.05	4.1097	0.99998	1.99e-05	3.98e-05	0.00044192	TRUE
CDC27_-_45266380.23-P1P2	CDC27	253.13/168.81	348.96/376.42	210.97	362.69	0.77884	3554.6	1369.5	4.0998	0.99998	2.07e-05	4.14e-05	0.00045791	TRUE
DTX2_-_76110406.23-P1P2	DTX2	2397.1/2082	1815.2/1667.3	2239.5	1741.2	-0.3629	49632	14871	4.0861	2.19e-05	0.99998	4.39e-05	0.00048461	FALSE
PREB_+_27357474.23-P1P2	PREB	2758.1/2964.7	3573.3/3270.8	2861.4	3422	0.25806	21344	19045	4.0625	0.99998	2.43e-05	4.85e-05	0.00053517	TRUE
GNB5_-_52472096.23-P1P2	GNB5	1328.5/1637.4	1739.7/2029.9	1482.9	1884.8	0.34575	47699	9808.2	4.0577	0.99998	2.48e-05	4.95e-05	0.00054503	TRUE
TCEB3_-_24070008.23-P1P2	TCEB3	2659.5/2741.8	2239.7/2076.7	2700.7	2158.2	-0.32338	3383.9	17966	4.0475	2.59e-05	0.99997	5.18e-05	0.0005683	FALSE
BOP1_+_145515036.23-P1	BOP1	1359.9/1356	1775.4/1706.6	1358	1741	0.35825	7.67	8974.1	4.0436	0.99997	2.63e-05	5.26e-05	0.00057652	TRUE
MIOS_-_7606921.23-P1P2	MIOS	2354.6/2045.6	2722.3/2654.1	2200.1	2688.2	0.28894	47741	14607	4.0384	0.99997	2.69e-05	5.38e-05	0.00058813	TRUE
PJA2_-_108745503.23-P1P2	PJA2	2034.4/2376.6	1795.8/1640.7	2205.5	1718.3	-0.35996	58562	14643	4.0264	2.83e-05	0.99997	5.66e-05	0.00061775	FALSE
CDC16_+_115000853.23-P1P2	CDC16	1534.1/1510.5	1843.8/2008.6	1522.3	1926.2	0.33933	278.01	10071	4.0251	0.99997	2.85e-05	5.7e-05	0.00061984	TRUE
FBXO5_-_153304140.23-P1P2	FBXO5	862.16/975.36	518.34/693.29	918.76	605.81	-0.6	6406.2	6048.8	4.0238	2.86e-05	0.99997	5.73e-05	0.00062187	FALSE
SART1_-_65729621.23-P1P2	SART1	1670.8/2001.5	2295.8/2263.8	1836.1	2279.8	0.31208	54665	12169	4.0218	0.99997	2.89e-05	5.78e-05	0.00062523	TRUE
UFC1_-_161124076.23-P1P2	UFC1	3069.8/3809.8	2741.7/2919.9	3439.8	2830.8	-0.28104	2.74E+05	22936	4.0215	2.89e-05	0.99997	5.78e-05	0.00062523	FALSE
MYNN_-_169491169.23-P1P2	MYNN	1961.3/1972.8	2327.4/2523.3	1967	2425.3	0.30202	65.679	13046	4.0125	0.99997	3e-05	6.01e-05	0.0006475	TRUE
NUP37_+_102513811.23-P1P2	NUP37	2528.7/2347.9	1955/1900.2	2438.3	1927.6	-0.33894	16347	16204	4.0123	3.01e-05	0.99997	6.01e-05	0.0006475	FALSE
ARMC5_+_31471279.23-P1P2	ARMC5	1589.3/1455.3	1844.8/2004.4	1522.3	1924.6	0.3381	8972.6	10071	4.0087	0.99997	3.05e-05	6.11e-05	0.00065595	TRUE
FBXO40_-_121312657.23-P1P2	FBXO40	3310.2/3109.2	2580.5/2669	3209.7	2624.7	-0.29019	20196	21387	4.0002	3.16e-05	0.99997	6.33e-05	0.00067852	FALSE
CUL1_-_148396040.23-P1P2	CUL1	2077.7/2034.6	2621.3/2424.4	2056.1	2522.8	0.29498	929.78	13642	3.9958	0.99997	3.22e-05	6.45e-05	0.00068988	TRUE
SNRNP40_+_31769621.23-P1P2	SNRNP40	3450.4/3561.6	3984.5/4249.1	3506	4116.8	0.23163	6186.9	23381	3.9944	0.99997	3.24e-05	6.49e-05	0.00069239	TRUE
LRR1_-_50065673.23-P1P2	LRR1	1549.3/1495	1916.2/1926.8	1522.2	1921.5	0.33587	1475.1	10070	3.979	0.99997	3.46e-05	6.92e-05	0.00073741	TRUE
THOC6_+_3074256.23-P1P2	THOC6	1927.3/1775.3	1452/1370.6	1851.3	1411.3	-0.39129	11561	12271	3.9722	3.56e-05	0.99996	7.12e-05	0.00075694	FALSE
PLRG1_+_155471521.23-P1P2	PLRG1	72.201/147.85	182.64/248.82	110.02	215.73	0.96502	2861.2	709.78	3.9677	0.99996	3.63e-05	7.26e-05	0.00076825	TRUE
CORO7-PAM16_-_4466143.23-P1P2	CORO7-PAM16	6917.7/6260.4	5899.6/5610.1	6589	5754.9	-0.19525	2.16E+05	44210	3.9672	3.64e-05	0.99996	7.27e-05	0.00076825	FALSE
CORO7_-_4466143.23-P1P2	CORO7	6917.7/6260.4	5899.6/5610.1	6589	5754.9	-0.19525	2.16E+05	44210	3.9672	3.64e-05	0.99996	7.27e-05	0.00076825	FALSE
RNF148_+_122342924.23-P1P2	RNF148	1976.6/2031.3	2519.2/2403.1	2003.9	2461.2	0.29638	1493.2	13293	3.966	0.99996	3.66e-05	7.31e-05	0.00077067	TRUE
CCNF_-_2479453.23-P1P2	CCNF	2188.1/2375.5	2798.8/2740.2	2281.8	2769.5	0.27934	17557	15155	3.9617	0.99996	3.72e-05	7.44e-05	0.00078301	TRUE
KCND2_+_119913746.23-P1P2	KCND2	1549.3/1705.8	1921.3/2155.4	1627.6	2038.3	0.32451	12234	10774	3.9575	0.99996	3.79e-05	7.58e-05	0.00079533	TRUE
RBX1_-_41347436.23-P1P2	RBX1	592.05/612.36	798.93/901.7	602.2	850.32	0.49706	206.21	3948.7	3.9485	0.99996	3.93e-05	7.87e-05	0.00082405	TRUE
TRIM47_-_73874586.23-P1P2	TRIM47	3934.5/3210.7	4207.9/4155.5	3572.6	4181.7	0.22704	2.62E+05	23830	3.9455	0.99996	3.98e-05	7.96e-05	0.00083256	TRUE
NAE1_+_66864487.23-P1P2	NAE1	2721.6/3000	3348.8/3460.1	2860.8	3404.4	0.25093	38765	19041	3.9398	0.99996	4.08e-05	8.15e-05	0.00085086	TRUE
WSB1_+_25621102.23-P1P2	WSB1	1779.5/2014.7	2218.2/2458.4	1897.1	2338.3	0.30152	27651	12577	3.9341	0.99996	4.18e-05	8.35e-05	0.00086966	TRUE
FBXO42_+_16678912.23-P1P2	FBXO42	3061.3/2789.3	2192.7/2560.5	2925.3	2376.6	-0.29956	37010	19475	3.9317	4.22e-05	0.99996	8.43e-05	0.0008765	FALSE
BPTF_-_65821672.23-P1P2	BPTF	2563.6/2331.4	3185.5/2711.5	2447.5	2948.5	0.2686	26957	16266	3.9286	0.99996	4.27e-05	8.54e-05	0.00088604	TRUE
RNF31_+_24616693.23-P1P2	RNF31	1553.6/1425.5	1881.5/1876.8	1489.6	1879.1	0.33499	8201.5	9852.4	3.925	0.99996	4.34e-05	8.67e-05	0.00089766	TRUE
RPTOR_+_78519208.23-P1P2	RPTOR	1882.3/1544.7	1994.8/2267	1713.5	2130.9	0.31435	57000	11349	3.9181	0.99996	4.46e-05	8.93e-05	0.00092189	TRUE
TRIM62_-_33647175.23-P1P2	TRIM62	2521.1/2474.8	2968.2/3035.8	2497.9	3002	0.26508	1071.3	16605	3.9117	0.99995	4.58e-05	9.17e-05	0.00094472	TRUE
SH3RF2_+_145316562.23-P1P2	SH3RF2	1814.4/1475.2	2006/2099	1644.8	2052.5	0.31933	57527	10889	3.9073	0.99995	4.67e-05	9.33e-05	0.00095995	TRUE
MDM2_-_69202029.23-P1P2	MDM2	1461.9/1667.2	1160.1/1173.9	1564.5	1167	-0.42256	21073	10353	3.9064	4.68e-05	0.99995	9.37e-05	0.00096147	FALSE
CDC20_-_43824684.23-P1P2	CDC20	500.31/511.95	623.43/837.9	506.13	730.67	0.52883	67.761	3313.2	3.9009	0.99995	4.79e-05	9.58e-05	0.00098179	TRUE
NOL10_+_10830012.23-P1P2	NOL10	648.96/606.84	839.74/916.59	627.9	878.17	0.48331	887.05	4118.8	3.8996	0.99995	4.82e-05	9.64e-05	0.00098507	TRUE
TRAF3_-_103243883.23-P1P2	TRAF3	2639.2/2148.2	3018.2/2751.9	2393.7	2885	0.26926	1.21E+05	15905	3.8961	0.99995	4.89e-05	9.78e-05	0.00099739	TRUE
RCHY1_+_76439091.23-P1P2	RCHY1	1547.6/1499.4	1891.7/1934.2	1523.5	1913	0.32818	1161.8	10079	3.8788	0.99995	5.25e-05	0.00010499	0.0010691	TRUE
CHAF1B_+_37757745.23-P1P2	CHAF1B	411.12/326.59	517.32/600.78	368.86	559.05	0.59859	3572.7	2407.3	3.8765	0.99995	5.3e-05	0.00010599	0.0010771	TRUE
TAF3_-_7860692.23-P1P2	TAF3	2383.5/2107.4	2783.5/2651.9	2245.4	2717.7	0.27529	38114	14911	3.8678	0.99995	5.49e-05	0.00010984	0.001114	TRUE
RBBP4_+_33117163.23-P1P2	RBBP4	1184.1/1115.5	1510.1/1462.1	1149.8	1486.1	0.36987	2354	7586.2	3.8612	0.99994	5.64e-05	0.00011282	0.0011419	TRUE
TMF1_+_69101239.23-P1P2	TMF1	2786.1/2890.8	3383.5/3351.6	2838.4	3367.5	0.24652	5476.2	18891	3.8496	0.99994	5.92e-05	0.00011831	0.0011951	TRUE
NBEAL1_-_203879631.23-P1P2	NBEAL1	2676.5/2665.7	3199.8/3166.6	2671.1	3183.2	0.25295	58.895	17767	3.8419	0.99994	6.1e-05	0.0001221	0.0012309	TRUE
HECTD1_+_31676545.23-P1P2	HECTD1	1826.3/1863.5	1365.2/1475.9	1844.9	1420.6	-0.37685	695.21	12228	3.8374	6.22e-05	0.99994	0.00012433	0.001251	FALSE
KCTD20_+_36411195.23-P1P2	KCTD20	1320/1379.2	928.52/1047.4	1349.6	987.95	-0.44963	1750.9	8918.2	3.8295	6.42e-05	0.99994	0.0001284	0.0012893	FALSE
TRAF3_+_103244214.23-P1P2	TRAF3	3050.3/3422.6	3559/4038.5	3236.4	3798.7	0.23106	69302	21567	3.829	0.99994	6.43e-05	0.00012865	0.0012893	TRUE
MDM4_+_204485592.23-P1P2	MDM4	2785.3/2803.6	3292.7/3338.9	2794.4	3315.8	0.2467	168.15	18595	3.823	0.99993	6.59e-05	0.00013182	0.0013184	TRUE
RAE1_+_55926696.23-P1P2	RAE1	1006.6/1149.7	1470.3/1329.2	1078.1	1399.7	0.37633	10241	7109	3.8145	0.99993	6.82e-05	0.00013648	0.0013624	TRUE
ARPC1A_+_98923581.23-P1P2	ARPC1A	2263.7/2673.4	1829.5/2133	2468.6	1981.3	-0.31711	83923	16407	3.8043	7.11e-05	0.99993	0.0001422	0.0014167	FALSE
PAK1IP1_-_10695534.23-P1P2	PAK1IP1	1427/1352.7	1899.9/1608.8	1389.9	1754.4	0.33578	2762.6	9186.9	3.8027	0.99993	7.16e-05	0.0001431	0.0014229	TRUE
SOCS7_+_36507799.23-P1P2	SOCS7	1502.6/1561.2	1908/1920.4	1531.9	1914.2	0.32121	1717.1	10135	3.7972	0.99993	7.32e-05	0.00014635	0.0014524	TRUE
RNF128_+_105969977.23-P1P2	RNF128	2528.7/2405.3	3005.9/2898.6	2467	2952.3	0.25897	7619.1	16397	3.7897	0.99992	7.54e-05	0.00015081	0.0014911	TRUE
FBXO3_-_33796015.23-P1	FBXO3	3351.8/3018.8	3847.7/3627	3185.3	3737.4	0.23053	55469	21223	3.7897	0.99992	7.54e-05	0.00015084	0.0014911	TRUE
ING2_+_184426596.23-P1P2	ING2	2207.7/2231	1785.6/1737.5	2219.3	1761.5	-0.3331	271.7	14736	3.771	8.13e-05	0.99992	0.00016259	0.0016041	FALSE
KCNC1_+_17757725.23-P2	KCNC1	2294.3/2259.6	2701.9/2775.3	2277	2738.6	0.26621	600.08	15122	3.7538	0.99991	8.71e-05	0.00017417	0.001715	TRUE
RNF113B_+_98829081.23-P1P2	RNF113B	2014/2050	1714.2/1479.1	2032	1596.6	-0.34767	649.12	13480	3.7497	8.85e-05	0.99991	0.00017704	0.0017399	FALSE
ZBTB26_-_125693346.23-P1P2	ZBTB26	1401.5/1671.6	1638.7/2190.5	1536.6	1914.6	0.31713	36455	10166	3.7491	0.99991	8.87e-05	0.0001775	0.00174	TRUE
WDR76_-_44119290.23-P1P2	WDR76	2258.6/2478.1	2698.8/2978.4	2368.4	2838.6	0.26119	24089	15735	3.7487	0.99991	8.89e-05	0.00017774	0.00174	TRUE
FAM53C_-_137674371.23-P1P2	FAM53C	3994.8/3627.8	3084.5/3343.1	3811.3	3213.8	-0.24594	67360	25438	3.7463	8.97e-05	0.99991	0.00017947	0.0017535	FALSE
ING4_+_6772245.23-P1P2	ING4	1199.4/1256.7	1638.7/1491.9	1228	1565.3	0.34979	1643	8107.6	3.7451	0.99991	9.02e-05	0.00018033	0.0017586	TRUE
SNRNP40_+_31769639.23-P1P2	SNRNP40	3062.2/2977.9	3795.7/3304.8	3020	3550.3	0.23328	3548.6	20112	3.7387	0.99991	9.25e-05	0.00018496	0.0018003	TRUE
DCAF13_-_104427638.23-P1P2	DCAF13	546.18/606.84	640.78/970.82	576.51	805.8	0.48237	1839.8	3778.6	3.7301	0.9999	9.57e-05	0.00019142	0.0018595	TRUE
LYST_+_236030135.23-P1P2	LYST	1968.1/2221	2316.2/2751.9	2094.6	2534	0.27467	31984	13900	3.7276	0.9999	9.67e-05	0.00019333	0.0018743	TRUE
ELP2_+_33709905.23-P1P2	ELP2	1996.1/2258.5	2693.7/2446.7	2127.3	2570.2	0.27272	34427	14119	3.7271	0.9999	9.68e-05	0.00019368	0.0018743	TRUE
THOC6_-_3074073.23-P1P2	THOC6	2122.7/2164.8	1654/1744.9	2143.7	1699.5	-0.33488	884.21	14229	3.7245	9.78e-05	0.9999	0.00019569	0.0018901	FALSE
UBE2D4_-_43966477.23-P1P2	UBE2D4	1262.2/1414.5	1515.2/1858.7	1338.4	1687	0.33373	11589	8843.3	3.7069	0.9999	0.0001049	0.00020981	0.0020227	TRUE
UBE2E2_+_23244979.23-P1P2	UBE2E2	1576.5/1495	1064.2/1261.1	1535.8	1162.7	-0.40123	3321	10161	3.7015	0.00010718	0.99989	0.00021437	0.0020626	FALSE
SOCS3_-_76356125.23-P1P2	SOCS3	2342.7/1991.5	2576.4/2645.6	2167.1	2611	0.26869	61661	14386	3.7006	0.99989	0.00010757	0.00021513	0.0020626	TRUE
OTUD7B_-_149982649.23-P1P2	OTUD7B	2710.5/2906.2	3389.6/3238.9	2808.4	3314.2	0.23888	19149	18689	3.7005	0.99989	0.00010758	0.00021517	0.0020626	TRUE
KBTBD3_+_105947727.23-P1P2	KBTBD3	1389.7/1614.2	1942.7/1798.1	1501.9	1870.4	0.31636	25208	9935	3.6969	0.99989	0.00010911	0.00021821	0.0020878	TRUE
DCAF16_+_17812350.23-P1P2	DCAF16	3813.9/3403.8	4024.2/4340.5	3608.9	4182.4	0.21272	84088	24074	3.6963	0.99989	0.00010937	0.00021875	0.002089	TRUE
GNB1L_+_19841960.23-P1P2	GNB1L	2065.8/2181.3	2612.1/2511.6	2123.6	2561.8	0.27058	6671.8	14094	3.6918	0.99989	0.00011133	0.00022267	0.0021225	TRUE
DCUN1D1_-_182698331.23-P1P2	DCUN1D1	1037.1/999.63	1190.7/1449.3	1018.4	1320	0.37396	703.72	6711.4	3.682	0.99988	0.00011569	0.00023137	0.0022013	TRUE
UBE2G1_-_4269409.23-P1P2	UBE2G1	1732/1859.1	2271.3/2122.4	1795.6	2196.8	0.29086	8085	11898	3.679	0.99988	0.00011707	0.00023414	0.0022234	TRUE
RAE1_+_55926748.23-P1P2	RAE1	1652.1/1421.1	1946.8/1866.1	1536.6	1906.5	0.31097	26685	10167	3.6682	0.99988	0.00012213	0.00024427	0.0023153	TRUE
TMEM183A_-_202976517.23-P1P2	TMEM183A	2063.2/2235.4	1446.9/1975.7	2149.3	1711.3	-0.32864	14814	14266	3.6675	0.00012247	0.99988	0.00024494	0.0023174	FALSE
NBEAL2_+_47021810.23-P1	NBEAL2	2244.2/2481.4	2726.4/2915.7	2362.8	2821	0.25562	28143	15698	3.6572	0.99987	0.00012751	0.00025502	0.0024082	TRUE
ZBTB14_+_5295980.23-P1P2	ZBTB14	1546/1776.4	2216.2/1872.5	1661.2	2044.4	0.29929	26550	10999	3.6537	0.99987	0.00012922	0.00025844	0.002436	TRUE
CHD5_+_6240003.23-P1P2	CHD5	1326.8/1209.3	1539.7/1664.1	1268	1601.9	0.33696	6907.1	8374.2	3.6485	0.99987	0.0001319	0.00026379	0.0024818	TRUE
FBXL12_-_9929714.23-P1P2	FBXL12	2251.8/2312.6	2580.5/2881.6	2282.2	2731	0.25891	1847.6	15157	3.6456	0.99987	0.0001334	0.0002668	0.0025055	TRUE
NBEAL2_-_47021368.23-P1	NBEAL2	3528.5/3946.7	4127.3/4499	3737.6	4313.1	0.20658	87428	24941	3.6443	0.99987	0.00013405	0.00026809	0.0025129	TRUE
ATRX_-_77041455.23-P1P2	ATRX	2489.7/2523.3	2233.5/1839.6	2506.5	2036.6	-0.29942	567.46	16662	3.6408	0.00013592	0.99986	0.00027183	0.0025433	FALSE
MARCH6_-_10354112.23-P1P2	6-Mar	2249.3/2406.4	1874.4/1876.8	2327.8	1875.6	-0.3115	12343	15463	3.6369	0.00013796	0.99986	0.00027591	0.0025767	FALSE
CDC20_-_43824657.23-P1P2	CDC20	248.88/167.71	324.47/359.41	208.29	341.94	0.71241	3294.5	1352	3.6347	0.99986	0.00013917	0.00027834	0.0025946	TRUE
PHF1_-_33379237.23-P1P2	PHF1	723.71/719.38	956.06/986.77	721.54	971.42	0.42849	9.3667	4739.4	3.6296	0.99986	0.00014194	0.00028388	0.0026414	TRUE
SMU1_+_33076567.23-P1P2	SMU1	167.34/158.88	338.75/223.3	163.11	281.03	0.78118	35.742	1056.2	3.6283	0.99986	0.00014263	0.00028526	0.0026494	TRUE
AURKA_+_54967179.23-P1P2	AURKA	310.89/272.53	530.58/368.98	291.71	449.78	0.62296	735.86	1899.5	3.6269	0.99986	0.00014344	0.00028687	0.0026558	TRUE
UBE2D2_+_138941274.23-P1P2	UBE2D2	2399.6/2651.3	3230.4/2760.4	2525.5	2995.4	0.24611	31680	16789	3.6268	0.99986	0.0001435	0.000287	0.0026558	TRUE
WDR47_+_109584478.23-P1P2	WDR47	2811.6/2605	3043.7/3345.2	2708.3	3194.5	0.23811	21341	18017	3.622	0.99985	0.00014616	0.00029231	0.0027	TRUE
BRAP_+_112123741.23-P1P2	BRAP	863.86/855.09	990.76/1272.8	859.48	1131.8	0.39666	38.471	5654.9	3.6211	0.99985	0.00014667	0.00029335	0.0027038	TRUE
AAMP_-_219134469.23-P1P2	AAMP	3283.9/2678.9	3503.9/3479.2	2981.4	3491.5	0.22781	1.83E+05	19852	3.6207	0.99985	0.00014689	0.00029379	0.0027038	TRUE
AURKA_-_54966756.23-P1P2	AURKA	895.29/922.4	1239.7/1137.8	908.84	1188.7	0.38696	367.3	5982.9	3.6186	0.99985	0.00014809	0.00029617	0.0027208	TRUE
RLIM_-_73834016.23-P1P2	RLIM	3394.3/3532.9	4060/3963	3463.6	4011.5	0.21181	9606.8	23096	3.6052	0.99984	0.00015597	0.00031194	0.0028605	TRUE
WDR38_+_127615744.23-P1P2	WDR38	3240.6/2776	2399.9/2596.7	3008.3	2498.3	-0.26792	1.08E+05	20033	3.6035	0.00015698	0.99984	0.00031396	0.0028738	FALSE
WDR25_+_100842799.23-P1P2	WDR25	905.49/869.44	1134.6/1190.9	887.46	1162.8	0.38944	649.8	5840.8	3.6024	0.99984	0.00015762	0.00031524	0.0028804	TRUE
FBXL7_-_15500494.23-P1P2	FBXL7	1693.8/1885.6	1869.3/2493.5	1789.7	2181.4	0.2854	18406	11858	3.5971	0.99984	0.0001609	0.00032181	0.0029351	TRUE
ZBTB2_+_151712672.23-P1P2	ZBTB2	4314.2/3918	4781.3/4641.4	4116.1	4711.4	0.19483	78505	27493	3.5902	0.99983	0.0001652	0.0003304	0.003008	TRUE
SMU1_-_33076431.23-P1P2	SMU1	104.48/168.81	237.74/248.82	136.65	243.28	0.82758	2069.3	883.34	3.5878	0.99983	0.00016671	0.00033342	0.0030301	TRUE
RPTOR_-_78518667.23-P1P2	RPTOR	885.95/824.2	1139.7/1108	855.07	1123.9	0.39394	1906.6	5625.7	3.5836	0.99983	0.00016945	0.0003389	0.0030743	TRUE
PHIP_+_79787565.23-P1P2	PHIP	3076.6/3139	3627.3/3616.4	3107.8	3621.9	0.22076	1947.1	20702	3.5727	0.99982	0.00017666	0.00035333	0.0031995	TRUE
UBR5_+_103424929.23-P1P2	UBR5	1680.2/1781.9	1308.1/1389.8	1731	1348.9	-0.35958	5175.7	11466	3.5684	0.0001796	0.99982	0.0003592	0.0032469	FALSE
TRAF7_+_2206181.23-P1	TRAF7	3407.9/3325.5	2848.8/2818.9	3366.7	2833.8	-0.24849	3395.4	22444	3.5567	0.00018778	0.99981	0.00037555	0.0033887	FALSE
WDR54_+_74648949.23-P1P2	WDR54	3362/3553.9	3965.1/4029	3457.9	3997	0.20895	18404	23058	3.55	0.99981	0.00019259	0.00038518	0.0034694	TRUE
WDR1_-_10117920.23-P1P2	WDR1	1556.1/1478.5	1782.5/1962.9	1517.3	1872.7	0.30344	3015.7	10038	3.5474	0.99981	0.00019449	0.00038898	0.0034974	TRUE
KEAP1_+_10613947.23-P1P2	KEAP1	1615.6/1612	2048.9/1910.8	1613.8	1979.8	0.29475	6.542	10682	3.5415	0.9998	0.00019892	0.00039784	0.0035681	TRUE
UHRF1_+_4910401.23-P1P2	UHRF1	1648.7/1770.9	2101.9/2071.4	1709.8	2086.6	0.2872	7458.7	11324	3.5412	0.9998	0.00019912	0.00039825	0.0035681	TRUE
BRCA1_+_41277085.23-P1P2	BRCA1	2052.2/2020.2	2601.9/2292.5	2036.2	2447.2	0.26513	511.47	13509	3.5362	0.9998	0.000203	0.000406	0.0036311	TRUE
RBBP7_-_16888383.23-P1P2	RBBP7	4055.1/3963.2	3380.4/3481.3	4009.2	3430.9	-0.22467	4226	26772	3.5344	0.00020434	0.9998	0.00040867	0.0036485	FALSE
GTF3C2_+_27579575.23-P1P2	GTF3C2	4017.8/4395.7	3378.4/3853.5	4206.7	3615.9	-0.21828	71424	28104	3.5242	0.00021236	0.99979	0.00042473	0.0037852	FALSE
KBTBD6_-_41706565.23-P1P2	KBTBD6	1117.8/1253.4	1563.2/1431.2	1185.6	1497.2	0.33638	9188	7824.9	3.5224	0.99979	0.00021382	0.00042765	0.0038046	TRUE
TRPC4AP_-_33680148.23-P1P2	TRPC4AP	1652.1/1862.4	2017.2/2255.3	1757.3	2136.3	0.2816	22117	11642	3.5125	0.99978	0.00022196	0.00044392	0.0039424	TRUE
TRIM37_+_57183984.23-P1P2	TRIM37	900.39/919.09	1190.7/1171.8	909.74	1181.3	0.37645	174.79	5988.9	3.5087	0.99977	0.00022516	0.00045031	0.0039922	TRUE
BRAP_-_112123319.23-P1P2	BRAP	1535.8/1537	1748.9/2031	1536.4	1889.9	0.29863	0.72145	10165	3.5068	0.99977	0.00022678	0.00045356	0.0040072	TRUE
TRIM47_+_73874621.23-P1P2	TRIM47	2646/2447.2	3001.9/3003.9	2546.6	3002.9	0.2377	19748	16931	3.5068	0.99977	0.00022679	0.00045359	0.0040072	TRUE
ZBTB49_-_4292051.23-P1P2	ZBTB49	3981.2/4183.9	3419.2/3588.7	4082.6	3504	-0.22043	20530	27267	3.504	0.00022915	0.99977	0.00045829	0.0040417	FALSE
RNF146_+_127588050.23-P1P2	RNF146	1562.1/1493.9	1270.3/1081.4	1528	1175.9	-0.37764	2323	10109	3.5023	0.00023061	0.99977	0.00046121	0.0040604	FALSE
RBCK1_-_389427.23-P1P2	RBCK1	856.22/819.79	1232.6/963.38	838	1098	0.38942	663.72	5512.3	3.5016	0.99977	0.00023123	0.00046245	0.0040643	TRUE
SH3RF2_-_145316221.23-P1P2	SH3RF2	2104/1939.7	2591.7/2262.8	2021.9	2427.2	0.26351	13504	13413	3.5003	0.99977	0.00023241	0.00046481	0.004078	TRUE
TRAIP_+_49893625.23-P1P2	TRAIP	1196/1048.2	1151/1694.9	1122.1	1422.9	0.34243	10924	7401.6	3.4971	0.99976	0.00023515	0.00047031	0.0041135	TRUE
EML3_-_62380021.23-P1P2	EML3	894.44/780.06	1012.2/1181.4	837.25	1096.8	0.38912	6541.2	5507.3	3.497	0.99976	0.00023524	0.00047048	0.0041135	TRUE
RNF125_-_29598830.23-P1P2	RNF125	3432.5/3312.2	3992.6/3799.3	3372.4	3895.9	0.20815	7233.7	22482	3.4918	0.99976	0.00023985	0.00047969	0.0041868	TRUE
RNF115_-_145611148.23-P1P2	RNF115	1748.1/1804	1427.5/1369.6	1776	1398.5	-0.34455	1559.9	11767	3.4802	0.00025049	0.99975	0.00050098	0.0043651	FALSE
BTBD1_-_83735821.23-P1P2	BTBD1	1964.7/2067.7	2333.5/2502	2016.2	2417.8	0.26193	5299.5	13375	3.4724	0.99974	0.00025788	0.00051576	0.004479	TRUE
BACH1_-_30671281.23-P1P2	BACH1	1513.7/1557.9	1869.3/1902.3	1535.8	1885.8	0.296	979.02	10161	3.472	0.99974	0.00025829	0.00051658	0.004479	TRUE
UBE2NL_+_142967186.23-P1P2	UBE2NL	2750.4/2494.7	3353.9/2808.3	2622.5	3081.1	0.23238	32709	17441	3.4719	0.99974	0.00025835	0.00051671	0.004479	TRUE
SMU1_-_33076622.23-P1P2	SMU1	111.27/120.26	226.52/194.59	115.77	210.55	0.85736	40.411	747.2	3.4675	0.99974	0.00026268	0.00052537	0.0045463	TRUE
CPNE1_+_34252777.23-P1P2	CPNE1	1918/1902.2	2071.3/2528.6	1910.1	2300	0.26784	125.33	12664	3.4644	0.99973	0.00026568	0.00053136	0.0045903	TRUE
KLHL34_-_21676409.23-P1P2	KLHL34	995.52/1002.9	1276.5/1282.4	999.23	1279.4	0.35628	27.497	6583.9	3.453	0.99972	0.00027718	0.00055436	0.0047791	TRUE
KCTD16_+_143585305.23-P1P2	KCTD16	2451.4/2214.4	2870.2/2655.1	2332.9	2762.7	0.24384	28090	15497	3.4522	0.99972	0.00027801	0.00055601	0.0047791	TRUE
UBE2L3_-_21922010.23-P1P2	UBE2L3	2538.1/2638.1	2219.3/2051.2	2588.1	2135.2	-0.27739	5001.9	17210	3.4522	0.00027802	0.99972	0.00055604	0.0047791	FALSE
ZNF106_-_42749659.23-ENST00000263805.4	ZNF106	1899.3/1780.8	2327.4/2115	1840.1	2221.2	0.27145	7022.7	12195	3.4513	0.99972	0.00027899	0.00055798	0.0047877	TRUE
ANAPC5_+_121789994.23-P1P2	ANAPC5	1299.6/1203.7	1608.1/1522.7	1251.7	1565.4	0.32241	4595.4	8265.2	3.4505	0.99972	0.00027979	0.00055959	0.0047933	TRUE
DAW1_+_228736159.23-P1P2	DAW1	1145.9/1149.7	1377.5/1518.4	1147.8	1448	0.33491	7.2682	7572.8	3.4494	0.99972	0.00028091	0.00056182	0.0048044	TRUE
PPARA_-_46546532.23-P1P2	PPARA	2646/2566.4	2267.2/2037.3	2606.2	2152.3	-0.27595	3166.1	17331	3.4478	0.0002826	0.99972	0.0005652	0.0048252	FALSE
PHF2_+_96339067.23-P1P2	PHF2	2527.9/2505.7	2191.7/1950.1	2516.8	2070.9	-0.28119	246.18	16731	3.447	0.00028343	0.99972	0.00056685	0.0048311	FALSE
TRIM52_+_180688087.23-P1P2	TRIM52	2521.1/2090.8	2903.9/2560.5	2306	2732.2	0.2446	92558	15317	3.4441	0.99971	0.00028651	0.00057302	0.0048755	TRUE
DCAF13_+_104427642.23-P1P2	DCAF13	1941.8/1890	2350.9/2255.3	1915.9	2303.1	0.26542	1339.2	12703	3.4354	0.9997	0.00029586	0.00059172	0.0050261	TRUE
RNF24_+_3995825.23-P1P2	RNF24	631.12/453.47	831.58/662.46	542.3	747.02	0.46133	15779	3552.3	3.4348	0.9997	0.00029645	0.0005929	0.0050277	TRUE
UBE2S_+_55919175.23-P1P2	UBE2S	1465.3/1453.1	1074.4/1169.7	1459.2	1122	-0.37873	73.821	9649.6	3.432	0.00029954	0.9997	0.00059908	0.0050717	FALSE
UPF1_-_18942807.23-P1P2	UPF1	1371/1260	1591.7/1679	1315.5	1635.4	0.3138	6155	8690.7	3.4313	0.9997	0.0003004	0.0006008	0.005076	TRUE
HECTD3_-_45476973.23-P1P2	HECTD3	3035.8/3076.1	3418.2/3672.7	3056	3545.5	0.21427	811.44	20353	3.4309	0.9997	0.0003008	0.00060159	0.005076	TRUE
STRAP_+_16035493.23-P1P2	STRAP	1495.8/1333.9	1101/1065.5	1414.9	1083.2	-0.38507	13104	9353.9	3.4295	0.00030237	0.9997	0.00060475	0.0050942	FALSE
CUL9_+_43149948.23-P1	CUL9	2261.2/1882.3	2587.6/2359.5	2071.7	2473.6	0.25564	71767	13747	3.4272	0.9997	0.00030489	0.00060978	0.005128	TRUE
HACE1_+_105307706.23-P1P2	HACE1	2200/2024.6	1651.9/1761.9	2112.3	1706.9	-0.30726	15377	14019	3.4238	0.00030872	0.99969	0.00061744	0.0051838	FALSE
PHF2_+_96339272.23-P1P2	PHF2	2505.8/2518.9	2155/1987.4	2512.4	2071.2	-0.27848	86.28	16701	3.414	0.00032012	0.99968	0.00064025	0.0053664	FALSE
PPP2R2B_-_146258221.23-P1	PPP2R2B	2629.8/2408.6	3015.1/2905	2519.2	2960.1	0.23258	24468	16747	3.4067	0.99967	0.00032878	0.00065757	0.0054986	TRUE
BIRC3_-_102188220.23-P1P2	BIRC3	3293.2/3701.7	2932.5/3022	3497.5	2977.2	-0.23227	83439	23324	3.4064	0.00032909	0.99967	0.00065819	0.0054986	FALSE
WDR72_+_54051834.23-P1P2	WDR72	2719/2898.5	3289.6/3259.1	2808.7	3274.4	0.22121	16107	18692	3.4056	0.99967	0.00033007	0.00066014	0.0055058	TRUE
SPOP_-_47755022.23-P1P2	SPOP	477.38/613.46	375.49/308.37	545.42	341.93	-0.6721	9259.4	3572.9	3.4043	0.00033162	0.99967	0.00066323	0.0055226	FALSE
RNF122_+_33424579.23-P1P2	RNF122	2997.6/3044.1	2576.4/2499.9	3020.9	2538.1	-0.25111	1081.7	20117	3.4035	0.00033263	0.99967	0.00066526	0.0055304	FALSE
C10orf90_-_128210017.23-ENST00000284694.7	C10orf90	1221.5/1091.2	1266.2/1640.7	1156.3	1453.5	0.3297	8484.3	7629.8	3.4018	0.99967	0.00033469	0.00066938	0.0055555	TRUE
UBE2F_-_238875696.23-P1P2	UBE2F	6372.4/5971.3	7089.4/6635.2	6171.8	6862.3	0.15296	80430	41385	3.3939	0.99966	0.00034448	0.00068896	0.0057087	TRUE
non-targeting_01383	non-targeting	1482.2/1740	2116.2/1806.6	1611.1	1961.4	0.28367	33212	10664	3.392	0.99965	0.0003469	0.0006938	0.0057394	TRUE
HIRA_+_19435194.23-P1	HIRA	2623.9/2450.5	3071.2/2883.8	2537.2	2977.5	0.23078	15024	16868	3.3901	0.99965	0.0003493	0.00069861	0.0057668	TRUE
RNF175_+_154680811.23-P1P2	RNF175	2078.5/1854.7	2419.2/2288.3	1966.6	2353.8	0.25912	25047	13043	3.3898	0.99965	0.00034969	0.00069938	0.0057668	TRUE
NEDD4_+_56285641.23-P1P2	NEDD4	1562.9/1548	2057/1740.7	1555.5	1898.8	0.28761	111.7	10293	3.3846	0.99964	0.00035637	0.00071274	0.0058585	TRUE
RFFL_-_33416284.23-P1P2	RFFL	2942.4/3193.1	2395.8/2772.1	3067.7	2583.9	-0.24752	31419	20432	3.3846	0.00035641	0.99964	0.00071281	0.0058585	FALSE
BPTF_+_65821601.23-P1P2	BPTF	102.78/174.33	311.21/168.01	138.55	239.61	0.78585	2559.6	895.8	3.3763	0.99963	0.00036738	0.00073476	0.0060291	TRUE
CUL3_-_225449941.23-P1P2	CUL3	1636/1804	1302/1418.5	1720	1360.2	-0.33833	14108	11392	3.3706	0.00037505	0.99962	0.00075011	0.0061451	FALSE
RFWD2_+_176176336.23-P1P2	RFWD2	3491.1/3336.5	3829.4/4015.1	3413.8	3922.2	0.20024	11953	22761	3.37	0.99962	0.00037581	0.00075163	0.0061476	TRUE
KCTD12_+_77460541.23-P1P2	KCTD12	3217.6/2491.4	3223.3/3414.4	2854.5	3318.8	0.21737	2.64E+05	18999	3.3687	0.99962	0.00037762	0.00075523	0.0061634	TRUE
KLHL4_+_86772884.23-P1P2	KLHL4	2164.3/2065.5	2335.6/2692.4	2114.9	2514	0.24927	4887.7	14036	3.3684	0.99962	0.00037799	0.00075599	0.0061634	TRUE
WDR7_-_54318645.23-P1P2	WDR7	3901.4/4078	4691.6/4385.2	3989.7	4538.4	0.18585	15587	26640	3.3616	0.99961	0.00038741	0.00077481	0.0063067	TRUE
FBXO42_-_16678549.23-P1P2	FBXO42	714.37/732.62	542.82/441.28	723.49	492.05	-0.55523	166.63	4752.3	3.3573	0.0003936	0.99961	0.0007872	0.0063973	FALSE
FBXL17_-_107717069.23-P1P2	FBXL17	4972.5/4516	4293.6/4000.3	4744.3	4146.9	-0.19409	1.04E+05	31732	3.3532	0.00039938	0.9996	0.00079876	0.0064746	FALSE
CBL_+_119076979.23-P1P2	CBL	1625.8/1276.6	1759.1/1800.2	1451.2	1779.6	0.29418	60980	9596.2	3.353	0.9996	0.00039963	0.00079927	0.0064746	TRUE
ASB9_+_15287838.23-P1P2	ASB9	2042/1858	2352.9/2309.6	1950	2331.2	0.25748	16925	12932	3.3523	0.9996	0.00040071	0.00080142	0.0064817	TRUE
LRRC41_+_46768469.23-P1P2	LRRC41	2945.8/3025.4	3773.2/3142.1	2985.6	3457.7	0.21173	3165.7	19880	3.3483	0.99959	0.00040648	0.00081297	0.0065646	TRUE
ASB11_+_15333554.23-P1	ASB11	2340.2/2196.8	1901.9/1814	2268.5	1858	-0.28784	10282	15065	3.3443	0.00041249	0.99959	0.00082498	0.006651	FALSE
BRAP_+_112123731.23-P1P2	BRAP	2366.5/2517.8	1939.7/2094.8	2442.2	2017.2	-0.27567	11452	16230	3.3356	0.00042564	0.99957	0.00085128	0.0068479	FALSE
LRRC41_+_46768906.23-P1P2	LRRC41	1667.4/1673.8	2171.3/1871.5	1670.6	2021.4	0.27483	20.195	11062	3.3352	0.99957	0.0004262	0.00085239	0.0068479	TRUE
BARD1_-_215674348.23-P1P2	BARD1	2942.4/2826.8	3338.6/3354.8	2884.6	3346.7	0.2143	6685.7	19201	3.3348	0.99957	0.00042673	0.00085346	0.0068479	TRUE
ARIH1_-_72766751.23-P1P2	ARIH1	2658.7/2898.5	2498.8/2152.2	2778.6	2325.5	-0.25671	28750	18489	3.3321	0.0004309	0.99957	0.00086179	0.0069039	FALSE
UBE2A_-_118708981.23-P1P2	UBE2A	1856.8/1930.9	1402/1639.7	1893.8	1520.8	-0.3163	2739	12555	3.3292	0.00043548	0.99956	0.00087096	0.0069651	FALSE
BTBD3_-_11871533.23-P1P2	BTBD3	1206.2/1221.4	1705/1318.5	1213.8	1511.8	0.31648	115.84	8012.6	3.3288	0.99956	0.00043609	0.00087219	0.0069651	TRUE
ASB8_+_48551219.23-P1P2	ASB8	3428.3/3741.4	4364/3834.4	3584.9	4099.2	0.19337	49037	23913	3.3261	0.99956	0.00044034	0.00088068	0.0070219	TRUE
LNX1_+_54457951.23-ENST00000263925.7	LNX1	2945.8/2776	2335.6/2469.1	2860.9	2402.3	-0.25195	14414	19042	3.3233	0.00044477	0.99956	0.00088955	0.0070815	FALSE
ASB16_-_42248160.23-P1P2	ASB16	1802.5/1781.9	2157/2151.1	1792.2	2154.1	0.2652	211.67	11875	3.3208	0.99955	0.00044884	0.00089768	0.007135	TRUE
ANAPC2_+_140082993.23-P1P2	ANAPC2	1802.5/1970.6	2325.4/2189.4	1886.5	2257.4	0.25879	14128	12506	3.3162	0.99954	0.00045625	0.00091249	0.0072414	TRUE
WDR33_-_128568746.23-P1P2	WDR33	2154.1/2139.4	2423.3/2661.5	2146.8	2542.4	0.24394	108.83	14249	3.3145	0.99954	0.00045898	0.00091796	0.0072734	TRUE
UBE2V1_+_48729248.23-P1P2	UBE2V1	1637.7/1768.7	1398.9/1304.7	1703.2	1351.8	-0.33312	8576.9	11280	3.3084	0.00046915	0.99953	0.00093831	0.007423	FALSE
RNF8_-_37322191.23-P1P2	RNF8	2071.7/1920.9	2342.7/2410.6	1996.3	2376.6	0.25146	11374	13242	3.305	0.99953	0.00047494	0.00094988	0.0075029	TRUE
BTBD8_+_92545944.23-P1P2	BTBD8	2067.5/2173.6	1818.3/1641.8	2120.5	1730	-0.29349	5627.7	14074	3.2919	0.00049761	0.9995	0.00099522	0.0078488	FALSE
RNF40_-_30773681.23-P1P2	RNF40	2983.2/3007.7	3456.9/3461.1	2995.4	3459	0.20754	301.15	19946	3.2825	0.99949	0.00051448	0.001029	0.0081023	TRUE
ASB7_-_101143163.23-P1P2	ASB7	2539.8/2491.4	2910/2969.9	2515.6	2940	0.22483	1172.5	16723	3.2818	0.99948	0.00051574	0.0010315	0.0081095	TRUE
AMBRA1_+_46615541.23-P1P2	AMBRA1	1145/1162.9	924.43/811.32	1154	867.88	-0.41064	160.24	7614.1	3.2787	0.00052139	0.99948	0.0010428	0.0081857	FALSE
FBXO32_+_124553055.23-P1P2	FBXO32	2445.5/2562	2064.2/2098	2503.7	2081.1	-0.26665	6783.3	16643	3.2763	0.00052589	0.99947	0.0010518	0.0082436	FALSE
ING4_+_6772043.23-P1P2	ING4	3151.4/3030.9	3597.7/3523.9	3091.1	3560.8	0.20401	7257	20590	3.2733	0.99947	0.00053156	0.0010631	0.0083196	TRUE
WDR44_+_117480485.23-P1P2	WDR44	995.52/926.81	1094.8/1346.2	961.17	1220.5	0.3443	2360.9	6330.8	3.2594	0.99944	0.00055825	0.0011165	0.0087238	TRUE
ZFAND6_-_80352076.23-P1P2	ZFAND6	2107.4/2205.6	1715.2/1818.3	2156.5	1766.7	-0.28745	4818.3	14315	3.2576	0.00056175	0.99944	0.0011235	0.0087651	FALSE
MID2_+_107069336.23-P1P2	MID2	3221/3470	3883.4/3780.1	3345.5	3831.8	0.19573	31002	22301	3.2562	0.99944	0.00056449	0.001129	0.0087943	TRUE
TAF5L_+_229761709.23-P1P2	TAF5L	3267.7/3269.2	4041.6/3453.7	3268.5	3747.6	0.19731	1.0916	21783	3.2467	0.99942	0.00058384	0.0011677	0.0090817	TRUE
CDC20_+_43824816.23-P1P2	CDC20	500.31/578.15	785.67/678.41	539.23	732.04	0.44031	3029.7	3532	3.2442	0.99941	0.00058894	0.0011779	0.009147	TRUE
EIF3I_-_32688402.23-P1P2	EIF3I	201.31/151.16	261.21/310.49	176.24	285.85	0.69463	1257.8	1142.1	3.2436	0.99941	0.00059016	0.0011803	0.009152	TRUE
GTF3C2_-_27579592.23-P1P2	GTF3C2	1608/1668.3	1403/1198.4	1638.1	1300.7	-0.33254	1817.9	10845	3.2402	0.00059718	0.9994	0.0011944	0.0092467	FALSE
FBXO30_-_146135483.23-P1P2	FBXO30	2442.1/2397.6	2774.3/2886.9	2419.8	2830.6	0.22613	991.24	16080	3.2395	0.9994	0.00059859	0.0011972	0.0092545	TRUE
SIAH2_+_150480898.23-P1P2	SIAH2	3027.3/2846.6	3459/3319.7	2937	3389.3	0.2066	16329	19553	3.235	0.99939	0.00060825	0.0012165	0.0093895	TRUE
KIF21B_-_200992734.23-P1P2	KIF21B	2448.9/2373.3	2984.5/2656.2	2411.1	2820.4	0.2261	2857.2	16022	3.2333	0.99939	0.00061178	0.0012236	0.0094296	TRUE
DPF1_-_38720346.23-P1	DPF1	2401.3/2361.2	1930.5/2019.3	2381.2	1974.9	-0.26982	806.53	15821	3.2306	0.00061761	0.99938	0.0012352	0.009505	FALSE
UTP15_+_72861922.23-P1P2	UTP15	796.76/722.69	992.8/982.52	759.73	987.66	0.3781	2743.1	4992.7	3.2258	0.99937	0.00062807	0.0012561	0.0096514	TRUE
KCNA1_-_5019497.23-P1P2	KCNA1	2194.9/2076.5	1544.8/1958.7	2135.7	1751.7	-0.28578	7011.2	14175	3.225	0.00062978	0.99937	0.0012596	0.0096629	FALSE
CADPS2_+_122526148.23-P1P2	CADPS2	2977.2/2814.6	2324.3/2572.2	2895.9	2448.3	-0.24217	13219	19277	3.2242	0.00063164	0.99937	0.0012633	0.0096769	FALSE
ZBTB34_-_129623316.23-P1P2	ZBTB34	2357.2/2258.5	2739.6/2674.3	2307.8	2707	0.23003	4861.4	15329	3.2235	0.99937	0.00063318	0.0012664	0.0096859	TRUE
ZBTB14_-_5295987.23-P1P2	ZBTB14	2037.8/2066.6	2477.4/2378.7	2052.2	2428	0.24253	414.64	13616	3.2212	0.99936	0.00063823	0.0012765	0.0097485	TRUE
UBE2Z_-_46985851.23-P1P2	UBE2Z	3007/2944.8	3382.4/3473.9	2975.9	3428.2	0.20405	1930.2	19815	3.213	0.99934	0.00065675	0.0013135	0.010016	TRUE
RAB40C_+_640592.23-P1P2	RAB40C	4323.6/4741.1	3481.4/4464.9	4532.3	3973.2	-0.18991	87156	30301	3.2122	0.00065871	0.99934	0.0013174	0.010031	FALSE
TLE2_-_3029012.23-P1P2	TLE2	2067.5/2152.6	1529.5/1931	2110.1	1730.3	-0.28615	3623.4	14003	3.2096	0.00066468	0.99934	0.0013294	0.010107	FALSE
RBBP5_-_205091104.23-P1P2	RBBP5	1597.8/1731.1	2134.6/1867.2	1664.5	2000.9	0.26544	8895.4	11021	3.2047	0.99932	0.00067607	0.0013521	0.010265	TRUE
DCUN1D3_+_20911669.23-P1P2	DCUN1D3	2476.1/2628.2	3275.3/2662.6	2552.1	2968.9	0.21818	11567	16968	3.1999	0.99931	0.00068732	0.0013746	0.010418	TRUE
FBXO21_+_117628257.23-P1P2	FBXO21	1915.5/2255.2	2594.7/2328.7	2085.3	2461.7	0.23927	57727	13838	3.1995	0.99931	0.00068826	0.0013765	0.010418	TRUE
MSL2_+_135915147.23-P1P2	MSL2	1808.4/2208.9	2299.9/2455.2	2008.7	2377.5	0.24313	80189	13324	3.1957	0.9993	0.00069734	0.0013947	0.01054	TRUE
BARD1_+_215674388.23-P1P2	BARD1	1804.2/1523.7	1925.4/2072.4	1663.9	1998.9	0.26446	39328	11018	3.1912	0.99929	0.00070837	0.0014167	0.010691	TRUE
PELI2_-_56585090.23-P1P2	PELI2	2533.8/2393.2	2026.4/2084.1	2463.5	2055.3	-0.26126	9894.9	16373	3.1903	0.00071065	0.99929	0.0014213	0.010709	FALSE
KCTD21_+_77899289.23-P1P2	KCTD21	1510.3/1929.7	1385.6/1373.8	1720	1379.7	-0.31783	87979	11392	3.1881	0.000716	0.99928	0.001432	0.010774	FALSE
FBXO46_+_46234170.23-P1P2	FBXO46	1470.4/1749.9	2025.4/1851.3	1610.1	1938.3	0.26748	39075	10658	3.179	0.99926	0.00073881	0.0014776	0.011101	TRUE
PIK3R4_-_130465574.23-P1P2	PIK3R4	1615.6/1667.2	1943.8/2001.2	1641.4	1972.5	0.26495	1328.7	10867	3.1762	0.99925	0.00074617	0.0014923	0.011195	TRUE
KCTD6_+_58477886.23-P1P2	KCTD6	2000.4/2130.6	2480.5/2393.6	2065.5	2437	0.23853	8471.6	13705	3.1737	0.99925	0.00075258	0.0015052	0.011274	TRUE
STUB1_-_730848.23-P1P2	STUB1	3263.5/3075	3500.8/3757.8	3169.3	3629.3	0.19549	17759	21115	3.166	0.99923	0.00077271	0.0015454	0.011559	TRUE
KEAP1_+_10613910.23-P1P2	KEAP1	1890/2034.6	2282.5/2363.8	1962.3	2323.1	0.24345	10455	13013	3.1635	0.99922	0.00077941	0.0015588	0.011642	TRUE
BPTF_-_65821667.23-P1P2	BPTF	1772.7/1978.3	2101.9/2353.2	1875.5	2227.5	0.24803	21125	12433	3.157	0.9992	0.00079708	0.0015942	0.011888	TRUE
ING3_-_120590875.23-P1P2	ING3	1027.8/955.5	1268.3/1223.9	991.65	1246.1	0.32921	2614.1	6533.5	3.1479	0.99918	0.00082232	0.0016446	0.012247	TRUE
TMEM129_-_1722815.23-P1P2	TMEM129	1533.2/1623	1915.2/1884.2	1578.1	1899.7	0.26742	4033	10444	3.1468	0.99917	0.00082528	0.0016506	0.012273	TRUE
RNF182_-_13925259.23-P1P2	RNF182	3018/2905.1	3128.4/3678.1	2961.6	3403.2	0.20048	6372.7	19719	3.1453	0.99917	0.00082967	0.0016593	0.01232	TRUE
RNF8_-_37322257.23-P1P2	RNF8	2594.1/2595.1	2840.6/3174	2594.6	3007.3	0.2129	0.42958	17253	3.1422	0.99916	0.00083829	0.0016766	0.01243	TRUE
TRIM24_-_138145308.23-P1P2	TRIM24	2650.2/2498	2725.3/3241	2574.1	2983.2	0.21272	11587	17116	3.1271	0.99912	0.00088284	0.0017657	0.013058	TRUE
FBXL4_-_99395833.23-P1P2	FBXL4	2864.3/2801.4	2381.5/2425.5	2832.8	2403.5	-0.23703	1976	18853	3.1269	0.00088321	0.99912	0.0017664	0.013058	FALSE
RHOBTB2_+_22857401.23-P1P2	RHOBTB2	1049.9/1201.5	1456/1333.4	1125.7	1394.7	0.30889	11500	7425.8	3.1217	0.9991	0.00089892	0.0017978	0.013271	TRUE
FBXO45_-_196295753.23-P1P2	FBXO45	1474.6/1471.9	1785.6/1776.8	1473.2	1781.2	0.27371	3.7473	9743.4	3.1201	0.9991	0.0009038	0.0018076	0.013323	TRUE
FBXO2_-_11714424.23-P1P2	FBXO2	2277.3/2489.1	2955.9/2595.6	2383.2	2775.8	0.21989	22438	15835	3.1195	0.99909	0.00090591	0.0018118	0.013335	TRUE
UBR5_-_103424967.23-P1P2	UBR5	2035.2/1952.9	1633.6/1637.5	1994.1	1635.6	-0.28578	3386.6	13226	3.1174	0.00091236	0.99909	0.0018247	0.01341	FALSE
ZBTB9_-_33422418.23-P1P2	ZBTB9	2723.3/2601.7	2912.1/3242.1	2662.5	3077.1	0.20873	7389.1	17709	3.1156	0.99908	0.00091778	0.0018356	0.013456	TRUE
ZBTB37_+_173837534.23-P1P2	ZBTB37	2533/2281.7	1948.9/2077.7	2407.3	2013.3	-0.25776	31567	15997	3.1155	0.00091811	0.99908	0.0018362	0.013456	FALSE
DTX3L_+_122283218.23-P1P2	DTX3L	4415.3/4499.4	4779.3/5210.3	4457.4	4994.8	0.1642	3539.4	29795	3.1136	0.99908	0.0009242	0.0018484	0.013526	TRUE
NFX1_-_33290563.23-P1P2	NFX1	1960.5/1912.1	1603/1566.3	1936.3	1584.6	-0.28898	1170	12840	3.1035	0.00095637	0.99904	0.0019127	0.013976	FALSE
AAMP_-_219134415.23-P1P2	AAMP	2163.5/2300.5	2595.8/2623.2	2232	2609.5	0.22536	9383.4	14821	3.1011	0.99904	0.00096415	0.0019283	0.01407	TRUE
WDTC1_-_27561699.23-P1P2	WDTC1	2275.6/2164.8	1933.6/1754.5	2220.2	1844	-0.26769	6143.2	14741	3.0981	0.00097372	0.99903	0.0019474	0.014189	FALSE
STRN3_+_31495190.23-P1P2	STRN3	2780.2/2610.5	2357/2204.3	2695.3	2280.6	-0.24093	14391	17930	3.097	0.00097743	0.99902	0.0019549	0.014222	FALSE
NBEA_-_35516486.23-P1P2	NBEA	2253.5/2058.8	1805/1767.3	2156.2	1786.1	-0.27151	18950	14312	3.0932	0.00098998	0.99901	0.00198	0.014385	FALSE
EP300_-_41487762.23-P1P2	EP300	1837.3/2022.4	1634.6/1525.9	1929.9	1580.2	-0.28819	17136	12797	3.0907	0.00099832	0.999	0.0019966	0.014485	FALSE
RBBP6_+_24551599.23-P1P2	RBBP6	1703.9/1737.8	1490.7/1291.9	1720.9	1391.3	-0.30646	572.03	11398	3.0865	0.0010127	0.99899	0.0020254	0.014672	FALSE
KLHL13_+_117250748.23-P1P2	KLHL13	2245.9/2026.8	2349.9/2657.3	2136.4	2503.6	0.22873	23987	14180	3.0837	0.99898	0.0010222	0.0020445	0.01479	TRUE
RNF14_-_141348778.23-P1P2	RNF14	1258/1063.6	1338.7/1521.6	1160.8	1430.2	0.30081	18890	7659.6	3.0776	0.99896	0.0010433	0.0020866	0.015073	TRUE
SPSB3_+_1832834.23-P1P2	SPSB3	2024.2/1926.4	1479.5/1767.3	1975.3	1623.4	-0.28292	4776.2	13101	3.0747	0.0010535	0.99895	0.002107	0.015198	FALSE
non-targeting_02570	non-targeting	2343.6/2278.4	2607/2776.4	2311	2691.7	0.21991	2122.5	15350	3.0726	0.99894	0.0010609	0.0021218	0.015283	TRUE
PELI2_+_56585128.23-P1P2	PELI2	1532.4/1841.5	1331.6/1393	1686.9	1362.3	-0.30819	47778	11171	3.0717	0.0010641	0.99894	0.0021282	0.015308	FALSE
non-targeting_00189	non-targeting	2380.1/2074.3	2414.1/2785.9	2227.2	2600	0.22321	46756	14788	3.066	0.99892	0.0010848	0.0021696	0.015583	TRUE
SKP2_-_36152306.23-P1P2	SKP2	1041.4/1249	1335.6/1487.6	1145.2	1411.6	0.30152	21547	7555.5	3.0651	0.99891	0.001088	0.0021759	0.015607	TRUE
UBE2S_+_55918727.23-P1P2	UBE2S	2722.4/3091.6	3306.9/3359.1	2907	3333	0.19723	68143	19352	3.0624	0.9989	0.0010978	0.0021956	0.015726	TRUE
COPA_+_160312977.23-P1P2	COPA	39.923/20.964	90.811/55.293	30.443	73.052	1.2358	179.73	194	3.0592	0.99887	0.001126	0.002252	0.016107	TRUE
WDR81_-_1620292.23-P2	WDR81	2127.8/2052.2	1700.9/1759.8	2090	1730.4	-0.27229	2856.6	13869	3.0539	0.0011295	0.99887	0.0022589	0.016134	FALSE
TRIM41_-_180650309.23-P1P2	TRIM41	3405.3/2977.9	3564.1/3708.9	3191.6	3636.5	0.18819	91341	21266	3.0505	0.99886	0.0011422	0.0022845	0.016285	TRUE
WDR44_+_117480156.23-P1P2	WDR44	2734.3/2959.2	3279.4/3253.8	2846.7	3266.6	0.19841	25285	18947	3.0503	0.99886	0.0011432	0.0022865	0.016285	TRUE
BTBD19_-_45274253.23-P1P2	BTBD19	1446.6/1460.8	1704/1801.3	1453.7	1752.6	0.26962	101.67	9613	3.0489	0.99885	0.0011484	0.0022968	0.016335	TRUE
OSTM1_-_108395877.23-P1P2	OSTM1	2878.7/2675.6	3359/3024.1	2777.2	3191.5	0.20058	20622	18479	3.0484	0.99885	0.0011504	0.0023008	0.016341	TRUE
RNF6_+_26796370.23-P1P2	RNF6	1573.1/1532.5	1186.7/1301.5	1552.8	1244.1	-0.31959	823.64	10275	3.0459	0.00116	0.99884	0.00232	0.016454	FALSE
TLE4_-_82187341.23-P1P2	TLE4	4637/4490.6	5212.9/4978.5	4563.8	5095.7	0.15902	10715	30513	3.0451	0.99884	0.0011629	0.0023259	0.016473	TRUE
FZR1_-_3506365.23-P1P2	FZR1	2133.8/1881.2	1751.9/1561	2007.5	1656.5	-0.27713	31891	13316	3.0419	0.0011754	0.99882	0.0023508	0.016626	FALSE
ZBTB2_-_151712690.23-P1P2	ZBTB2	2146.5/2286.1	2553.9/2615.8	2216.3	2584.9	0.22183	9749.2	14716	3.0381	0.99881	0.0011902	0.0023805	0.016812	TRUE
RNF13_-_149531042.23-P1P2	RNF13	2205.1/1951.8	2453.9/2415.9	2078.5	2434.9	0.22825	32077	13792	3.0352	0.9988	0.0012018	0.0024036	0.016952	TRUE
SPOP_+_47754989.23-P1P2	SPOP	2249.3/2211.1	2512.1/2686	2230.2	2599	0.22072	728.51	14809	3.031	0.99878	0.0012187	0.0024373	0.017166	TRUE
SPOP_+_47755340.23-P1P2	SPOP	4789.9/4824.9	4427.3/4101.3	4807.4	4264.3	-0.17292	613.42	32158	3.0288	0.0012278	0.99877	0.0024556	0.017271	FALSE
KLHL2_+_166128819.23-P1P2	KLHL2	1969/2105.2	2365.2/2412.7	2037.1	2388.9	0.22976	9277.6	13514	3.0267	0.99876	0.0012362	0.0024725	0.017366	TRUE
CBLL1_-_107384632.23-P1P2	CBLL1	2544/2626	2195.8/2180.9	2585	2188.3	-0.24022	3356.8	17189	3.0254	0.0012414	0.99876	0.0024827	0.017393	FALSE
TRIP12_+_230786278.23-P1P2	TRIP12	1124.6/915.78	825.46/718.81	1020.2	772.14	-0.40148	21811	6723.5	3.0254	0.0012417	0.99876	0.0024833	0.017393	FALSE
ITCH_+_32951109.23-P1P2	ITCH	1498.4/1593.2	1045.9/1435.5	1545.8	1240.7	-0.317	4497.9	10228	3.0171	0.0012761	0.99872	0.0025521	0.017851	FALSE
SEC31A_+_83821679.23-P2	SEC31A	1165.4/1257.8	1441.7/1520.6	1211.6	1481.2	0.28958	4269.2	7998.1	3.014	0.99871	0.0012893	0.0025786	0.018011	TRUE
NEDD1_-_97301078.23-P1P2	NEDD1	775.52/668.63	901.99/957	722.08	929.49	0.36385	5713.5	4742.9	3.0118	0.9987	0.0012987	0.0025974	0.018117	TRUE
INTS12_+_106629811.23-P1P2	INTS12	1860.2/1839.3	2189.7/2175.6	1849.8	2182.6	0.23861	219.71	12260	3.0062	0.99868	0.0013228	0.0026456	0.018429	TRUE
SART1_-_65729256.23-P1P2	SART1	195.37/207.43	306.1/313.68	201.4	309.89	0.61922	72.738	1306.8	3.0013	0.99866	0.0013442	0.0026883	0.0187	TRUE
ANKFY1_+_4167232.23-P1P2	ANKFY1	4136.7/4226.9	4745.6/4620.2	4181.8	4682.9	0.16324	4069.9	27936	2.9981	0.99864	0.0013585	0.0027169	0.018873	TRUE
KLHL21_+_6662881.23-P1P2	KLHL21	1475.4/1512.7	1758.1/1825.7	1494.1	1791.9	0.26208	693.29	9882.5	2.996	0.99863	0.0013679	0.0027358	0.018956	TRUE
WDR41_+_76787675.23-P1P2	WDR41	344.02/392.79	423.44/607.16	368.4	515.3	0.48302	1189.5	2404.3	2.9959	0.99863	0.0013682	0.0027364	0.018956	TRUE
ANAPC7_-_110841548.23-P1P2	ANAPC7	1575.7/1642.9	1372.4/1228.1	1609.3	1300.3	-0.30741	2257.9	10652	2.9941	0.0013761	0.99862	0.0027522	0.01904	FALSE
KCTD14_+_77734289.23-P1P2	KCTD14	1116.1/1111.1	1257.1/1482.3	1113.6	1369.7	0.29835	12.876	7345.2	2.9878	0.9986	0.0014048	0.0028096	0.019411	TRUE
KLHL38_+_124665278.23-P1P2	KLHL38	1037.1/1158.5	752/935.73	1097.8	843.86	-0.37918	7364.8	7240.1	2.9847	0.0014192	0.99858	0.0028385	0.019584	FALSE
DPH7_+_140472983.23-P1P2	DPH7	1296.2/1236.8	1010.1/977.2	1266.5	993.67	-0.34973	1762.5	8364.2	2.9835	0.0014247	0.99858	0.0028493	0.019632	FALSE
ANAPC10_+_146018960.23-P1P2	ANAPC10	1710.7/1626.3	2039.7/1923.6	1668.5	1981.6	0.24796	3562.5	11048	2.9786	0.99855	0.0014478	0.0028955	0.019887	TRUE
KLHL42_+_27933652.23-P1P2	KLHL42	1666.6/1909.9	2239.7/1985.2	1788.2	2112.4	0.24026	29602	11849	2.9785	0.99855	0.0014481	0.0028962	0.019887	TRUE
DCAF7_+_61628253.23-P1P2	DCAF7	1664/1516	1313.2/1255.8	1590	1284.5	-0.30762	10956	10523	2.9782	0.0014496	0.99855	0.0028991	0.019887	FALSE
RNF175_-_154680783.23-P1P2	RNF175	2435.3/2825.7	3118.2/2930.5	2630.5	3024.4	0.20123	76194	17494	2.9779	0.99855	0.001451	0.0029021	0.019887	TRUE
TNFAIP3_+_138188487.23-P1P2	TNFAIP3	2203.4/2173.6	1803/1856.6	2188.5	1829.8	-0.25815	444.49	14529	2.9761	0.0014595	0.99854	0.0029191	0.019976	FALSE
RNF135_+_29298113.23-P1P2	RNF135	2548.3/2656.9	2334.6/2088.4	2602.6	2211.5	-0.23483	5895.1	17307	2.9729	0.0014752	0.99852	0.0029504	0.020164	FALSE
KBTBD2_+_32931308.23-P1P2	KBTBD2	2709.7/2989	2435.6/2444.6	2849.3	2440.1	-0.2236	39004	18964	2.9717	0.001481	0.99852	0.0029619	0.020215	FALSE
SOCS4_-_55493932.23-P1P2	SOCS4	899.54/1076.9	1196.9/1259	988.2	1227.9	0.31306	15722	6510.6	2.971	0.99852	0.0014842	0.0029685	0.02022	TRUE
ZNRF2_+_30324586.23-P1P2	ZNRF2	2208.5/2631.5	2091.7/1994.8	2420	2043.3	-0.24402	89454	16081	2.9708	0.0014853	0.99851	0.0029706	0.02022	FALSE
FBXO30_-_146135622.23-P1P2	FBXO30	2489.7/2812.4	2378.4/2135.2	2651	2256.8	-0.23219	52089	17632	2.969	0.0014938	0.99851	0.0029876	0.020309	FALSE
TRIM56_-_100728980.23-P1P2	TRIM56	3052.8/2723.1	3408/3190	2887.9	3299	0.19191	54375	19224	2.9645	0.99848	0.0015157	0.0030313	0.020578	TRUE
ARIH1_+_72766725.23-P1P2	ARIH1	3867.4/3654.3	3644.7/2938	3760.9	3291.3	-0.19233	22716	25098	2.9637	0.0015198	0.99848	0.0030396	0.020607	FALSE
MLST8_-_2255535.23-P1P2	MLST8	2872.8/3105.9	3591.6/3220.8	2989.3	3406.2	0.18829	27183	19905	2.9549	0.99844	0.001564	0.003128	0.021162	TRUE
FBXL4_-_99395478.23-P1P2	FBXL4	1875.5/2075.4	2101.9/2525.4	1975.5	2313.7	0.22788	19973	13102	2.9547	0.99844	0.0015649	0.0031299	0.021162	TRUE
EML4_+_42396930.23-P1P2	EML4	1140.8/749.17	1126.5/1229.2	944.97	1177.8	0.31749	76677	6223.1	2.9519	0.99842	0.0015793	0.0031585	0.021327	TRUE
AURKA_-_54967035.23-P1P2	AURKA	179.23/165.5	311.21/230.74	172.37	270.97	0.64966	94.211	1116.7	2.9508	0.99842	0.0015846	0.0031693	0.021347	TRUE
KCND1_+_48828266.23-P1P2	KCND1	1983.4/2244.2	2368.2/2558.4	2113.8	2463.3	0.22065	34008	14028	2.9508	0.99842	0.0015849	0.0031698	0.021347	TRUE
PDLIM2_-_22436663.23-P2	PDLIM2	1568/1646.2	1875.4/1947	1607.1	1911.2	0.24985	3054	10638	2.9481	0.9984	0.0015987	0.0031974	0.021504	TRUE
KCND2_-_119913216.23-P1P2	KCND2	808.65/676.35	940.76/955.93	742.5	948.35	0.3526	8751.8	4878.4	2.9472	0.9984	0.0016035	0.0032071	0.021531	TRUE
DCUN1D1_-_182698334.23-P1P2	DCUN1D1	2817.5/2691.1	3058/3248.5	2754.3	3153.2	0.19508	7998.7	18326	2.9469	0.9984	0.0016049	0.0032099	0.021531	TRUE
FBXO28_-_224301864.23-P1P2	FBXO28	2093/2359	2575.4/2592.4	2226	2583.9	0.21502	35370	14780	2.944	0.99838	0.0016201	0.0032401	0.021705	TRUE
NACC2_-_138986912.23-P1P2	NACC2	2270.5/2565.3	2030.5/2059.7	2417.9	2045.1	-0.24148	43444	16067	2.9412	0.001635	0.99837	0.0032699	0.021851	FALSE
KCTD3_+_215741158.23-P1P2	KCTD3	1312.4/1221.4	1493.8/1578	1266.9	1535.9	0.27759	4136.6	8366.5	2.9409	0.99836	0.0016361	0.0032722	0.021851	TRUE
RNF113B_-_98829097.23-P1P2	RNF113B	1846.6/1689.2	2198.8/1973.5	1767.9	2086.2	0.23868	12392	11713	2.9407	0.99836	0.0016374	0.0032748	0.021851	TRUE
CDC20_-_43824671.23-P1P2	CDC20	331.28/233.91	370.39/446.6	282.59	408.49	0.53002	4740.1	1839.6	2.9354	0.99833	0.0016656	0.0033311	0.022197	TRUE
LRR1_-_50065670.23-P1P2	LRR1	1655.5/2148.2	2194.8/2268.1	1901.9	2231.4	0.23044	1.21E+05	12609	2.9348	0.99833	0.0016686	0.0033371	0.022208	TRUE
ASB17_+_76398029.23-P1P2	ASB17	2031.8/1716.8	2275.4/2126.7	1874.3	2201	0.23169	49618	12425	2.931	0.99831	0.0016895	0.003379	0.022458	TRUE
WDR13_+_48455850.23-P1P2	WDR13	1712.4/1593.2	2066.2/1852.3	1652.8	1959.3	0.24523	7105.3	10943	2.9292	0.9983	0.001699	0.003398	0.02254	TRUE
KCTD11_-_7255559.23-P1P2	KCTD11	993.83/1096.7	1203/1373.8	1045.3	1288.4	0.30144	5294.1	6890.3	2.929	0.9983	0.0017002	0.0034004	0.02254	TRUE
FBXL16_+_755389.23-P1P2	FBXL16	3983.8/4211.5	3988.5/3237.8	4097.6	3613.2	-0.18147	25917	27368	2.9283	0.0017039	0.9983	0.0034079	0.02256	FALSE
BACH2_-_91006333.23-P1P2	BACH2	2695.2/2588.4	2280.5/2227.7	2641.8	2254.1	-0.22891	5700.4	17570	2.9253	0.0017207	0.99828	0.0034414	0.022753	FALSE
KCTD3_-_215740886.23-P1P2	KCTD3	3978.7/4482.9	3466.1/4013	4230.8	3739.6	-0.17801	1.27E+05	28266	2.9218	0.00174	0.99826	0.0034801	0.022978	FALSE
CUL1_-_148395924.23-P1P2	CUL1	1964.7/2253	2566.2/2342.5	2108.9	2454.3	0.21877	41562	13995	2.9202	0.99825	0.0017488	0.0034976	0.023064	TRUE
MARCH11_-_16179904.23-P1P2	11-Mar	1477.1/1529.2	1776.4/1811.9	1503.2	1794.2	0.25513	1356.6	9943.5	2.918	0.99824	0.0017612	0.0035224	0.023198	TRUE
FBXO30_+_146135528.23-P1P2	FBXO30	2899.9/3036.4	3288.6/3467.5	2968.2	3378	0.18656	9312.3	19763	2.9156	0.99823	0.0017749	0.0035498	0.023348	TRUE
WDR36_+_110428429.23-P1P2	WDR36	1205.3/1421.1	1051/1032.5	1313.2	1041.7	-0.33385	23280	8675.5	2.9148	0.0017794	0.99822	0.0035589	0.023377	FALSE
TRIM63_+_26393684.23-P1P2	TRIM63	2644.3/2537.7	3090.6/2856.1	2591	2973.4	0.19853	5677.8	17229	2.9133	0.99821	0.0017883	0.0035766	0.023453	TRUE
TLE3_-_70390207.23-P1P2	TLE3	1756.6/1692.5	2037.6/2034.2	1724.6	2035.9	0.2393	2053	11423	2.9129	0.99821	0.0017906	0.0035812	0.023453	TRUE
non-targeting_01126	non-targeting	2835.4/3282.5	2788.6/2497.8	3058.9	2643.2	-0.21067	99938	20373	2.9126	0.0017922	0.99821	0.0035844	0.023453	FALSE
FBXO45_-_196295750.23-P1P2	FBXO45	3350.1/2858.8	3634.5/3411.2	3104.4	3522.8	0.18234	1.21E+05	20679	2.9093	0.99819	0.0018109	0.0036218	0.023668	TRUE
SETMAR_-_4345096.23-P1P2	SETMAR	3047.7/3125.8	3425.3/3582.4	3086.8	3503.8	0.18279	3045.4	20560	2.9087	0.99819	0.0018145	0.0036291	0.023685	TRUE
WDR82_+_52312203.23-P1P2	WDR82	3810.5/3771.2	4031.4/4474.5	3790.9	4252.9	0.16589	771.55	25300	2.905	0.99816	0.0018364	0.0036727	0.023939	TRUE
BTBD18_-_57518612.23-ENST00000436147.3	BTBD18	1142.5/1144.2	1213.2/1578	1143.3	1395.6	0.28741	1.4342	7543.1	2.9046	0.99816	0.0018387	0.0036774	0.023939	TRUE
WDR41_+_76787978.23-P1P2	WDR41	1896.8/2020.2	2330.5/2247.9	1958.5	2289.2	0.22498	7621.3	12988	2.9016	0.99814	0.0018563	0.0037127	0.024137	TRUE
DCUN1D2_+_114144976.23-P1P2	DCUN1D2	2552.5/2483.6	3077.4/2709.4	2518.1	2893.4	0.20035	2372.9	16740	2.9007	0.99814	0.0018619	0.0037238	0.024178	TRUE
TCEB1_+_74884299.23-P1P2	TCEB1	3440.2/3498.7	3860/3960.9	3469.4	3910.4	0.17258	1713.5	23135	2.8994	0.99813	0.0018696	0.0037391	0.024247	TRUE
ATG16L1_+_234160703.23-P1P2	ATG16L1	2164.3/2183.5	1769.3/1882.1	2173.9	1825.7	-0.25174	184.08	14431	2.8988	0.0018729	0.99813	0.0037457	0.024259	FALSE
UBR1_+_43398067.23-P1P2	UBR1	2413.2/2347.9	2413.1/1619.5	2380.6	2016.3	-0.23949	2131.7	15817	2.8965	0.0018868	0.99811	0.0037736	0.024408	FALSE
KCTD20_-_36411151.23-P1P2	KCTD20	2252.7/2213.3	2467.2/2704.1	2233	2585.6	0.21145	774.69	14827	2.896	0.99811	0.00189	0.00378	0.024418	TRUE
KBTBD2_+_32931296.23-P1P2	KBTBD2	2083.6/1892.2	2363.1/2274.5	1987.9	2318.8	0.222	18317	13185	2.8813	0.99802	0.0019799	0.0039599	0.025548	TRUE
WDR66_-_122356747.23-P1P2	WDR66	2217.8/1934.2	2234.6/2593.5	2076	2414	0.21753	40238	13775	2.8799	0.99801	0.0019891	0.0039781	0.025631	TRUE
KLHL24_+_183353476.23-P1P2	KLHL24	2685.9/2976.8	3309/3144.3	2831.4	3226.6	0.18847	42325	18843	2.8795	0.99801	0.0019914	0.0039829	0.025631	TRUE
RNF135_+_29298116.23-P1P2	RNF135	1357.4/1243.5	1102/965.5	1300.4	1033.7	-0.33082	6487.7	8590.2	2.8774	0.002005	0.998	0.00401	0.025773	FALSE
FBXO21_+_117628227.23-P1P2	FBXO21	1857.7/2088.6	2493.7/2110.7	1973.2	2302.2	0.22241	26667	13086	2.8765	0.99799	0.0020106	0.0040213	0.025812	TRUE
FBXO8_-_175205314.23-P1	FBXO8	4248.8/4340.6	4100.8/3514.3	4294.7	3807.5	-0.17365	4208.2	28697	2.8757	0.0020158	0.99798	0.0040316	0.025846	FALSE
UCHL1_-_41262760.23-P2	UCHL1	925.87/581.46	526.5/576.33	753.67	551.41	-0.4501	59309	4952.5	2.874	0.0020265	0.99797	0.004053	0.02595	FALSE
TRIM9_-_51561418.23-P1P2	TRIM9	3407.9/3623.4	3178.4/2973.1	3515.6	3075.7	-0.1928	23219	23446	2.8729	0.0020334	0.99797	0.0040668	0.026006	FALSE
NBEAL1_-_203879821.23-P1P2	NBEAL1	2357.2/2521.1	2776.4/2832.7	2439.1	2804.5	0.20131	13447	16210	2.8699	0.99795	0.002053	0.004106	0.026223	TRUE
AHI1_-_135818459.23-P1P2	AHI1	1698.8/1616.4	1891.7/2024.6	1657.6	1958.2	0.24024	3398.8	10975	2.8686	0.99794	0.0020612	0.0041223	0.026285	TRUE
UBE3C_+_156931647.23-P1P2	UBE3C	1338.7/1009.6	1022.4/820.89	1174.1	921.64	-0.34898	54164	7748.3	2.8684	0.002063	0.99794	0.0041259	0.026285	FALSE
FBXW2_+_123555614.23-P1P2	FBXW2	3982.1/3984.2	3677.3/3353.7	3983.1	3515.5	-0.18011	2.1625	26596	2.8672	0.0020703	0.99793	0.0041406	0.026345	FALSE
BTBD7_+_93799368.23-P1P2	BTBD7	817.99/694	959.13/957	756	958.06	0.34133	7686.9	4967.9	2.8668	0.99793	0.0020733	0.0041465	0.02635	TRUE
UBE2U_+_64669318.23-P1P2	UBE2U	2008/2322.5	2604.9/2411.6	2165.3	2508.3	0.21205	49456	14374	2.861	0.99789	0.0021117	0.0042235	0.026805	TRUE
ASB10_-_150884447.23-P1P2	ASB10	2308.7/1852.5	2440.7/2392.5	2080.6	2416.6	0.21585	1.04E+05	13806	2.8592	0.99788	0.0021235	0.0042469	0.026908	TRUE
UBE2V2_+_48921037.23-P1P2	UBE2V2	2363.9/2159.2	2680.4/2543.5	2261.6	2612	0.20771	20951	15019	2.859	0.99787	0.0021251	0.0042503	0.026908	TRUE
TRIM51_+_55650754.23-P1P2	TRIM51	2623/2484.7	2369.2/1993.7	2553.9	2181.5	-0.22728	9561.8	16980	2.8577	0.0021335	0.99787	0.004267	0.02698	FALSE
UBE2Z_+_46985814.23-P1P2	UBE2Z	2936.5/3349.8	3670.2/3442	3143.1	3556.1	0.17805	85407	20939	2.854	0.99784	0.0021585	0.0043171	0.027263	TRUE
KLHL12_+_202896350.23-P1P2	KLHL12	2171.1/2144.9	2619.2/2379.7	2158	2499.5	0.21183	343.87	14325	2.853	0.99783	0.0021653	0.0043305	0.027314	TRUE
FEM1C_+_114880020.23-P1P2	FEM1C	551.28/635.53	840.77/701.8	593.4	771.28	0.37769	3549.1	3890.4	2.8519	0.99783	0.0021731	0.0043461	0.027378	TRUE
FBXW8_-_117348805.23-P1P2	FBXW8	1726.9/1425.5	1769.3/1965	1576.2	1867.2	0.24425	45408	10431	2.8488	0.99781	0.0021941	0.0043882	0.027609	TRUE
WDR45_+_48937176.23-P1P2	WDR45	3260.1/3358.6	2832.5/2940.1	3309.3	2886.3	-0.19726	4850.5	22058	2.8484	0.002197	0.9978	0.004394	0.027611	FALSE
WDR1_+_10117978.23-P1P2	WDR1	1874.7/1388	1489.7/1181.4	1631.3	1335.5	-0.28845	1.18E+05	10800	2.8465	0.0022103	0.99779	0.0044206	0.027729	FALSE
BRCA1_+_41277028.23-P1P2	BRCA1	1939.2/2201.2	2290.7/2516.9	2070.2	2403.8	0.21544	34306	13736	2.8463	0.99779	0.0022118	0.0044237	0.027729	TRUE
TRIM16_-_15587566.23-P1P2	TRIM16	3858.1/3767.9	4290.6/4241.6	3813	4266.1	0.16195	4064.4	25449	2.8402	0.99775	0.0022545	0.0045089	0.028228	TRUE
TRIM6_-_5617368.23-P1P2	TRIM6	2609.4/2749.5	2357/2245.8	2679.5	2301.4	-0.21937	9814.8	17823	2.8322	0.0023117	0.99769	0.0046235	0.028903	FALSE
BOP1_-_145512830.23-P2	BOP1	996.37/889.3	1109.1/1222.8	942.83	1166	0.30617	5732.9	6208.9	2.8318	0.99769	0.0023141	0.0046281	0.028903	TRUE
KLHL7_+_23145819.23-P1P2	KLHL7	1275/1172.9	1505/1451.4	1223.9	1478.2	0.27216	5215.2	8080.1	2.8291	0.99767	0.0023338	0.0046676	0.029113	TRUE
non-targeting_02119	non-targeting	753.44/676.35	499.97/542.3	714.89	521.13	-0.45533	2971.3	4695.3	2.8277	0.0023442	0.99766	0.0046885	0.029208	FALSE
CUL4A_-_113863999.23-P1P2	CUL4A	1839.9/1673.8	2024.4/2099	1756.8	2061.7	0.23075	13791	11639	2.826	0.99764	0.0023564	0.0047129	0.029324	TRUE
UHRF2_-_6413588.23-P1P2	UHRF2	3104.6/2922.8	3591.6/3235.7	3013.7	3413.7	0.17973	16541	20069	2.8233	0.99762	0.0023765	0.0047531	0.029538	TRUE
FBXO44_-_11714958.23-P1P2	FBXO44	2752.1/2990.1	3221.2/3300.6	2871.1	3260.9	0.18361	28306	19111	2.8198	0.9976	0.0024029	0.0048058	0.029829	TRUE
SOCS1_-_11350018.23-P1P2	SOCS1	2559.3/2930.5	2316.2/2411.6	2744.9	2363.9	-0.21549	68884	18263	2.8192	0.002407	0.99759	0.004814	0.029843	FALSE
MYCBP2_+_77901103.23-P1P2	MYCBP2	1842.4/1742.2	2039.7/2158.6	1792.3	2099.1	0.22786	5021.9	11876	2.8155	0.99757	0.0024349	0.0048697	0.030152	TRUE
TRIM66_+_8680422.23-P1P2	TRIM66	1757.5/1795.1	1540.7/1401.5	1776.3	1471.1	-0.27181	710.05	11769	2.8133	0.0024516	0.99755	0.0049031	0.030322	FALSE
TRIM2_-_154074500.23-ENST00000437508.2	TRIM2	2208.5/1983.8	2344.8/2510.5	2096.2	2427.6	0.21171	25242	13910	2.8106	0.99753	0.0024728	0.0049455	0.030547	TRUE
CORO1B_-_67207628.23-P2	CORO1B	1020.2/958.81	1218.3/1213.3	989.48	1215.8	0.29686	1882	6519.1	2.8027	0.99747	0.0025336	0.0050672	0.03126	TRUE
ZSWIM2_-_187713558.23-P1P2	ZSWIM2	1495/1158.5	1669.3/1508.9	1326.7	1589.1	0.26011	56607	8765.8	2.8019	0.99746	0.0025403	0.0050806	0.031305	TRUE
PREB_+_27357456.23-P1P2	PREB	2448.9/2269.6	2749.8/2670	2359.2	2709.9	0.19986	16076	15674	2.8012	0.99745	0.0025458	0.0050916	0.031335	TRUE
CBLL1_-_107384626.23-P1P2	CBLL1	1551/1549.1	1298.9/1234.5	1550.1	1266.7	-0.29104	1.9044	10257	2.7979	0.0025717	0.99743	0.0051435	0.031615	FALSE
ZBTB11_-_101395539.23-P1P2	ZBTB11	3960.9/4442.1	3509/3956.7	4201.5	3732.8	-0.17059	1.16E+05	28068	2.7973	0.0025765	0.99742	0.005153	0.031635	FALSE
KCNC4_-_110753308.23-P1P2	KCNC4	3078.3/3297.9	2823.3/2738.1	3188.1	2780.7	-0.19719	24109	21242	2.7954	0.002592	0.99741	0.0051839	0.031787	FALSE
ARIH1_+_72766736.23-P1P2	ARIH1	2068.3/2159.2	1827.4/1738.5	2113.8	1783	-0.24541	4131.3	14028	2.793	0.0026114	0.99739	0.0052228	0.031987	FALSE
RNF7_+_141457158.23-P1P2	RNF7	2318.9/2468.2	2517.2/2974.1	2393.6	2745.7	0.19792	11139	15904	2.7921	0.99738	0.0026186	0.0052373	0.032037	TRUE
BACH2_-_91006316.23-P1P2	BACH2	2275.6/2076.5	1942.7/1738.5	2176.1	1840.6	-0.24138	19823	14446	2.7906	0.0026302	0.99737	0.0052603	0.032139	FALSE
APAF1_-_99039437.23-P1P2	APAF1	1546/1550.2	1315.2/1216.5	1548.1	1265.8	-0.29017	9.0239	10243	2.7887	0.0026464	0.99735	0.0052928	0.032298	FALSE
WDR44_-_117480469.23-P1P2	WDR44	2537.2/2283.9	2403.9/3121.9	2410.6	2762.9	0.19675	32082	16018	2.7841	0.99732	0.002684	0.0053681	0.032718	TRUE
HLTF_-_148803816.23-P1P2	HLTF	1413.4/1448.7	1843.8/1559.9	1431.1	1701.8	0.24984	621.3	9461.9	2.7836	0.99731	0.0026877	0.0053754	0.032724	TRUE
RNF11_+_51701958.23-P1P2	RNF11	2196.6/2027.9	2514.1/2369.1	2112.3	2441.6	0.20894	14223	14018	2.7816	0.9973	0.0027045	0.0054091	0.032889	TRUE
UBE2M_+_59070296.23-P1P2	UBE2M	1341.2/1294.2	1065.2/1051.6	1317.7	1058.4	-0.31585	1105.3	8705.6	2.779	0.0027262	0.99727	0.0054523	0.033112	FALSE
KLHL31_+_53530525.23-P1P2	KLHL31	2073.4/1788.5	1723.4/1509.9	1931	1616.6	-0.25618	40590	12804	2.7779	0.0027354	0.99726	0.0054709	0.033185	FALSE
DNAI2_-_72270484.23-P1P2	DNAI2	2434.4/2464.9	2990.6/2616.9	2449.7	2803.7	0.1947	462.81	16281	2.7751	0.99724	0.0027594	0.0055189	0.033436	TRUE
IVNS1ABP_+_185286385.23-P1P2	IVNS1ABP	4723.6/4391.3	4238.5/3908.8	4557.5	4073.7	-0.16187	55223	30471	2.7717	0.0027886	0.99721	0.0055771	0.033749	FALSE
FBXO8_+_175205296.23-P1	FBXO8	2041.2/2051.1	2436.6/2301	2046.1	2368.8	0.21117	49.529	13575	2.7695	0.99719	0.0028075	0.0056151	0.033938	TRUE
KCNC3_+_50836760.23-P2	KCNC3	2775.1/2698.8	3158/3062.4	2736.9	3110.2	0.18438	2909.8	18209	2.7661	0.99716	0.0028367	0.0056734	0.0342	TRUE
TRIM62_+_33647614.23-P1P2	TRIM62	3949.8/3982	4519.1/4312.9	3965.9	4416	0.15505	516.85	26480	2.766	0.99716	0.0028377	0.0056754	0.0342	TRUE
APAF1_+_99039058.23-P1P2	APAF1	2485.4/2309.3	2080.5/2016.1	2397.4	2048.3	-0.22693	15508	15930	2.7658	0.0028393	0.99716	0.0056787	0.0342	FALSE
HERC4_-_69834973.23-P1P2	HERC4	1601.2/1632.9	2019.3/1786.4	1617.1	1902.8	0.23464	505.19	10704	2.7621	0.99713	0.0028712	0.0057424	0.034543	TRUE
ZBTB4_+_7382936.23-P2	ZBTB4	2382.6/2078.7	1676.4/2112.8	2230.7	1894.6	-0.23544	46187	14812	2.7611	0.0028805	0.99712	0.005761	0.034575	FALSE
WDR38_+_127615738.23-P1P2	WDR38	2708.8/2393.2	2917.2/2904	2551	2910.6	0.19018	49820	16961	2.7611	0.99712	0.0028807	0.0057614	0.034575	TRUE
TRIM46_-_155146613.23-P1P2	TRIM46	2889.7/2834.5	3152.9/3332.5	2862.1	3242.7	0.18004	1526.1	19050	2.7572	0.99709	0.0029147	0.0058295	0.034905	TRUE
WDR63_-_85528031.23-P1P2	WDR63	3899.7/3837.4	3819.2/4804.1	3868.6	4311.6	0.1564	1938.8	25824	2.7572	0.99708	0.0029151	0.0058302	0.034905	TRUE
TRIM9_+_51561408.23-P1P2	TRIM9	1460.2/1598.7	1916.2/1697.1	1529.5	1806.6	0.24015	9603.2	10119	2.7556	0.99707	0.0029294	0.0058589	0.035036	TRUE
FBXL16_+_755377.23-P1P2	FBXL16	1950.3/1849.2	1614.2/1567.3	1899.7	1590.8	-0.25593	5107.7	12595	2.7531	0.0029517	0.99705	0.0059034	0.03526	FALSE
WDR81_+_1628407.23-P1	WDR81	2267.1/1951.8	2628.4/2240.4	2109.5	2434.4	0.20661	49705	13999	2.7465	0.99699	0.0030119	0.0060239	0.035938	TRUE
MGRN1_+_4675147.23-P1P2	MGRN1	2014/1978.3	2435.6/2188.3	1996.1	2312	0.2118	636.76	13240	2.7446	0.99697	0.0030293	0.0060586	0.036103	TRUE
PPARG_-_12329531.23-P2	PPARG	677.84/502.02	624.45/896.39	589.93	760.42	0.3657	15456	3867.4	2.7415	0.99694	0.0030582	0.0061163	0.036385	TRUE
UBE2Z_-_46985826.23-P1P2	UBE2Z	4231.8/4290.9	4464/4983.8	4261.4	4723.9	0.14864	1745.2	28473	2.7413	0.99694	0.0030601	0.0061203	0.036385	TRUE
WDR26_+_224622438.23-P1P2	WDR26	4012.7/3839.6	4493.6/4245.9	3926.2	4369.7	0.15439	14971	26212	2.7398	0.99693	0.0030734	0.0061469	0.0365	TRUE
WDR37_-_1102800.23-P1P2	WDR37	2781.9/2640.3	2351.9/2335.1	2711.1	2343.5	-0.21013	10019	18036	2.7372	0.0030982	0.9969	0.0061964	0.036751	FALSE
UHRF2_-_6413276.23-P1P2	UHRF2	3488.6/3724.9	4409.9/3652.5	3606.7	4031.2	0.16049	27921	24060	2.7367	0.9969	0.0031026	0.0062052	0.03676	TRUE
IVNS1ABP_-_185285936.23-P1P2	IVNS1ABP	1781.2/1589.9	1926.4/2022.5	1685.6	1974.4	0.22807	18302	11162	2.734	0.99687	0.0031282	0.0062564	0.03702	TRUE
UBE3B_-_109915647.23-P1P2	UBE3B	2627.3/2964.7	3176.3/3161.3	2796	3168.8	0.18053	56926	18606	2.7333	0.99687	0.003135	0.00627	0.037057	TRUE
FBXO17_-_39466300.23-P2	FBXO17	1962.2/2078.7	2251.9/2421.2	2020.4	2336.6	0.20962	6789.9	13403	2.7305	0.99684	0.0031615	0.0063229	0.037326	TRUE
KDM5C_+_53254371.23-P1P2	KDM5C	305.79/484.37	557.11/510.4	395.08	533.75	0.43308	15945	2580.1	2.7301	0.99683	0.003166	0.0063319	0.037336	TRUE
GTF3C2_-_27579430.23-P1P2	GTF3C2	5410.8/5357.8	4720.1/5012.5	5384.3	4866.3	-0.1459	1403.8	36057	2.728	0.0031863	0.99681	0.0063726	0.037533	FALSE
KLHL6_+_183273403.23-P1P2	KLHL6	2437.8/2541	2926.4/2754	2489.4	2840.2	0.1901	5320.7	16547	2.7268	0.9968	0.0031976	0.0063952	0.037622	TRUE
XIAP_+_122994222.23-P1P2	XIAP	4125.7/3573.7	3348.8/3477.1	3849.7	3412.9	-0.17368	1.52E+05	25697	2.7246	0.003219	0.99678	0.0064381	0.03783	FALSE
ASB2_+_94442463.23-P1P2	ASB2	2000.4/1738.9	2197.8/2147.9	1869.6	2172.9	0.21674	34197	12393	2.7239	0.99677	0.0032253	0.0064506	0.03786	TRUE
PIAS2_+_44496948.23-P1	PIAS2	3687.3/3590.3	4043.6/4081.1	3638.8	4062.3	0.1588	4710.7	24276	2.7183	0.99672	0.0032808	0.0065617	0.038467	TRUE
ANAPC13_+_134204541.23-P1P2	ANAPC13	1955.4/2141.6	2584.5/2145.8	2048.5	2365.2	0.20729	17339	13591	2.7165	0.9967	0.003299	0.006598	0.038636	TRUE
FBXL3_+_77601095.23-P1P2	FBXL3	4535.9/4710.2	4309.9/3981.1	4623	4145.5	-0.15725	15183	30913	2.7159	0.0033043	0.9967	0.0066086	0.038653	FALSE
ANAPC2_-_140082599.23-P1P2	ANAPC2	1736.2/1214.8	1672.3/1815.1	1475.5	1743.7	0.24082	1.36E+05	9758.6	2.7152	0.99669	0.0033115	0.0066231	0.038686	TRUE
CUL2_-_35378848.23-P1P2	CUL2	637.92/741.45	887.7/857.04	689.68	872.37	0.33858	5359.3	4528.2	2.7149	0.99669	0.0033147	0.0066294	0.038686	TRUE
LRRC29_+_67260876.23-P1P2	LRRC29	2435.3/2430.7	1944.8/2231.9	2433	2088.4	-0.22026	10.715	16169	2.7103	0.0033614	0.99664	0.0067228	0.039186	FALSE
EP300_-_41487921.23-P1P2	EP300	3287.3/3615.7	3379.4/2701.9	3451.5	3040.7	-0.18277	53920	23014	2.708	0.003385	0.99662	0.00677	0.039407	FALSE
HECW1_+_43152298.23-P1	HECW1	2284.1/2621.5	2632.5/2964.6	2452.8	2798.5	0.19015	56935	16302	2.7076	0.99661	0.0033882	0.0067764	0.039407	TRUE
WSB2_-_118498486.23-P1P2	WSB2	930.97/1004	772.4/730.51	967.51	751.46	-0.36416	2670	6372.9	2.7064	0.0034012	0.9966	0.0068024	0.039513	FALSE
ZBTB33_+_119384884.23-P1P2	ZBTB33	3664.4/3531.8	3302.9/3054.9	3598.1	3178.9	-0.17866	8792.3	24002	2.7059	0.0034065	0.99659	0.0068129	0.039529	FALSE
WDR59_+_75018990.23-P1P2	WDR59	1163.7/1093.4	1228.5/1495	1128.6	1361.8	0.27078	2470.7	7444.8	2.7028	0.99656	0.0034377	0.0068755	0.039846	TRUE
RNF139_+_125487146.23-P1P2	RNF139	2850.7/2867.6	3178.4/3284.6	2859.1	3231.5	0.17657	143.26	19030	2.6994	0.99653	0.0034738	0.0069475	0.040218	TRUE
PPIL2_+_22020673.23-P1P2	PPIL2	1066/920.19	1212.2/1210.1	993.11	1211.1	0.28606	10634	6543.2	2.6952	0.99648	0.0035176	0.0070351	0.040661	TRUE
GTF2H2C_+_68856066.23-P1P2	GTF2H2C	2324.9/1948.5	2064.2/1567.3	2136.7	1815.8	-0.23469	70826	14182	2.6949	0.00352	0.99648	0.00704	0.040661	FALSE
DMXL1_+_118407159.23-P1P2	DMXL1	2453.1/2303.8	2000.9/2078.8	2378.5	2039.9	-0.22146	11153	15803	2.6935	0.0035348	0.99647	0.0070696	0.040785	FALSE
NAE1_+_66864392.23-P1P2	NAE1	1198.5/979.77	1320.3/1314.3	1089.2	1317.3	0.27415	23929	7182.4	2.6921	0.99645	0.0035506	0.0071012	0.04092	TRUE
WDFY1_-_224809986.23-P1P2	WDFY1	2686.7/2353.4	2803.9/2932.7	2520.1	2868.3	0.18665	55542	16753	2.6902	0.99643	0.00357	0.0071399	0.041097	TRUE
WDR70_-_37379858.23-P1P2	WDR70	1374.4/1089	1489.7/1457.8	1231.7	1473.8	0.25868	40717	8131.9	2.6845	0.99637	0.0036317	0.0072634	0.041754	TRUE
ANAPC11_+_79850008.23-P1P2	ANAPC11	1480.5/1520.4	1736.6/1799.2	1500.5	1767.9	0.23646	794.55	9925.3	2.6842	0.99636	0.0036352	0.0072705	0.041754	TRUE
HACE1_+_105307709.23-P1P2	HACE1	2916.9/3192	2722.3/2621.1	3054.4	2671.7	-0.19309	37828	20343	2.6835	0.0036424	0.99636	0.0072848	0.041789	FALSE
WDR53_+_196295381.23-P1P2	WDR53	2160.9/2201.2	1850.9/1866.1	2181.1	1858.5	-0.23075	809.58	14479	2.6804	0.0036772	0.99632	0.0073543	0.04214	FALSE
KLHL14_-_30349866.23-P1P2	KLHL14	2066.6/2210	1814.2/1824.7	2138.3	1819.4	-0.23288	10275	14193	2.6768	0.0037164	0.99628	0.0074327	0.042541	FALSE
GTF2H2_-_70363376.23-ENST00000274400.5,ENST00000330280.7	GTF2H2	1239.3/1136.4	1571.3/1278.1	1187.9	1424.7	0.2621	5290.5	7839.9	2.675	0.99626	0.0037367	0.0074734	0.042686	TRUE
ING5_+_242641884.23-P1P2	ING5	2147.3/2131.7	1749.9/1891.7	2139.5	1820.8	-0.2326	122.95	14201	2.6746	0.003741	0.99626	0.007482	0.042686	FALSE
MLST8_-_2255518.23-P1P2	MLST8	1271.6/1181.7	1518.3/1416.4	1226.6	1467.3	0.25828	4041.5	8098.2	2.6745	0.99626	0.0037417	0.0074834	0.042686	TRUE
IFT172_+_27712246.23-P1P2	IFT172	1428.7/1338.4	1771.3/1506.7	1383.5	1639	0.24431	4083.7	9144.7	2.6717	0.99623	0.0037737	0.0075474	0.043003	TRUE
WDR25_-_100842787.23-P1P2	WDR25	721.16/666.42	457.12/569.95	693.79	513.53	-0.43332	1498.3	4555.4	2.6708	0.0037839	0.99622	0.0075677	0.043063	FALSE
RNF44_-_175964806.23-P1P2	RNF44	1884.9/1853.6	2071.3/2261.7	1869.2	2166.5	0.21281	488.34	12391	2.6705	0.99621	0.0037874	0.0075748	0.043063	TRUE
KEAP1_+_10613944.23-P1P2	KEAP1	3566.7/4054.8	3260/3510.1	3810.8	3385	-0.17086	1.19E+05	25434	2.6695	0.0037987	0.9962	0.0075973	0.043142	FALSE
PPIL2_+_22020733.23-P1P2	PPIL2	1247/1314.1	1037.7/1032.5	1280.5	1035.1	-0.3067	2253.2	8457.5	2.6687	0.0038073	0.99619	0.0076146	0.043192	FALSE
CBX4_+_77812798.23-P1P2	CBX4	1300.5/1383.6	1146.9/1035.7	1342	1091.3	-0.29815	3455	8867.7	2.6628	0.0038744	0.99613	0.0077489	0.043905	FALSE
UBE4A_-_118230342.23-P1P2	UBE4A	2553.4/2493.6	2212.1/2145.8	2523.5	2179	-0.21168	1788.5	16776	2.6598	0.0039088	0.99609	0.0078177	0.044245	FALSE
RBBP4_-_33116821.23-P1P2	RBBP4	1902.7/1760.9	2011.1/2238.3	1831.8	2124.7	0.21387	10049	12140	2.6581	0.99607	0.0039286	0.0078572	0.044419	TRUE
CBLC_+_45281141.23-P1P2	CBLC	2812.4/2390.9	2832.5/3068.8	2601.7	2950.6	0.1815	88828	17301	2.6528	0.99601	0.0039912	0.0079825	0.045077	TRUE
ZBTB4_-_7387552.23-P1	ZBTB4	2249.3/2489.1	2780.4/2623.2	2369.2	2701.8	0.18946	28769	15741	2.6512	0.99599	0.0040098	0.0080196	0.045178	TRUE
BTRC_-_103114088.23-P1P2	BTRC	4201.2/4242.4	5069.1/4265	4221.8	4667.1	0.14462	845.06	28206	2.6511	0.99599	0.0040111	0.0080222	0.045178	TRUE
RNF13_+_149530579.23-P1P2	RNF13	1040.5/933.43	1073.4/1328.1	986.99	1200.8	0.28258	5736.7	6502.5	2.6509	0.99599	0.0040135	0.008027	0.045178	TRUE
KLHL14_+_30349857.23-P1P2	KLHL14	3864/3747	4374.2/4081.1	3805.5	4227.6	0.15173	6852.6	25399	2.6489	0.99596	0.0040381	0.0080761	0.045404	TRUE
CDC27_+_45266426.23-P1P2	CDC27	1073.7/1015.1	1146.9/1381.3	1044.4	1264.1	0.2752	1716.6	6884.3	2.6478	0.99595	0.0040507	0.0081013	0.045487	TRUE
PPARA_+_46546859.23-P1P2	PPARA	1250.4/1278.8	973.41/1071.8	1264.6	1022.6	-0.30609	403.99	8351.1	2.6475	0.0040544	0.99595	0.0081089	0.045487	FALSE
ZBTB2_+_151712247.23-P1P2	ZBTB2	3864/3761.3	4650.7/3818.4	3812.7	4234.6	0.15138	5276.3	25447	2.6449	0.99591	0.0040861	0.0081721	0.045788	TRUE
GAN_+_81348734.23-P1P2	GAN	2036.9/2458.3	1318.3/2530.7	2247.6	1924.5	-0.22378	88761	14925	2.6445	0.0040903	0.99591	0.0081807	0.045788	FALSE
RNF10_-_120972210.23-P1P2	RNF10	3455.5/3598	3800.8/4063	3526.7	3931.9	0.15685	10160	23521	2.6418	0.99588	0.0041237	0.0082474	0.04611	TRUE
RNF139_+_125487149.23-P1P2	RNF139	2770/2392.1	2816.2/3037.9	2581	2927	0.18144	71411	17162	2.6414	0.99587	0.0041281	0.0082563	0.04611	TRUE
FBXO42_+_16678568.23-P1P2	FBXO42	3072.4/2953.7	3265.1/3509	3013	3387	0.16877	7046.2	20064	2.6406	0.99586	0.0041378	0.0082756	0.046167	TRUE
WDR17_+_176987021.23-P1P2	WDR17	4031.4/3859.5	4244.6/4503.2	3945.4	4373.9	0.14871	14769	26342	2.6401	0.99586	0.0041443	0.0082886	0.046188	TRUE
ZBTB8A_-_33005548.23-P1P2	ZBTB8A	2131.2/2301.6	1778.5/2013.9	2216.4	1896.2	-0.22499	14513	14716	2.6394	0.0041527	0.99585	0.0083054	0.046231	FALSE
CUL2_+_35379233.23-P1P2	CUL2	2308.7/2458.3	2832.5/2597.7	2383.5	2715.1	0.18785	11178	15837	2.6351	0.99579	0.004206	0.008412	0.046773	TRUE
RNF125_-_29598811.23-P1P2	RNF125	3421.5/4174	3940.6/4493.6	3797.7	4217.1	0.15108	2.83E+05	25346	2.6343	0.99578	0.0042159	0.0084318	0.046832	TRUE
ZNRF3_+_29279980.23-P1P2	ZNRF3	2639.2/2803.6	2847.8/3303.8	2721.4	3075.8	0.17655	13520	18105	2.6339	0.99578	0.0042207	0.0084414	0.046834	TRUE
ZBTB22_+_33285065.23-P1P2	ZBTB22	1297.1/1177.3	1474.4/1475.9	1237.2	1475.2	0.25363	7176.2	8168.4	2.6331	0.99577	0.0042299	0.0084597	0.046884	TRUE
WDR36_+_110428459.23-P1P2	WDR36	2115.1/1709.1	1666.2/1565.2	1912.1	1615.7	-0.24282	82411	12677	2.632	0.0042441	0.99576	0.0084883	0.046991	FALSE
LNX1_+_54457553.23-ENST00000263925.7	LNX1	3607.5/3134.6	3000.8/2953.9	3371.1	2977.4	-0.1791	1.12E+05	22473	2.626	0.0043196	0.99568	0.0086391	0.047774	FALSE
KLHL41_+_170366271.23-P1P2	KLHL41	1252.1/1041.6	1340.7/1408.9	1146.8	1374.8	0.26142	22154	7566.3	2.6214	0.99562	0.0043786	0.0087571	0.048374	TRUE
DZIP3_-_108308375.23-P1P2	DZIP3	1511.1/1552.4	1891.7/1699.2	1531.8	1795.5	0.22902	852.07	10134	2.6194	0.9956	0.0044037	0.0088074	0.048577	TRUE
HLTF_+_148804273.23-P1P2	HLTF	1988.5/1984.9	2189.7/2385.1	1986.7	2287.4	0.20321	6.4213	13177	2.6191	0.99559	0.0044084	0.0088169	0.048577	TRUE
LRWD1_+_102105444.23-P1P2	LRWD1	1101.7/1034.9	909.13/787.93	1068.3	848.53	-0.33196	2228.8	7043.7	2.6189	0.0044113	0.99559	0.0088226	0.048577	FALSE
WDR45_+_48937522.23-P1P2	WDR45	2397.1/2119.5	2562.1/2595.6	2258.3	2578.8	0.19141	38517	14997	2.6175	0.99557	0.0044292	0.0088585	0.048682	TRUE
KLHL35_-_75140779.23-P1P2	KLHL35	2397.1/2493.6	2100.9/2122.4	2445.3	2111.7	-0.21156	4654.7	16251	2.6174	0.0044304	0.99557	0.0088609	0.048682	FALSE
RNF223_-_1009621.23-P1P2	RNF223	895.29/813.16	686.69/629.49	854.23	658.09	-0.37583	3372.5	5620	2.6163	0.0044444	0.99556	0.0088887	0.048782	FALSE
HIC1_-_1958420.23-P1P2	HIC1	2918.6/3136.8	2792.7/2520.1	3027.7	2656.4	-0.18869	23803	20163	2.615	0.0044615	0.99554	0.0089229	0.048917	FALSE
DTL_+_212209524.23-P1P2	DTL	2523.6/2729.7	3011/2932.7	2626.7	2971.9	0.17807	21226	17469	2.6118	0.9955	0.0045033	0.0090067	0.049323	TRUE
KMT2B_-_36209288.23-P1	KMT2B	3165.8/3049.6	2479.4/2985.8	3107.7	2732.6	-0.1855	6746.2	20701	2.6069	0.0045678	0.99543	0.0091355	0.049974	FALSE
WDR61_-_78591884.23-P1P2	WDR61	1233.4/1612	1206/1134.6	1422.7	1170.3	-0.28149	71678	9405.9	2.6021	0.0046326	0.99537	0.0092651	0.050629	FALSE
IRF2BP1_+_46389093.23-P1P2	IRF2BP1	2325.7/2371.1	2808/2538.2	2348.4	2673.1	0.18675	1029	15601	2.5994	0.99533	0.0046694	0.0093388	0.050977	TRUE
TRIM9_-_51561810.23-P1P2	TRIM9	1373.5/1610.9	1735.6/1765.1	1492.2	1750.4	0.23008	28171	9870.1	2.5986	0.99532	0.0046799	0.0093598	0.051036	TRUE
RNF24_-_3996184.23-P1P2	RNF24	1876.4/1794	2083.5/2159.6	1835.2	2121.6	0.20909	3389.8	12163	2.5967	0.99529	0.0047064	0.0094127	0.051241	TRUE
NFX1_-_33290555.23-P1P2	NFX1	1374.4/1349.4	1206/1025.1	1361.9	1115.6	-0.28761	311.92	9000.1	2.5965	0.0047088	0.99529	0.0094176	0.051241	FALSE
KIF21B_+_200992356.23-P1P2	KIF21B	2686.7/2611.6	2988.6/2998.6	2649.2	2993.6	0.17627	2820.8	17620	2.5947	0.99527	0.0047334	0.0094667	0.051453	TRUE
GPR75-ASB3_+_54013936.23-P1P2	GPR75-ASB3	2908.4/2851	2626.4/2414.8	2879.7	2520.6	-0.1921	1646.5	19169	2.594	0.0047438	0.99526	0.0094876	0.051478	FALSE
ARIH2_+_48956345.23-P1P2	ARIH2	1769.3/1888.9	2157/2072.4	1829.1	2114.7	0.2092	7149.3	12122	2.5938	0.99525	0.0047458	0.0094916	0.051478	TRUE
PHF8_+_54070440.23-P1P2	PHF8	573.36/420.37	640.78/648.63	496.87	644.7	0.37511	11702	3252	2.5924	0.99524	0.0047648	0.0095296	0.051615	TRUE
KLHL20_+_173684650.23-P1P2	KLHL20	1433.8/1228	1450.9/1697.1	1330.9	1574	0.24184	21178	8793.6	2.5922	0.99523	0.0047686	0.0095372	0.051615	TRUE
non-targeting_03047	non-targeting	276.91/235.01	396.91/326.44	255.96	361.68	0.49714	877.79	1664.6	2.5911	0.99522	0.0047837	0.0095673	0.051723	TRUE
KCTD13_+_29937504.23-P1P2	KCTD13	1861.9/2790.4	2739.6/2556.2	2326.1	2647.9	0.18685	4.31E+05	15452	2.5887	0.99518	0.0048169	0.0096338	0.052027	TRUE
WDR53_-_196295318.23-P1P2	WDR53	3598.2/3606.8	4227.3/3780.1	3602.5	4003.7	0.1523	37.63	24031	2.5882	0.99518	0.0048241	0.0096482	0.052049	TRUE
TRAF3_-_103244333.23-P1P2	TRAF3	3170/3462.3	3791.6/3610	3316.2	3700.8	0.15828	42704	22104	2.5871	0.99516	0.0048391	0.0096782	0.052155	TRUE
WDR18_-_984792.23-P1P2	WDR18	2075.1/1884.5	2478.4/2073.5	1979.8	2276	0.201	18170	13131	2.5842	0.99512	0.0048796	0.0097593	0.052516	TRUE
WDR53_+_196295368.23-P1P2	WDR53	2366.5/2420.7	1989.7/2145.8	2393.6	2067.7	-0.21104	1471.2	15905	2.584	0.0048829	0.99512	0.0097659	0.052516	FALSE
TRIM65_-_73892717.23-P1P2	TRIM65	2886.3/3144.5	3276.3/3486.7	3015.4	3381.5	0.16524	33331	20081	2.5832	0.99511	0.0048941	0.0097882	0.05258	TRUE
UBE2V2_-_48921365.23-P1P2	UBE2V2	1771/1680.4	2091.7/1911.9	1725.7	2001.8	0.21398	4109.1	11431	2.5822	0.99509	0.0049093	0.0098187	0.052688	TRUE
UBE2J1_-_90062208.23-P1P2	UBE2J1	1252.1/1193.8	935.66/1046.3	1222.9	990.99	-0.30313	1695.5	8073.6	2.5814	0.0049199	0.99508	0.0098399	0.052706	FALSE
SOCS5_+_46926657.23-P1P2	SOCS5	2268.8/2449.4	2674.3/2690.2	2359.1	2682.3	0.18514	16311	15673	2.5813	0.99508	0.0049213	0.0098427	0.052706	TRUE
ZNRF4_+_5455667.23-P1P2	ZNRF4	2994.2/2723.1	3130.4/3298.5	2858.6	3214.4	0.16918	36765	19027	2.5794	0.99505	0.0049482	0.0098963	0.052937	TRUE
ASB7_+_101142871.23-P1P2	ASB7	3275.4/3382.9	3784.5/3641.9	3329.1	3713.2	0.15747	5775.7	22191	2.5782	0.99503	0.0049652	0.0099304	0.053048	TRUE
RFWD2_-_176175896.23-P1P2	RFWD2	2166/2250.8	2651.9/2389.3	2208.4	2520.6	0.19066	3594.9	14663	2.578	0.99503	0.004969	0.0099381	0.053048	TRUE
SPOPL_+_139259796.23-P1P2	SPOPL	2659.5/2844.4	2440.7/2365.9	2752	2403.3	-0.19539	17090	18310	2.5769	0.0049846	0.99502	0.0099691	0.053158	FALSE
GNB1L_-_19842322.23-P1P2	GNB1L	1715.8/1807.3	2027.4/2052.2	1761.6	2039.8	0.21148	4180.9	11670	2.5759	0.995	0.0049991	0.0099982	0.053257	TRUE
UBA6_-_68566811.23-P1P2	UBA6	2369.9/2498	2281.5/1933.1	2433.9	2107.3	-0.20779	8202.3	16175	2.5681	0.0051125	0.99489	0.010225	0.054408	FALSE
NBEAL1_-_203879657.23-P1P2	NBEAL1	2895.7/2512.3	2333.5/2386.1	2704	2359.8	-0.19634	73486	17988	2.5662	0.0051409	0.99486	0.010282	0.054653	FALSE
KDM2B_+_122018398.23-ENST00000377069.4	KDM2B	1456.8/1474.1	1370.3/1055.9	1465.4	1213.1	-0.2724	149.77	9691.2	2.563	0.0051891	0.99481	0.010378	0.055107	FALSE
CORO1C_+_109124771.23-P1P2	CORO1C	2948.3/2877.5	2380.5/2731.7	2912.9	2556.1	-0.18847	2508.2	19392	2.5626	0.0051945	0.99481	0.010389	0.055108	FALSE
FBXO36_-_230787631.23-P1P2	FBXO36	1478.8/1272.2	1194.8/1068.6	1375.5	1131.7	-0.28119	21360	9091	2.5566	0.0052849	0.99472	0.01057	0.056008	FALSE
TRIM40_+_30104321.23-P1P2	TRIM40	1247.8/1293.1	1490.7/1518.4	1270.5	1504.6	0.24383	1026.8	8390.4	2.5559	0.9947	0.0052954	0.010591	0.056061	TRUE
WDR18_+_984375.23-P1P2	WDR18	2577.2/2779.3	2878.4/3160.2	2678.2	3019.3	0.17287	20437	17815	2.5554	0.9947	0.005304	0.010608	0.056083	TRUE
BTBD3_-_11871483.23-P1P2	BTBD3	2131.2/2013.6	1731.5/1814	2072.4	1772.8	-0.22517	6914.9	13751	2.5551	0.0053086	0.99469	0.010617	0.056083	FALSE
RING1_+_33176719.23-P1P2	RING1	2058.2/2030.2	2351.9/2330.8	2044.2	2341.4	0.19575	391.98	13562	2.5521	0.99465	0.0053538	0.010708	0.056479	TRUE
KCTD21_+_77899412.23-P1P2	KCTD21	2478.6/2311.5	2187.6/1958.7	2395.1	2073.1	-0.20815	13963	15914	2.5519	0.0053572	0.99464	0.010714	0.056479	FALSE
PPARA_-_46546854.23-P1P2	PPARA	1522.2/1549.1	1696.8/1888.5	1535.6	1792.7	0.22313	362.58	10160	2.5499	0.99461	0.0053876	0.010775	0.05674	TRUE
DCAF10_-_37800943.23-P1P2	DCAF10	2048/1958.4	2417.2/2175.6	2003.2	2296.4	0.19697	4007.2	13288	2.5435	0.99451	0.005488	0.010976	0.057738	TRUE
PHIP_+_79787901.23-P1P2	PHIP	3158.2/3092.7	3555.9/3428.2	3125.4	3492	0.15997	2143.9	20820	2.5409	0.99447	0.0055291	0.011058	0.05811	TRUE
WHSC1L1_+_38239213.23-P1P2	WHSC1L1	642.16/780.06	904.03/864.49	711.11	884.26	0.31399	9508.3	4670.2	2.5336	0.99435	0.0056452	0.01129	0.059269	TRUE
ARMC5_+_31470860.23-P1P2	ARMC5	2787/2878.6	3103.9/3257	2832.8	3180.4	0.16694	4201.4	18853	2.5319	0.99433	0.0056725	0.011345	0.059494	TRUE
FBXL3_-_77601246.23-P1P2	FBXL3	2603.5/2744	2931.5/3091.1	2673.8	3011.3	0.17145	9875	17785	2.531	0.99431	0.0056875	0.011375	0.05959	TRUE
RNF180_+_63461704.23-P1P2	RNF180	3485.2/3041.9	2756/3025.2	3263.6	2890.6	-0.17503	98241	21750	2.5291	0.0057176	0.99428	0.011435	0.059843	FALSE
ARMC5_+_31470865.23-P1P2	ARMC5	2018.2/1830.4	2155/2264.9	1924.3	2209.9	0.19954	17631	12760	2.5283	0.99427	0.0057307	0.011461	0.059918	TRUE
ATG3_-_112280669.23-P1P2	ATG3	1326/1294.2	1053/1097.4	1310.1	1075.2	-0.28485	503.3	8654.6	2.5251	0.0057836	0.99422	0.011567	0.060409	FALSE
ZBTB6_+_125675556.23-P1P2	ZBTB6	3185.3/2813.5	2797.8/2489.3	2999.4	2643.5	-0.18216	69121	19973	2.5184	0.0058953	0.9941	0.011791	0.06147	FALSE
KBTBD4_+_47599715.23-ENST00000450908.1	KBTBD4	2585.6/2531.1	2985.5/2788.1	2558.4	2886.8	0.17419	1489.1	17010	2.5182	0.9941	0.0058973	0.011795	0.06147	TRUE
TRIM73_-_75028255.23-ENST00000437796.1	TRIM73	4243.7/3912.5	4390.5/4595.7	4078.1	4493.1	0.1398	54867	27236	2.5149	0.99405	0.0059535	0.011907	0.061959	TRUE
FBXW5_-_139838662.23-P1P2	FBXW5	1123.8/902.54	778.52/836.84	1013.2	807.68	-0.32664	24476	6676.6	2.5147	0.0059564	0.99404	0.011913	0.061959	FALSE
WHSC1_+_1873227.23-P1P2	WHSC1	3925.2/3993	3564.1/3536.6	3959.1	3550.4	-0.15717	2299.6	26434	2.514	0.0059685	0.99403	0.011937	0.062021	FALSE
WDR49_+_167371704.23-P1P2	WDR49	1906.1/1617.5	2259/1807.7	1761.8	2033.4	0.2067	41646	11672	2.5135	0.99402	0.0059771	0.011954	0.06203	TRUE
RNFT2_+_117176234.23-P1P2	RNFT2	920.78/916.88	691.79/754.96	918.83	723.38	-0.34462	7.5886	6049.3	2.5129	0.0059869	0.99401	0.011974	0.06203	FALSE
TRAF4_-_27071441.23-P1P2	TRAF4	2375/2321.4	2598.8/2725.3	2348.2	2662.1	0.18091	1433.9	15600	2.5129	0.99401	0.0059877	0.011975	0.06203	TRUE
non-targeting_02076	non-targeting	925.02/753.58	921.37/1130.3	839.3	1025.8	0.28924	14695	5520.9	2.5106	0.99397	0.0060266	0.012053	0.06233	TRUE
UBE2D2_+_138941490.23-P1P2	UBE2D2	4500.2/4367	4871.1/4860.5	4433.6	4865.8	0.13416	8872.2	29635	2.5104	0.99397	0.006029	0.012058	0.06233	TRUE
ZC3HC1_+_129691186.23-P1P2	ZC3HC1	2009.7/2010.3	1784.6/1656.7	2010	1720.6	-0.22415	0.15551	13333	2.5062	0.0061022	0.9939	0.012204	0.062969	FALSE
UBE2D2_+_138940961.23-P1P2	UBE2D2	2343.6/2016.9	2451.9/2511.6	2180.2	2481.7	0.18679	53349	14474	2.5061	0.9939	0.0061032	0.012206	0.062969	TRUE
CREBBP_-_3930696.23-P1P2	CREBBP	1505.2/1490.6	1230.5/1266.4	1497.9	1248.5	-0.26257	106	9908.1	2.5057	0.0061104	0.99389	0.012221	0.06298	FALSE
RNF11_+_51701975.23-P1P2	RNF11	2053.1/2008.1	2373.3/2269.1	2030.6	2321.2	0.19292	1011.1	13471	2.5043	0.99387	0.0061339	0.012268	0.063126	TRUE
UBE2I_+_1359201.23-P1P2	UBE2I	2073.4/2067.7	1933.6/1620.5	2070.6	1777	-0.22043	16.676	13739	2.5042	0.006137	0.99386	0.012274	0.063126	FALSE
WDR91_-_134896218.23-P1P2	WDR91	2651.1/2642.5	3052.9/2905	2646.8	2978.9	0.1705	36.471	17604	2.5035	0.99385	0.0061478	0.012296	0.063173	TRUE
MED8_+_43855248.23-P1P2	MED8	1181.5/1046	1455/1201.6	1113.8	1328.3	0.25392	9190.6	7346.2	2.503	0.99384	0.0061578	0.012316	0.063211	TRUE
AMFR_-_56459322.23-P1P2	AMFR	1482.2/1749.9	1263.2/1451.4	1616.1	1357.3	-0.25157	35821	10698	2.5018	0.0061786	0.99382	0.012357	0.063361	FALSE
NUP43_-_150067354.23-P1P2	NUP43	2943.3/3562.7	2978.4/2791.2	3253	2884.8	-0.17322	1.92E+05	21678	2.5005	0.0062015	0.9938	0.012403	0.063531	FALSE
RNF8_-_37322005.23-P1P2	RNF8	2588.2/2691.1	2976.3/2964.6	2639.6	2970.5	0.17029	5290.5	17556	2.4969	0.99374	0.0062643	0.012529	0.06411	TRUE
FYCO1_-_46037317.23-P1P2	FYCO1	1603.7/1678.2	1303/1458.9	1640.9	1380.9	-0.24872	2773.3	10864	2.4946	0.0063047	0.9937	0.012609	0.064458	FALSE
MGRN1_+_4674913.23-P1P2	MGRN1	2143.1/1885.6	2295.8/2309.6	2014.4	2302.7	0.1929	33148	13362	2.4941	0.99369	0.0063132	0.012626	0.064479	TRUE
CUL4A_-_113864410.23-P1P2	CUL4A	1666.6/1576.7	1874.4/1885.3	1621.6	1879.8	0.21304	4040.1	10735	2.4921	0.99365	0.0063488	0.012698	0.064778	TRUE
RNF130_-_179498712.23-P1P2	RNF130	1770.2/1557.9	1851.9/1999.1	1664.1	1925.5	0.2104	22531	11018	2.4906	0.99362	0.0063763	0.012753	0.064988	TRUE
FBXW11_-_171433562.23-P1P2	FBXW11	2755.5/2492.5	2330.5/2259.6	2624	2295	-0.19318	34604	17451	2.4903	0.0063822	0.99362	0.012764	0.064988	FALSE
UBA6_+_68566829.23-P1P2	UBA6	2081.9/1811.7	1715.2/1613.1	1946.8	1664.1	-0.22621	36516	12910	2.4879	0.0064256	0.99357	0.012851	0.065365	FALSE
RNF113B_+_98828996.23-P1P2	RNF113B	1844.1/1703.6	1909.1/2176.6	1773.8	2042.9	0.20361	9875	11752	2.4816	0.99346	0.0065405	0.013081	0.066467	TRUE
FBXO31_-_87425663.23-P2	FBXO31	3318.7/3496.5	3744.7/3818.4	3407.6	3781.5	0.15018	15807	22719	2.4809	0.99345	0.0065519	0.013104	0.066516	TRUE
MARCH10_+_60885436.23-P1P2	10-Mar	1556.1/2036.8	1794.8/2339.3	1796.5	2067.1	0.20232	1.16E+05	11904	2.4802	0.99343	0.0065657	0.013131	0.066589	TRUE
ELP2_+_33709830.23-P1P2	ELP2	1892.5/1895.5	2225.4/2118.2	1894	2171.8	0.19731	4.5914	12557	2.4785	0.9934	0.0065965	0.013193	0.066835	TRUE
RNF121_-_71640468.23-P1P2	RNF121	1482.2/1742.2	1505/1207.9	1612.2	1356.5	-0.24901	33784	10672	2.4756	0.0066515	0.99335	0.013303	0.067325	FALSE
WDR13_-_48456430.23-P1P2	WDR13	1932.4/1818.3	1647.9/1551.4	1875.4	1599.6	-0.22931	6512.5	12432	2.4731	0.0066974	0.9933	0.013395	0.067721	FALSE
ZBTB45_+_59031144.23-P1P2	ZBTB45	4680.3/4662.7	4243.6/4225.7	4671.5	4234.6	-0.14162	154.7	31241	2.4717	0.0067229	0.99328	0.013446	0.067912	FALSE
HECTD1_-_31676712.23-P1P2	HECTD1	2240.8/1871.3	1696.8/1838.5	2056	1767.7	-0.2179	68268	13641	2.4689	0.0067765	0.99322	0.013553	0.068342	FALSE
TLE4_-_82186908.23-P1P2	TLE4	1342.1/1351.6	1557/1602.4	1346.8	1579.7	0.22995	45.2	8899.8	2.4688	0.99322	0.006779	0.013558	0.068342	TRUE
FBXW10_-_18647732.23-ENST00000395665.4,ENST00000395667.1	FBXW10	531.74/486.57	564.25/739.01	509.16	651.63	0.35533	1019.9	3333.2	2.4678	0.9932	0.0067971	0.013594	0.068422	TRUE
KBTBD2_+_32931332.23-P1P2	KBTBD2	1115.3/1475.2	1426.4/1620.5	1295.2	1523.5	0.23399	64756	8555.6	2.4676	0.9932	0.0068004	0.013601	0.068422	TRUE
ZFAND5_+_74980081.23-P1P2	ZFAND5	1825.4/2046.7	1765.2/1548.2	1936.1	1656.7	-0.22468	24485	12838	2.4655	0.0068411	0.99316	0.013682	0.068764	FALSE
FBXO36_+_230787597.23-P1P2	FBXO36	1446.6/1652.8	1717.2/1881	1549.7	1799.1	0.2152	21268	10254	2.4634	0.99312	0.0068815	0.013763	0.069101	TRUE
HECW2_+_197457831.23-P1P2	HECW2	1456.8/1427.7	1774.4/1590.7	1442.2	1682.6	0.2222	421.47	9536.5	2.4609	0.99307	0.0069297	0.013859	0.069517	TRUE
WDR60_-_158649341.23-P1P2	WDR60	2316.4/2237.6	1897.8/2051.2	2277	1974.5	-0.20553	3104.3	15122	2.4597	0.0069526	0.99305	0.013905	0.069586	FALSE
KLHL30_-_239047360.23-P1P2	KLHL30	752.59/754.69	607.11/554	753.64	580.55	-0.37588	2.2017	4952.3	2.4596	0.0069547	0.99305	0.013909	0.069586	FALSE
RNF10_+_120972182.23-P1P2	RNF10	1273.3/1336.2	1527.5/1538.6	1304.7	1533	0.2325	1976	8618.8	2.4595	0.99304	0.0069572	0.013914	0.069586	TRUE
KCTD10_-_109915048.23-P1P2	KCTD10	1069.4/1110	1322.4/1273.9	1089.7	1298.1	0.25229	821.76	7186	2.4587	0.99303	0.0069719	0.013944	0.069664	TRUE
KLHL38_-_124664867.23-P1P2	KLHL38	2321.5/1982.7	2380.5/2510.5	2152.1	2445.5	0.18431	57381	14285	2.4548	0.99295	0.0070473	0.014095	0.070307	TRUE
MARCH5_+_94051147.23-P1P2	5-Mar	3151.4/3299	3711/3459	3225.2	3585	0.15255	10899	21491	2.4545	0.99295	0.0070544	0.014109	0.070307	TRUE
ASB11_+_15333577.23-P1	ASB11	1496.7/1634.1	1738.7/1891.7	1565.4	1815.2	0.21347	9435.1	10359	2.4543	0.99294	0.007057	0.014114	0.070307	TRUE
RNF14_-_141349121.23-P1P2	RNF14	1672.5/1882.3	2155/1932.1	1777.4	2043.5	0.20118	22006	11776	2.4522	0.9929	0.007099	0.014198	0.070656	TRUE
BTBD6_-_105714909.23-P1P2	BTBD6	2792.1/3062.9	2680.4/2490.3	2927.5	2585.4	-0.17921	36674	19489	2.4504	0.0071352	0.99286	0.01427	0.070947	FALSE
RNF14_-_141348808.23-P1P2	RNF14	3718.8/3581.5	3949.8/4115.1	3650.1	4032.4	0.14367	9428.4	24352	2.4499	0.99285	0.007145	0.01429	0.070974	TRUE
LLGL2_+_73553964.23-P2	LLGL2	936.06/861.71	983.61/1190.9	898.89	1087.3	0.27422	2764.2	5916.8	2.4491	0.99284	0.0071612	0.014322	0.07103	TRUE
PHF21A_-_46142369.23-P1P2	PHF21A	1309.8/1332.8	1498.9/1601.4	1321.3	1550.1	0.23024	265.17	8729.6	2.4489	0.99284	0.0071646	0.014329	0.07103	TRUE
ASB5_+_177190333.23-P1P2	ASB5	233.59/188.67	288.76/314.75	211.13	301.75	0.51318	1008.9	1370.6	2.4478	0.99281	0.0071865	0.014373	0.071177	TRUE
DCUN1D2_+_114144641.23-P1P2	DCUN1D2	1096.6/974.25	919.33/747.52	1035.4	833.43	-0.31276	7485.1	6824.8	2.4452	0.0072387	0.99276	0.014477	0.071624	FALSE
PAFAH1B1_-_2497388.23-P1P2	PAFAH1B1	2099.8/1645.1	2020.3/2269.1	1872.4	2144.7	0.19578	1.03E+05	12412	2.444	0.99274	0.0072626	0.014525	0.071706	TRUE
KCTD17_+_37448037.23-P1P2	KCTD17	3088.5/3113.6	3801.8/3102.8	3101.1	3452.3	0.15475	315.87	20657	2.4438	0.99273	0.0072667	0.014533	0.071706	TRUE
KCNA2_+_111148493.23-P2	KCNA2	1904.4/1868	1546.8/1679	1886.2	1612.9	-0.22566	664.13	12504	2.4437	0.0072682	0.99273	0.014536	0.071706	FALSE
ING4_+_6771807.23-P1P2	ING4	2462.5/2426.3	2788.6/2722.1	2444.4	2755.4	0.17272	656.09	16245	2.4401	0.99266	0.0073424	0.014685	0.07234	TRUE
VPS18_+_41187081.23-P1P2	VPS18	1789.7/1749.9	1592.8/1418.5	1769.8	1505.6	-0.2331	793.25	11726	2.4398	0.0073467	0.99265	0.014693	0.07234	FALSE
HECTD1_+_31676532.23-P1P2	HECTD1	3186.2/3088.3	2780.4/2789.1	3137.2	2784.8	-0.17187	4794.8	20900	2.4379	0.007386	0.99261	0.014772	0.072624	FALSE
UBE2E1_-_23847967.23-P1P2	UBE2E1	701.62/460.09	363.24/497.64	580.86	430.44	-0.43151	29168	3807.4	2.4377	0.0073898	0.99261	0.01478	0.072624	FALSE
ARMC5_-_31470824.23-P1P2	ARMC5	1879.8/2293.9	2286.6/2460.5	2086.8	2373.6	0.18567	85731	13848	2.4368	0.99259	0.0074081	0.014816	0.072733	TRUE
UFL1_-_96969775.23-P1P2	UFL1	3135.2/2933.8	3136.5/3624.9	3034.5	3380.7	0.15582	20287	20209	2.4354	0.99256	0.0074378	0.014876	0.072949	TRUE
RFWD3_-_74700349.23-P1P2	RFWD3	2950.9/2831.2	3456.9/3000.7	2891	3228.8	0.15937	7165.9	19245	2.4349	0.99255	0.0074472	0.014894	0.072949	TRUE
PHF8_+_54070375.23-P1P2	PHF8	3192.1/3173.2	2741.7/2914.6	3182.7	2828.1	-0.17034	178.88	21206	2.4347	0.0074517	0.99255	0.014903	0.072949	FALSE
RNF39_+_30043497.23-P1P2	RNF39	418.77/564.91	614.25/645.44	491.84	629.85	0.35617	10679	3218.7	2.4325	0.9925	0.0074973	0.014995	0.073325	TRUE
RNF135_+_29298510.23-P1P2	RNF135	1556.1/1256.7	1198.9/1145.2	1406.4	1172.1	-0.26279	44831	9297.4	2.4306	0.0075362	0.99246	0.015072	0.073634	FALSE
ARPC1B_+_98972769.23-P1P2	ARPC1B	878.3/1029.4	870.36/652.89	953.86	761.62	-0.32433	11418	6282.2	2.4255	0.0076447	0.99236	0.015289	0.074622	FALSE
WDR59_+_75018683.23-P1P2	WDR59	1326.8/1607.6	1669.3/1742.8	1467.2	1706	0.21746	39417	9703	2.4248	0.99234	0.0076575	0.015315	0.074632	TRUE
ZBTB16_-_113930863.23-P1P2	ZBTB16	140.15/176.54	281.62/190.34	158.35	235.98	0.57259	661.76	1025.1	2.4247	0.99234	0.0076604	0.015321	0.074632	TRUE
UBA6_+_68566839.23-P1P2	UBA6	1987.7/2346.8	1806/1947	2167.2	1876.5	-0.20772	64499	14387	2.424	0.0076748	0.99233	0.01535	0.074701	FALSE
KLHL38_-_124664915.23-P1P2	KLHL38	1960.5/1998.2	1626.4/1776.8	1979.3	1701.6	-0.21796	710.17	13128	2.4236	0.0076841	0.99232	0.015368	0.074719	FALSE
CREBBP_-_3930677.23-P1P2	CREBBP	3981.2/3974.2	3425.3/3740.8	3977.7	3583.1	-0.15072	24.507	26560	2.4219	0.0077204	0.99228	0.015441	0.075	FALSE
CREBBP_-_3930693.23-P1P2	CREBBP	2275.6/2151.5	1682.6/2157.5	2213.6	1920	-0.20515	7698.4	14697	2.4213	0.0077323	0.99227	0.015465	0.075044	FALSE
ENC1_+_73936539.23-P1P2	ENC1	3712/3698.4	4067.1/4104.5	3705.2	4085.8	0.14102	92.071	24723	2.4205	0.99225	0.0077505	0.015501	0.075149	TRUE
BTBD9_+_38607285.23-P1P2	BTBD9	2073.4/1727.8	2185.6/2158.6	1900.6	2172.1	0.19249	59722	12601	2.418	0.9922	0.0078027	0.015605	0.075583	TRUE
WDR33_+_128568707.23-P1P2	WDR33	90.888/43.03	171.42/62.737	66.959	117.08	0.79699	1145.2	429.91	2.4171	0.99217	0.0078263	0.015653	0.075739	TRUE
C17orf78_-_35732924.23-P1P2	C17orf78	2313/1954	1710.1/1982	2133.5	1846.1	-0.20866	64425	14160	2.4154	0.007859	0.99214	0.015718	0.075983	FALSE
FBXO30_-_146135538.23-P1P2	FBXO30	3837.7/4044.9	3930.4/3169.8	3941.3	3550.1	-0.15077	21459	26314	2.4116	0.0079418	0.99206	0.015884	0.07671	FALSE
LDB2_-_16900171.23-P1P2	LDB2	2307/2152.6	2502.9/2543.5	2229.8	2523.2	0.17824	11921	14806	2.411	0.99205	0.007955	0.01591	0.076764	TRUE
TRIM8_-_104404931.23-P1P2	TRIM8	2169.4/2161.5	2311.1/2597.7	2165.4	2454.4	0.18063	31.806	14375	2.4101	0.99203	0.0079732	0.015946	0.076867	TRUE
RNF24_-_3996134.23-P1P2	RNF24	2506.6/2911.7	2456/2317	2709.2	2386.5	-0.1829	82044	18023	2.4038	0.0081138	0.99189	0.016228	0.078148	FALSE
FZR1_+_3506324.23-P1P2	FZR1	1395.6/1375.9	1727.4/1503.5	1385.7	1615.5	0.22118	194.68	9159.3	2.4007	0.99182	0.008181	0.016362	0.078721	TRUE
ASB1_-_239335714.23-P1P2	ASB1	2319.8/2395.4	2163.1/1951.2	2357.6	2057.2	-0.19655	2856.6	15663	2.4003	0.0081915	0.99181	0.016383	0.078747	FALSE
PREB_-_27357471.23-P1P2	PREB	2255.2/2361.2	2633.5/2576.5	2308.2	2605	0.17444	5611.4	15332	2.397	0.99173	0.0082657	0.016531	0.079385	TRUE
ATG16L2_-_72525493.23-P1P2	ATG16L2	2549.1/2953.7	3212/2939	2751.4	3075.5	0.16063	81824	18306	2.3959	0.99171	0.0082907	0.016581	0.079513	TRUE
NUP43_-_150067567.23-P1P2	NUP43	1609.7/1522.6	1363.2/1281.3	1566.1	1322.2	-0.24405	3788.2	10364	2.3957	0.0082947	0.99171	0.016589	0.079513	FALSE
RAB40C_+_640513.23-P1P2	RAB40C	1534.1/1549.1	1832.5/1734.3	1541.6	1783.4	0.21011	113.05	10200	2.3946	0.99168	0.0083195	0.016639	0.079675	TRUE
DTX3_-_57998628.23-P1P2	DTX3	1404.9/1161.8	1033.6/1093.1	1283.4	1063.4	-0.27109	29555	8476.6	2.3898	0.0084283	0.99157	0.016857	0.080641	FALSE
RNF111_-_59279908.23-P1P2	RNF111	2234/2099.7	1753/2007.6	2166.8	1880.3	-0.20455	9020.8	14384	2.3894	0.0084387	0.99156	0.016877	0.080665	FALSE
STRAP_+_16035335.23-P1P2	STRAP	1948.6/2053.3	1712.1/1739.6	2001	1725.9	-0.21324	5485.9	13273	2.3877	0.0084776	0.99152	0.016955	0.080961	FALSE
NEDD4L_+_55711635.23-ENST00000400345.3	NEDD4L	2756.4/2929.4	2992.7/3349.5	2842.9	3171.1	0.15757	14965	18921	2.386	0.99148	0.0085161	0.017032	0.081251	TRUE
MARCH1_-_165304939.23-ENST00000503008.1	1-Mar	2529.6/2760.6	2262.1/2395.7	2645.1	2328.9	-0.18359	26677	17592	2.3838	0.008567	0.99143	0.017134	0.08166	FALSE
TRIM17_-_228604171.23-P1P2	TRIM17	1125.5/1115.5	1029.5/801.75	1120.5	915.64	-0.29098	50.048	7391	2.3827	0.0085929	0.99141	0.017186	0.08183	FALSE
ZBTB44_+_130184398.23-P1P2	ZBTB44	2361.4/2659.1	2982.5/2653	2510.2	2817.7	0.16666	44302	16687	2.3805	0.99136	0.0086439	0.017288	0.082239	TRUE
TLE4_-_82187328.23-P1P2	TLE4	2487.1/2147.1	2617.2/2607.3	2317.1	2612.2	0.17289	57801	15391	2.3789	0.99132	0.0086829	0.017366	0.082532	TRUE
ARMC4_+_28287954.23-P1P2	ARMC4	2375.8/2086.4	2626.4/2414.8	2231.1	2520.6	0.17592	41880	14815	2.3782	0.9913	0.0086985	0.017397	0.082603	TRUE
CADPS2_-_122526448.23-P1P2	CADPS2	1632.6/1621.9	1891.7/1855.5	1627.3	1873.6	0.20327	56.984	10772	2.3737	0.99119	0.0088061	0.017612	0.083525	TRUE
non-targeting_00645	non-targeting	1871.3/1660.5	2213.1/1832.1	1765.9	2022.6	0.19572	22207	11699	2.3734	0.99119	0.0088121	0.017624	0.083525	TRUE
RNF32_-_156433815.23-P1P2	RNF32	1833.9/2047.8	1474.4/1869.3	1940.9	1671.9	-0.21511	22877	12870	2.3711	0.0088686	0.99113	0.017737	0.083983	FALSE
FBXW9_+_12806992.23-P1P2	FBXW9	1878.9/2453.8	2702.9/2197.9	2166.4	2450.4	0.17765	1.65E+05	14381	2.3684	0.99107	0.0089325	0.017865	0.084509	TRUE
GPR75-ASB3_+_54014041.23-P1P2	GPR75-ASB3	3453.8/3392.8	3281.4/2849.7	3423.3	3065.6	-0.15917	1858.8	22825	2.3676	0.0089522	0.99105	0.017904	0.084617	FALSE
non-targeting_02128	non-targeting	1923.1/1625.2	1594.8/1440.8	1774.2	1517.8	-0.22501	44363	11755	2.3645	0.0090278	0.99097	0.018056	0.085251	FALSE
ANAPC13_+_134204787.23-P1P2	ANAPC13	1589.3/1477.4	1905/1637.5	1533.3	1771.3	0.20798	6260	10145	2.3623	0.99092	0.009081	0.018162	0.085674	TRUE
PATZ1_-_31739246.23-P2	PATZ1	1457.6/1653.9	1667.2/1923.6	1555.8	1795.4	0.20656	19267	10295	2.3619	0.99091	0.0090909	0.018182	0.085687	TRUE
KLHL28_-_45431070.23-P1P2	KLHL28	1338.7/1293.1	1009.1/1182.4	1315.9	1095.8	-0.26389	1038.4	8693.5	2.361	0.0091139	0.99089	0.018228	0.085825	FALSE
ASB17_+_76397808.23-P1P2	ASB17	1452.5/1306.4	1483.6/1725.8	1379.4	1604.7	0.21806	10681	9117.3	2.359	0.99084	0.0091623	0.018325	0.0862	TRUE
PEX10_-_2345221.23-P2	PEX10	1280.9/1497.2	1112.2/1214.3	1389.1	1163.3	-0.25577	23395	9181.7	2.3568	0.0092158	0.99078	0.018432	0.086624	FALSE
DMXL2_+_51914901.23-P1P2	DMXL2	4344.8/4083.5	3717.1/3920.5	4214.1	3818.8	-0.14208	34145	28154	2.3561	0.0092346	0.99077	0.018469	0.086645	FALSE
FUS_-_31191558.23-P1P2	FUS	2778.5/3027.6	3274.3/3186.8	2903	3230.5	0.15417	31029	19325	2.356	0.99076	0.0092352	0.01847	0.086645	TRUE
UBE4A_+_118230343.23-P1P2	UBE4A	1894.2/1682.6	1423.4/1640.7	1788.4	1532.1	-0.22308	22390	11850	2.355	0.009262	0.99074	0.018524	0.086786	FALSE
KCNA10_+_111061723.23-ENST00000369771.2	KCNA10	1621.5/1502.8	1264.2/1381.3	1562.2	1322.7	-0.23984	7056	10337	2.3548	0.0092673	0.99073	0.018535	0.086786	FALSE
GNB1L_-_19841945.23-P1P2	GNB1L	2317.2/2162.6	1767.2/2138.4	2239.9	1952.8	-0.19779	11962	14874	2.354	0.0092853	0.99071	0.018571	0.086842	FALSE
TOPORS_+_32552610.23-P1P2	TOPORS	1776.1/1616.4	1432.6/1461	1696.3	1446.8	-0.22936	12759	11234	2.3538	0.0092905	0.99071	0.018581	0.086842	FALSE
KCTD3_+_215741146.23-P1P2	KCTD3	2344.4/2675.6	2806/2821	2510	2813.5	0.1646	54847	16686	2.3494	0.9906	0.0094024	0.018805	0.087767	TRUE
RNF11_-_51702003.23-P1P2	RNF11	4917.3/4951.8	5547.6/5175.2	4934.6	5361.4	0.11967	595.04	33017	2.3492	0.99059	0.0094067	0.018813	0.087767	TRUE
PPIL2_+_22020326.23-P1P2	PPIL2	1437.2/1588.8	1703/1792.8	1513	1747.9	0.20804	11490	10009	2.3474	0.99055	0.0094526	0.018905	0.088052	TRUE
TLE1_+_84304437.23-P1P2	TLE1	2001.2/1865.8	2130.5/2268.1	1933.5	2199.3	0.18573	9178.3	12821	2.3473	0.99055	0.0094546	0.018909	0.088052	TRUE
KCND2_+_119913752.23-P1P2	KCND2	3814.8/3929	3562/3427.1	3871.9	3494.6	-0.14788	6526.4	25846	2.3469	0.009464	0.99054	0.018928	0.088058	FALSE
PPP2R2D_-_133753721.23-P1P2	PPP2R2D	2280.7/2648	2373.3/1955.5	2464.4	2164.4	-0.18717	67464	16379	2.3439	0.0095428	0.99046	0.019086	0.088711	FALSE
KCNC3_+_50836737.23-P2	KCNC3	2364.8/2478.1	2386.6/1861.9	2421.5	2124.2	-0.18884	6420.3	16091	2.343	0.0095647	0.99044	0.019129	0.088833	FALSE
ZC3HC1_+_129691168.23-P1P2	ZC3HC1	946.26/1047.1	837.7/776.23	996.67	806.97	-0.30426	5081.9	6566.9	2.3409	0.0096185	0.99038	0.019237	0.089251	FALSE
DCAF12L1_+_125686345.23-P1P2	DCAF12L1	1735.4/1683.7	1899.9/2017.1	1709.5	1958.5	0.19604	1334.8	11322	2.3398	0.99035	0.0096463	0.019293	0.089427	TRUE
GNB1_+_1821866.23-P1P2	GNB1	2163.5/2086.4	2412.1/2392.5	2125	2402.3	0.1769	2968.9	14103	2.3354	0.99024	0.0097616	0.019523	0.090413	TRUE
RBBP7_+_16888204.23-P1P2	RBBP7	1647/1523.7	1332.6/1360	1585.4	1346.3	-0.23568	7603.1	10492	2.3341	0.0097949	0.99021	0.01959	0.090639	FALSE
IFT80_+_160117286.23-P1P2	IFT80	758.54/650.97	529.56/562.5	704.75	546.03	-0.36754	5784.8	4628.1	2.3331	0.0098204	0.99018	0.019641	0.090792	FALSE
ZBTB7C_+_45935676.23-P1	ZBTB7C	1893.4/1694.7	1637.7/1441.9	1794.1	1539.8	-0.22038	19727	11888	2.3322	0.0098441	0.99016	0.019688	0.090928	FALSE
KBTBD11_-_1922106.23-P1P2	KBTBD11	3173.4/3347.5	2992.7/2841.2	3260.5	2916.9	-0.16058	15156	21729	2.3306	0.0098872	0.99011	0.019774	0.091209	FALSE
CCIN_-_36169802.23-P1P2	CCIN	1801.6/1659.4	1812.1/2147.9	1730.5	1980	0.19421	10110	11463	2.3304	0.99011	0.0098925	0.019785	0.091209	TRUE
MYCBP2_-_77900740.23-P1P2	MYCBP2	2686.7/2790.4	3023.3/3082.6	2738.5	3052.9	0.15674	5369.8	18220	2.3292	0.99008	0.0099243	0.019849	0.091409	TRUE
IFT172_-_27712568.23-P1P2	IFT172	1209.6/1147.5	1389.7/1378.1	1178.5	1383.9	0.23157	1928.3	7777.6	2.3286	0.99006	0.0099389	0.019878	0.091409	TRUE
WDFY1_+_224809994.23-P1P2	WDFY1	2056.5/2486.9	2124.4/1847	2271.7	1985.7	-0.19404	92658	15087	2.3286	0.0099412	0.99006	0.019882	0.091409	FALSE
FBXL4_-_99395457.23-P1P2	FBXL4	2133.8/1998.2	2037.6/1549.3	2066	1793.5	-0.20396	9193	13708	2.3275	0.0099701	0.99003	0.01994	0.091591	FALSE
DENND3_+_142138824.23-P1P2	DENND3	1760.9/1516	2056/1705.6	1638.4	1880.8	0.19892	29978	10847	2.3271	0.99002	0.00998	0.01996	0.091599	TRUE
UBE2N_+_93835475.23-P1P2	UBE2N	2795.5/2802.5	3112.1/3120.9	2799	3116.5	0.15496	24.797	18626	2.3263	0.99	0.01	0.02	0.091701	TRUE
KCTD1_+_24128280.23-P1P2	KCTD1	4243.7/3707.2	3853.8/3339.9	3975.5	3596.9	-0.14434	1.44E+05	26545	2.3237	0.01007	0.98993	0.02014	0.092258	FALSE
DTX1_+_113494935.23-P1P2	DTX1	3434.2/3670.8	3322.2/3067.7	3552.5	3195	-0.15299	27992	23695	2.3228	0.010096	0.9899	0.020192	0.092413	FALSE
non-targeting_03313	non-targeting	3074.1/2670.1	3183.5/3202.8	2872.1	3193.1	0.15282	81596	19117	2.3219	0.98988	0.010119	0.020238	0.092541	TRUE
OTUD7B_+_149982622.23-P1P2	OTUD7B	2286.6/2127.2	2105/1747.1	2206.9	1926	-0.19634	12704	14653	2.3208	0.010148	0.98985	0.020295	0.09259	FALSE
CORO6_+_27949805.23-P1P2	CORO6	1512.8/1531.4	1264.2/1314.3	1522.1	1289.2	-0.2394	173.33	10070	2.3208	0.010149	0.98985	0.020298	0.09259	FALSE
TBL1XR1_-_176915027.23-P1P2	TBL1XR1	546.18/592.5	669.35/752.84	569.34	711.09	0.32025	1072.6	3731.2	2.3207	0.98985	0.010152	0.020304	0.09259	TRUE
SETMAR_+_4345121.23-P1P2	SETMAR	2863.4/2962.5	2592.7/2587.1	2912.9	2589.9	-0.16952	4907.8	19392	2.3199	0.010174	0.98983	0.020348	0.092709	FALSE
ZBTB44_+_130184433.23-P1P2	ZBTB44	2268/2292.8	2650.9/2480.8	2280.4	2565.8	0.17008	307.25	15145	2.3195	0.98982	0.010184	0.020367	0.092713	TRUE
RBBP5_+_205091090.23-P1P2	RBBP5	1070.3/965.43	1249.9/1165.4	1017.9	1207.7	0.24648	5496.5	6707.8	2.3176	0.98977	0.010234	0.020469	0.093026	TRUE
GNB3_-_6950366.23-P1P2	GNB3	1997.8/2289.4	2349.9/2490.3	2143.6	2420.1	0.17492	42514	14228	2.3176	0.98976	0.010236	0.020473	0.093026	TRUE
TRIM2_-_154074486.23-ENST00000437508.2	TRIM2	2018.2/1909.9	2083.5/2373.4	1964.1	2228.5	0.18212	5868.9	13026	2.3166	0.98974	0.010263	0.020526	0.093185	TRUE
FYCO1_+_46036915.23-P1P2	FYCO1	2044.6/2039	2315.2/2307.4	2041.8	2311.3	0.1788	15.578	13546	2.3158	0.98971	0.010285	0.020571	0.093305	TRUE
DCAF8L1_-_27999539.23-P1P2	DCAF8L1	2234.8/2649.1	2176.4/2118.2	2442	2147.3	-0.18546	85821	16229	2.3134	0.010352	0.98965	0.020703	0.093822	FALSE
CISH_-_50649210.23-P1P2	CISH	1744.7/2095.3	1629.5/1688.6	1920	1659	-0.21063	61438	12730	2.3128	0.010367	0.98963	0.020733	0.093872	FALSE
KLHL12_-_202896341.23-P1P2	KLHL12	3176.8/3399.4	3034.5/2857.2	3288.1	2945.8	-0.15853	24767	21915	2.3122	0.010385	0.98962	0.020769	0.093952	FALSE
PCGF1_+_74734777.23-P1P2	PCGF1	2883.8/3232.8	2627.4/2829.5	3058.3	2728.5	-0.16459	60903	20369	2.3111	0.010414	0.98959	0.020828	0.094134	FALSE
RNF208_-_140115480.23-P1P2	RNF208	2358/2205.6	2478.4/2654.1	2281.8	2566.2	0.16942	11615	15155	2.3107	0.98958	0.010425	0.02085	0.094145	TRUE
UBE2N_-_93835998.23-P1P2	UBE2N	2746.2/2852.1	3104.9/3124.1	2799.2	3114.5	0.15395	5613.7	18627	2.3104	0.98957	0.010434	0.020867	0.094145	TRUE
FBXO45_-_196295562.23-P1P2	FBXO45	1678.5/1459.7	1364.2/1303.6	1569.1	1333.9	-0.23409	23923	10384	2.3078	0.010504	0.9895	0.021008	0.094642	FALSE
WDSUB1_-_160143003.23-P1P2	WDSUB1	1382/1555.7	1727.4/1665.2	1468.9	1696.3	0.20757	15086	9714.2	2.3077	0.98949	0.010508	0.021017	0.094642	TRUE
TRIM33_-_115053795.23-P1P2	TRIM33	2956/2823.5	3100.8/3318.7	2889.7	3209.7	0.15148	8782.8	19236	2.3074	0.98948	0.010517	0.021034	0.094642	TRUE
KDM2A_-_66886795.23-P1P2	KDM2A	1179.8/1101.1	937.7/943.17	1140.5	940.44	-0.27799	3097.7	7524.3	2.3063	0.010546	0.98945	0.021092	0.094817	FALSE
MKRN1_-_140178802.23-P1P2	MKRN1	1271.6/1375.9	1157.1/1059.1	1323.7	1108.1	-0.25634	5437.5	8745.6	2.306	0.010555	0.98944	0.02111	0.094817	FALSE
AMBRA1_+_46615544.23-P1P2	AMBRA1	1736.2/1613.1	1389.7/1474.8	1674.7	1432.3	-0.22541	7580.7	11089	2.3017	0.010676	0.98932	0.021353	0.095822	FALSE
DCUN1D5_+_102962539.23-P1P2	DCUN1D5	3034.1/2843.3	2595.8/2638.1	2938.7	2616.9	-0.16725	18207	19565	2.3005	0.010709	0.98929	0.021418	0.095957	FALSE
KBTBD6_+_41706862.23-P1P2	KBTBD6	2545.7/2318.1	2193.7/2085.2	2431.9	2139.5	-0.18477	25900	16162	2.3005	0.01071	0.98929	0.021421	0.095957	FALSE
MTF2_-_93544837.23-P1P2	MTF2	2551.7/2605	2315.2/2239.4	2578.3	2277.3	-0.17906	1421.9	17144	2.2993	0.010744	0.98926	0.021487	0.09617	FALSE
LONRF3_+_118108686.23-P1P2	LONRF3	2087/2232.1	2590.7/2278.7	2159.5	2434.7	0.17293	10517	14335	2.298	0.98922	0.010781	0.021561	0.096417	TRUE
UBA1_-_47053260.23-P1	UBA1	2261.2/2164.8	2230.5/1638.6	2213	1934.5	-0.1939	4646.8	14693	2.297	0.01081	0.98919	0.02162	0.096593	FALSE
HERC3_-_89514005.23-P1P2	HERC3	2375.8/2154.8	2474.3/2619	2265.3	2546.7	0.16881	24422	15044	2.2937	0.98909	0.010905	0.021811	0.09736	TRUE
RNF185_-_31556285.23-P1P2	RNF185	1808.4/1772	1503/1578	1790.2	1540.5	-0.21661	664.35	11862	2.2929	0.010928	0.98907	0.021856	0.097478	FALSE
KCTD17_-_37448001.23-P1P2	KCTD17	2342.7/2354.5	2604.9/2664.7	2348.6	2634.8	0.16583	69.941	15603	2.2912	0.98903	0.010974	0.021949	0.097806	TRUE
TRAF5_-_211500530.23-P1P2	TRAF5	2831.1/2619.3	2327.4/2506.3	2725.2	2416.8	-0.17319	22427	18131	2.2903	0.011001	0.989	0.022002	0.097954	FALSE
ASB11_+_15333701.23-P1	ASB11	1114.4/1001.8	1546.8/951.68	1058.1	1249.3	0.23934	6340.1	6975.9	2.2883	0.98894	0.01106	0.02212	0.098397	TRUE
ZBTB47_+_42695341.23-P1P2	ZBTB47	3282.2/3374	3770.2/3567.5	3328.1	3668.8	0.14058	4218.7	22184	2.2876	0.98892	0.011079	0.022159	0.098481	TRUE
BIRC6_+_32582125.23-P1P2	BIRC6	1482.2/1695.8	1270.3/1438.7	1589	1354.5	-0.23023	22812	10517	2.287	0.011099	0.9889	0.022198	0.098568	FALSE
KBTBD8_+_67049209.23-P1P2	KBTBD8	1259.7/1396.8	1115.2/1113.3	1328.3	1114.3	-0.25323	9403.6	8775.9	2.2843	0.011177	0.98882	0.022354	0.099177	FALSE
UBE2C_+_44441326.23-P1P2	UBE2C	1332.7/1425.5	1471.3/1722.6	1379.1	1597	0.21143	4303.7	9115.3	2.2816	0.98874	0.011256	0.022512	0.099791	TRUE
UBE2U_+_64669721.23-P1P2	UBE2U	2409/2659.1	2575.4/3084.7	2534	2830	0.15934	31274	16847	2.2807	0.98872	0.011282	0.022565	0.099935	TRUE
RNF213_-_78262147.23-P2	RNF213	1778.7/2036.8	1720.3/1582.2	1907.7	1651.3	-0.20817	33303	12648	2.2804	0.011293	0.98871	0.022585	0.099938	FALSE
TMF1_+_69101385.23-P1P2	TMF1	1009.1/1113.3	971.37/769.85	1061.2	870.61	-0.28529	5424.6	6996.2	2.2785	0.011348	0.98865	0.022695	0.10033	FALSE
WHSC1L1_-_38239463.23-P1P2	WHSC1L1	2346.1/2364.5	1918.3/2222.4	2355.3	2070.3	-0.18597	168.54	15647	2.2782	0.011357	0.98864	0.022714	0.10033	FALSE
TRIM63_+_26394076.23-P1P2	TRIM63	1326/1404.6	1208.1/1089.9	1365.3	1149	-0.24859	3089.6	9022.7	2.2766	0.011404	0.9886	0.022808	0.10059	FALSE
RNF170_-_42751802.23-P1P2	RNF170	2249.3/1812.8	2368.2/2222.4	2031	2295.3	0.17638	95257	13474	2.2766	0.98859	0.011406	0.022812	0.10059	TRUE
KLHL41_+_170366266.23-P1P2	KLHL41	1489.9/1541.4	1912.1/1574.8	1515.6	1743.5	0.20191	1325.3	10027	2.2753	0.98856	0.011444	0.022889	0.10084	TRUE
CUL1_-_148396037.23-P1P2	CUL1	1176.5/1322.9	1412.2/1500.4	1249.7	1456.3	0.22054	10725	8251.9	2.2741	0.98852	0.01148	0.02296	0.10107	TRUE
ASB6_+_132404447.23-P1P2	ASB6	1976.6/2008.1	2175.4/2331.9	1992.3	2253.6	0.1777	495.45	13215	2.2729	0.98848	0.011516	0.023032	0.10125	TRUE
RNFT1_+_58042065.23-P1P2	RNFT1	2251/2429.6	2453.9/2793.4	2340.3	2623.7	0.16484	15948	15547	2.2728	0.98848	0.01152	0.02304	0.10125	TRUE
TULP4_-_158733378.23-P1P2	TULP4	846.03/863.92	946.88/1103.7	854.97	1025.3	0.26183	160.08	5625	2.2712	0.98843	0.011568	0.023137	0.10158	TRUE
KATNB1_-_57769699.23-P1P2	KATNB1	1444/1856.9	2201.9/1573.7	1650.5	1887.8	0.19373	85247	10928	2.2705	0.98841	0.011589	0.023179	0.10168	TRUE
CHD4_+_6716475.23-P1P2	CHD4	3708.6/3972	3612/3342	3840.3	3477	-0.14333	34705	25634	2.269	0.011635	0.98837	0.023269	0.10199	FALSE
ASB12_-_63445141.23-ENST00000396130.2	ASB12	421.31/317.76	288.76/227.55	369.54	258.16	-0.51581	5361.4	2411.8	2.2681	0.011663	0.98834	0.023326	0.10215	FALSE
RNF213_-_78234662.23-P1	RNF213	2865.1/2863.2	2323.3/2779.5	2864.1	2551.4	-0.16673	1.8556	19064	2.2648	0.011763	0.98824	0.023525	0.10293	FALSE
FBXO48_+_68694397.23-P1P2	FBXO48	1704.8/2032.4	2191.7/2049	1868.6	2120.4	0.18229	53650	12386	2.2624	0.98816	0.011836	0.023671	0.10348	TRUE
POC1A_+_52188423.23-P1P2	POC1A	1549.3/1399	1796.8/1598.2	1474.2	1697.5	0.20336	11296	9749.8	2.2616	0.98814	0.011861	0.023722	0.10361	TRUE
PAAF1_-_73588142.23-P1P2	PAAF1	1758.3/1539.2	1935.6/1834.2	1648.7	1884.9	0.19303	24011	10916	2.2606	0.98811	0.011892	0.023784	0.1038	TRUE
ASB2_+_94443049.23-P1P2	ASB2	2243.3/2062.2	2418.2/2427.6	2152.7	2422.9	0.17049	16412	14289	2.2601	0.98809	0.011909	0.023818	0.10383	TRUE
WDR62_-_36545820.23-P1P2	WDR62	1957.1/2088.6	2218.2/2351	2022.9	2284.6	0.17549	8653.9	13419	2.2598	0.98808	0.011917	0.023834	0.10383	TRUE
LRRC41_+_46768909.23-P1P2	LRRC41	2021.6/2168.1	2195.8/2526.5	2094.9	2361.1	0.17255	10723	13902	2.2584	0.98804	0.011959	0.023919	0.10411	TRUE
GNB2_+_100271479.23-P1P2	GNB2	3325.5/3599.1	3774.3/3836.5	3462.3	3805.4	0.13627	37433	23087	2.2579	0.98802	0.011976	0.023952	0.10417	TRUE
ZBTB10_+_81398476.23-P1P2	ZBTB10	2352.1/3072.8	3234.5/2796.6	2712.4	3015.5	0.15277	2.60E+05	18045	2.2563	0.98798	0.012025	0.024049	0.10448	TRUE
PPP2R2D_-_133753844.23-P1P2	PPP2R2D	1727.7/1850.3	1970.3/2099	1789	2034.7	0.18552	7513.1	11854	2.2561	0.98797	0.012033	0.024065	0.10448	TRUE
AHR_+_17338738.23-P1P2	AHR	1125.5/916.88	1353/1059.1	1021.2	1206	0.23981	21758	6730	2.2532	0.98788	0.012123	0.024246	0.10518	TRUE
MED16_-_893170.23-P1P2	MED16	2180.5/2253	2008/1878.9	2216.7	1943.5	-0.18972	2632.4	14718	2.2525	0.012144	0.98786	0.024289	0.10527	FALSE
KAT6A_-_41909290.23-P1P2	KAT6A	3977.9/3824.2	4424.2/4104.5	3901	4264.3	0.12844	11805	26043	2.2514	0.98782	0.012182	0.024363	0.1055	TRUE
KCNG1_+_49639583.23-P1P2	KCNG1	3587.1/3399.4	3644.7/4029	3493.3	3836.8	0.1353	17618	23296	2.2509	0.98781	0.012195	0.02439	0.10553	TRUE
SLX4_-_3661157.23-P1P2	SLX4	1267.3/1274.4	1338.7/1615.2	1270.9	1476.9	0.21666	24.662	8393	2.2496	0.98776	0.012236	0.024473	0.1058	TRUE
RNF115_-_145611200.23-P1P2	RNF115	3482.6/3506.4	3256.9/3045.4	3494.5	3151.2	-0.14917	283.04	23304	2.2493	0.012247	0.98775	0.024494	0.1058	FALSE
ASB8_-_48550870.23-P1P2	ASB8	1637.7/1907.7	1443.8/1614.1	1772.7	1529	-0.21325	36448	11745	2.2489	0.012259	0.98774	0.024518	0.10581	FALSE
WDR27_+_170101724.23-P1P2	WDR27	1657.2/1617.5	1842.7/1900.2	1637.4	1871.5	0.19268	788.93	10840	2.2484	0.98773	0.012275	0.024549	0.10586	TRUE
UBE2E2_-_23244670.23-P1P2	UBE2E2	1286.9/1617.5	1511.1/1833.2	1452.2	1672.2	0.20335	54657	9602.9	2.2447	0.98761	0.012394	0.024788	0.1068	TRUE
FBXO24_+_100184501.23-P1P2	FBXO24	1029.5/1036	1242.8/1193.1	1032.8	1217.9	0.23769	21.381	6807.1	2.2441	0.98759	0.012413	0.024827	0.10687	TRUE
KCMF1_-_85198311.23-P1P2	KCMF1	2410.7/2514.5	2688.6/2810.4	2462.6	2749.5	0.15893	5393.3	16367	2.2426	0.98754	0.012462	0.024924	0.1072	TRUE
ZBTB6_-_125675561.23-P1P2	ZBTB6	847.72/765.72	1101/838.97	806.72	969.96	0.26555	3362.3	5304.6	2.2413	0.9875	0.012504	0.025008	0.10747	TRUE
ZBTB39_-_57400238.23-P1P2	ZBTB39	3075.8/3248.2	3002.9/2671.1	3162	2837	-0.15643	14875	21066	2.2393	0.012568	0.98743	0.025135	0.10793	FALSE
KCTD21_+_77899647.23-P1P2	KCTD21	1857.7/2199	2186.6/2389.3	2028.3	2288	0.17369	58235	13456	2.2382	0.98739	0.012605	0.02521	0.10816	TRUE
VPS41_+_38948746.23-P1	VPS41	3542.1/3561.6	3201.8/3213.4	3551.8	3207.6	-0.14702	190.13	23690	2.2365	0.01266	0.98734	0.025321	0.10854	FALSE
TRIM61_-_165898343.23-P1P2	TRIM61	1946.9/1981.6	2182.5/2256.4	1964.2	2219.5	0.17615	603.02	13027	2.2361	0.98733	0.012674	0.025348	0.10856	TRUE
UBE2E3_+_181845461.23-P1P2	UBE2E3	1853.4/1866.9	1619.3/1604.6	1860.2	1611.9	-0.20651	90.006	12330	2.2354	0.012695	0.98731	0.025389	0.10865	FALSE
TRIM43_+_96257808.23-ENST00000272395.2	TRIM43	2033.5/2146	2384.5/2321.3	2089.8	2352.9	0.17102	6326.5	13867	2.2345	0.98728	0.012724	0.025449	0.10877	TRUE
HECW2_-_197457881.23-P1P2	HECW2	2451.4/2395.4	2816.2/2597.7	2423.4	2706.9	0.15957	1572.2	16104	2.2343	0.98727	0.012732	0.025464	0.10877	TRUE
TRAF2_+_139780962.23-P1	TRAF2	2836.2/3107	3146.7/3425	2971.6	3285.9	0.14498	36664	19786	2.234	0.98726	0.012741	0.025481	0.10877	TRUE
ZNF131_-_43121230.23-P1P2	ZNF131	3689.9/3846.3	4181.4/4063	3768.1	4122.2	0.12955	12225	25147	2.233	0.98723	0.012774	0.025548	0.10887	TRUE
IRF2BP1_-_46389153.23-P1P2	IRF2BP1	4168.1/3943.4	4730.3/4116.2	4055.7	4423.2	0.12511	25260	27086	2.233	0.98723	0.012774	0.025549	0.10887	TRUE
NUP43_-_150067430.23-P1P2	NUP43	1161.2/1040.5	934.64/886.82	1100.8	910.73	-0.2732	7285.2	7260	2.2308	0.012846	0.98715	0.025691	0.10939	FALSE
RHOBTB3_+_95067461.23-P1P2	RHOBTB3	3456.3/3429.2	3109/3100.7	3442.7	3104.8	-0.149	367.46	22956	2.2303	0.012864	0.98714	0.025727	0.10945	FALSE
SETMAR_-_4345083.23-P1P2	SETMAR	2825.2/2620.4	3122.3/2923.1	2722.8	3022.7	0.15068	20959	18114	2.228	0.98706	0.01294	0.025881	0.11001	TRUE
ARNT_+_150849017.23-P1P2	ARNT	1903.6/1909.9	2270.3/2043.7	1906.7	2157	0.17784	20.043	12642	2.2259	0.98699	0.01301	0.026019	0.1105	TRUE
DMWD_-_46295811.23-P1P2	DMWD	3328.9/3057.4	3077.4/2660.5	3193.1	2868.9	-0.15442	36862	21276	2.2228	0.013115	0.98688	0.02623	0.11127	FALSE
TRIM68_-_4629114.23-P1P2	TRIM68	2107.4/2278.4	2525.4/2396.7	2192.9	2461.1	0.16635	14618	14559	2.2223	0.98687	0.013132	0.026264	0.11127	TRUE
WDR66_-_122356506.23-P1P2	WDR66	777.22/842.96	990.76/953.81	810.09	972.28	0.263	2160.4	5326.9	2.2223	0.98687	0.013133	0.026266	0.11127	TRUE
KAT2B_-_20081967.23-P1P2	KAT2B	3464.8/3508.6	3908.9/3741.9	3486.7	3825.4	0.13371	960.84	23252	2.2211	0.98683	0.013172	0.026343	0.11151	TRUE
FBXO34_+_55738192.23-P1P2	FBXO34	3552.3/3058.5	3757.9/3511.1	3305.4	3634.5	0.13691	1.22E+05	22031	2.2175	0.98671	0.013293	0.026586	0.11244	TRUE
WDR45B_-_80606275.23-P1P2	WDR45B	2028.4/1798.5	2382.5/1943.8	1913.4	2163.1	0.17687	26444	12687	2.2169	0.98669	0.013315	0.026629	0.11253	TRUE
NUP43_-_150067478.23-P1P2	NUP43	1392.2/1380.3	1093.8/1254.7	1386.2	1174.3	-0.23923	71.057	9162.7	2.2145	0.013398	0.9866	0.026796	0.11314	FALSE
ZC3HC1_-_129691196.23-P1P2	ZC3HC1	2044.6/1920.9	2280.5/2192.6	1982.7	2236.5	0.17368	7643.4	13151	2.2131	0.98655	0.013446	0.026892	0.11341	TRUE
VPS18_-_41187071.23-P1P2	VPS18	1300.5/1406.8	1304/984.64	1353.6	1144.3	-0.24213	5649.5	8945	2.2129	0.013452	0.98655	0.026904	0.11341	FALSE
SPSB4_-_140770653.23-P1P2	SPSB4	2764.9/2669	2594.7/2244.7	2716.9	2419.7	-0.16708	4596.8	18075	2.2107	0.013527	0.98647	0.027055	0.11385	FALSE
CHD3_-_7788142.23-P1P2	CHD3	1438.1/1176.2	1207.1/996.34	1307.1	1101.7	-0.24645	34298	8634.9	2.2106	0.013533	0.98647	0.027066	0.11385	FALSE
STXBP5_-_147525130.23-P1P2	STXBP5	2456.5/2289.4	2641.7/2659.4	2373	2650.5	0.15952	13960	15766	2.2104	0.98646	0.013538	0.027076	0.11385	TRUE
ZNRF2_-_30324598.23-P1P2	ZNRF2	1439.8/1746.6	1268.3/1464.2	1593.2	1366.2	-0.22154	47070	10545	2.21	0.013554	0.98645	0.027107	0.11385	FALSE
HERC6_-_89300215.23-P1P2	HERC6	1450.8/1541.4	1528.5/1903.4	1496.1	1715.9	0.19766	4100.3	9896.1	2.2098	0.98644	0.01356	0.02712	0.11385	TRUE
RBX1_-_41347852.23-P1P2	RBX1	1949.4/1838.2	2135.6/2146.9	1893.8	2141.2	0.17706	6188.8	12555	2.2082	0.98638	0.013616	0.027232	0.11422	TRUE
ZMIZ2_-_44788754.23-P1P2	ZMIZ2	3300.9/3366.3	3310/4015.1	3333.6	3662.6	0.13574	2141.5	22221	2.207	0.98634	0.013658	0.027315	0.1144	TRUE
PELI3_-_66234887.23-P1P2	PELI3	3366.3/3578.1	3249.8/3023	3472.2	3136.4	-0.14669	22447	23154	2.2067	0.013668	0.98633	0.027336	0.1144	FALSE
SPOP_+_47754898.23-P1P2	SPOP	1418.5/1563.4	1703/1717.3	1491	1710.1	0.1977	10498	9862	2.2066	0.98633	0.013672	0.027343	0.1144	TRUE
FBXO2_+_11714478.23-P1P2	FBXO2	2839.6/2879.7	2541.7/2569	2859.7	2555.3	-0.16227	804.26	19034	2.2059	0.013696	0.9863	0.027392	0.11451	FALSE
ERCC8_-_60240852.23-P1P2	ERCC8	2150.7/2335.8	2125.4/1823.6	2243.3	1974.5	-0.18402	17120	14896	2.2021	0.01383	0.98617	0.02766	0.11554	FALSE
WIPI2_-_5229901.23-P1P2	WIPI2	1403.2/1335	1074.4/1245.2	1369.1	1159.8	-0.23922	2325.7	9048.6	2.2009	0.013873	0.98613	0.027746	0.1158	FALSE
TRIM21_+_4414861.23-P1P2	TRIM21	1783.8/1706.9	2202.9/1760.9	1745.3	1981.9	0.18329	2958	11562	2.2001	0.9861	0.013899	0.027798	0.11592	TRUE
CDRT1_-_15522389.23-ENST00000395906.3	CDRT1	3209.1/3414.9	2775.3/3195.3	3312	2985.3	-0.14976	21162	22076	2.1986	0.013954	0.98605	0.027908	0.11625	FALSE
FBXO40_+_121312272.23-P1P2	FBXO40	1862.8/1845.9	2089.7/2106.5	1854.3	2098.1	0.17806	142.64	12291	2.1984	0.98604	0.013961	0.027922	0.11625	TRUE
UBE2V1_+_48729283.23-P1P2	UBE2V1	2552.5/2210	2532.5/2782.7	2381.3	2657.6	0.15835	58659	15822	2.1971	0.98599	0.014007	0.028014	0.11645	TRUE
RAB40A_-_102757451.23-P1P2	RAB40A	2045.4/2187.9	2221.3/2532.9	2116.7	2377.1	0.16731	10156	14048	2.1971	0.98599	0.014008	0.028016	0.11645	TRUE
TRIM9_+_51561427.23-P1P2	TRIM9	964.95/922.4	771.38/769.85	943.67	770.62	-0.29193	905.21	6214.4	2.1952	0.014073	0.98593	0.028147	0.1169	FALSE
DAW1_+_228735813.23-P1P2	DAW1	3339.1/3168.8	3082.5/2779.5	3253.9	2931	-0.15074	14497	21685	2.193	0.014153	0.98585	0.028307	0.11747	FALSE
BIRC2_+_102218016.23-P1P2	BIRC2	1110.2/1158.5	1387.7/1260	1134.4	1323.9	0.2227	1167.2	7483.4	2.1906	0.98576	0.014239	0.028478	0.11797	TRUE
CBLL1_-_107384621.23-P1P2	CBLL1	2218.7/2499.1	2043.8/2125.6	2358.9	2084.7	-0.1782	39307	15672	2.1904	0.014247	0.98575	0.028494	0.11797	FALSE
RNF133_+_122338758.23-P1P2	RNF133	906.33/827.51	1016.3/1048.4	866.92	1032.4	0.2517	3106.8	5704.4	2.1904	0.98575	0.014249	0.028497	0.11797	TRUE
ZBTB16_+_113930843.23-P1P2	ZBTB16	4454.4/4046	4648.7/4589.3	4250.2	4619	0.12004	83400	28397	2.1888	0.98569	0.014305	0.02861	0.11826	TRUE
TRIM60_+_165953213.23-P1P2	TRIM60	2484.6/2306	2071.3/2167.1	2395.3	2119.2	-0.1766	15944	15916	2.1885	0.014318	0.98568	0.028635	0.11826	FALSE
ZBTB8A_+_33004781.23-P1P2	ZBTB8A	1841.6/1979.4	1839.7/1488.7	1910.5	1664.2	-0.19901	9501.3	12667	2.1884	0.014319	0.98568	0.028638	0.11826	FALSE
UBE2D3_+_103748294.23-P1P2	UBE2D3	1933.3/1805.1	2126.4/2098	1869.2	2112.2	0.17624	8219.7	12390	2.183	0.98548	0.014517	0.029034	0.1198	TRUE
RICTOR_-_39074443.23-P1P2	RICTOR	2194.9/2276.2	2565.2/2437.2	2235.6	2501.2	0.16189	3304	14845	2.1799	0.98537	0.014632	0.029263	0.12065	TRUE
RNF144A_+_7058011.23-P1	RNF144A	3440.2/3766.8	3934.5/3948.1	3603.5	3941.3	0.12924	53351	24038	2.1788	0.98533	0.014672	0.029345	0.12088	TRUE
TBL2_+_72992970.23-P1	TBL2	1641.9/1393.5	1585.6/1886.3	1517.7	1736	0.19372	30854	10041	2.1781	0.9853	0.014698	0.029397	0.121	TRUE
WDR7_+_54318628.23-P1P2	WDR7	1837.3/1543.6	1408.1/1512.1	1690.4	1460.1	-0.21123	43137	11195	2.1773	0.014728	0.98527	0.029455	0.12111	FALSE
UBE4B_+_10093252.23-P1P2	UBE4B	2239.9/2034.6	2230.5/2562.6	2137.2	2396.6	0.16513	21087	14186	2.1771	0.98526	0.014735	0.029471	0.12111	TRUE
EP300_+_41487729.23-P1P2	EP300	1963/1696.9	1751.9/1429.1	1830	1590.5	-0.20221	35398	12128	2.1743	0.01484	0.98516	0.029679	0.12186	FALSE
PPIL2_+_22020458.23-P1P2	PPIL2	2443.8/2445	2074.4/2260.6	2444.4	2167.5	-0.17337	0.74422	16245	2.1725	0.014909	0.98509	0.029819	0.12231	FALSE
non-targeting_03040	non-targeting	2067.5/2457.1	1833.6/2158.6	2262.3	1996.1	-0.18056	75914	15024	2.1723	0.014917	0.98508	0.029835	0.12231	FALSE
RNF215_+_30783322.23-P1P2	RNF215	1898.5/2125	2252.9/2272.3	2011.8	2262.6	0.16947	25669	13345	2.1717	0.98506	0.014938	0.029875	0.12237	TRUE
NSD1_+_176560820.23-P1P2	NSD1	1066/841.85	1215.2/1036.7	953.94	1126	0.23899	25127	6282.7	2.1706	0.98502	0.01498	0.02996	0.12262	TRUE
TRIP12_-_230786461.23-P1P2	TRIP12	1974.1/1489.5	1454/1545	1731.8	1499.5	-0.20765	1.17E+05	11471	2.1688	0.015051	0.98495	0.030102	0.12301	FALSE
DCAF8_+_160254880.23-P1	DCAF8	2566.1/2735.2	2373.3/2352.1	2650.6	2362.7	-0.16584	14294	17630	2.1686	0.015056	0.98494	0.030111	0.12301	FALSE
ATG5_+_106773313.23-P1P2	ATG5	2388.6/2004.8	2518.2/2398.9	2196.7	2458.5	0.16241	73652	14584	2.1684	0.98494	0.015063	0.030127	0.12301	TRUE
RNF121_-_71640485.23-P1P2	RNF121	1566.3/1617.5	1409.1/1330.2	1591.9	1369.7	-0.2168	1309	10536	2.1653	0.015183	0.98482	0.030366	0.12388	FALSE
GNB5_+_52472061.23-P1P2	GNB5	2461.6/2982.3	2554.9/2306.4	2722	2430.7	-0.16325	1.36E+05	18109	2.1649	0.015197	0.9848	0.030395	0.1239	FALSE
KLHL13_+_117250754.23-P1P2	KLHL13	2156.7/2128.4	2520.3/2280.8	2142.5	2400.5	0.16398	401.43	14221	2.1638	0.98476	0.015242	0.030483	0.12416	TRUE
TRAF3IP2_+_111927045.23-P1P2	TRAF3IP2	1145/1164	1396.9/1289.8	1154.5	1343.3	0.21835	180.61	7617.7	2.1633	0.98474	0.015259	0.030519	0.12421	TRUE
RSPRY1_+_57220260.23-P1P2	RSPRY1	1840.7/2097.5	1874.4/1569.5	1969.1	1721.9	-0.19339	32962	13059	2.1628	0.01528	0.98472	0.030559	0.12425	FALSE
non-targeting_00994	non-targeting	3259.2/3006.6	3652.8/3237.8	3132.9	3445.3	0.13709	31909	20871	2.1625	0.98471	0.015289	0.030578	0.12425	TRUE
MARCH3_-_126365846.23-P1P2	3-Mar	1198.5/1102.2	869.33/1054.8	1150.4	962.08	-0.25765	4636.4	7590.2	2.1615	0.01533	0.98467	0.03066	0.12448	FALSE
FBXO27_+_39522485.23-P1P2	FBXO27	1207/1212.6	1046.9/986.77	1209.8	1016.8	-0.25048	15.373	7986	2.1595	0.015407	0.98459	0.030814	0.12501	FALSE
RNF157_+_74236515.23-P1P2	RNF157	2961.1/3123.6	2616.2/2854	3042.3	2735.1	-0.15354	13200	20262	2.1586	0.015442	0.98456	0.030885	0.12519	FALSE
RNF157_+_74236568.23-P1P2	RNF157	2561/2640.3	2425.4/3343.1	2600.7	2884.2	0.14926	3143.6	17294	2.1564	0.98447	0.015527	0.031053	0.12578	TRUE
non-targeting_02713	non-targeting	1361.6/1521.5	1516.2/1787.5	1441.6	1651.8	0.19631	12782	9532	2.1538	0.98437	0.015629	0.031257	0.1265	TRUE
MAPKBP1_+_42066684.23-P1P2	MAPKBP1	3049.4/3067.3	3148.8/3582.4	3058.4	3365.6	0.13805	159.62	20369	2.1525	0.98432	0.015678	0.031356	0.1268	TRUE
RNF2_+_185014687.23-P1P2	RNF2	2109.1/2257.4	1912.1/1936.3	2183.3	1924.2	-0.18213	11000	14494	2.1518	0.015708	0.98429	0.031416	0.12692	FALSE
KBTBD7_+_41768612.23-P1P2	KBTBD7	3449.5/3327.7	3766.1/3657.9	3388.6	3712	0.13146	7420.3	22591	2.1515	0.98428	0.015718	0.031436	0.12692	TRUE
RNF170_-_42751799.23-P1P2	RNF170	2900.8/2938.2	2846.8/2392.5	2919.5	2619.6	-0.1563	700.32	19436	2.1509	0.015742	0.98426	0.031483	0.12701	FALSE
RNF151_+_2017078.23-P1P2	RNF151	764.48/662.01	850.97/869.8	713.24	860.39	0.27024	5250.5	4684.4	2.1499	0.98422	0.015783	0.031565	0.12724	TRUE
LZTR1_-_21336673.23-P1P2	LZTR1	2163.5/2278.4	2010.1/1909.7	2220.9	1959.9	-0.1803	6603.9	14747	2.1496	0.015795	0.9842	0.03159	0.12724	FALSE
TRIM72_+_31225564.23-P1P2	TRIM72	1848.3/1827.1	1754/1447.2	1837.7	1600.6	-0.19922	224.87	12180	2.1489	0.015822	0.98418	0.031643	0.12734	FALSE
GNB4_-_179168946.23-P1P2	GNB4	1625.8/1818.3	1656/1329.2	1722.1	1492.6	-0.20618	18531	11406	2.1485	0.015836	0.98416	0.031672	0.12734	FALSE
WDFY1_-_224809600.23-P1P2	WDFY1	2474.4/2331.4	2172.3/2090.5	2402.9	2131.4	-0.17287	10225	15967	2.1483	0.015845	0.98415	0.03169	0.12734	FALSE
KLHL10_+_39994137.23-P1P2	KLHL10	1681/1467.4	1860.1/1726.8	1574.2	1793.5	0.188	22804	10418	2.148	0.98414	0.015858	0.031715	0.12734	TRUE
WDR41_-_76788055.23-P1P2	WDR41	1613.9/1717.9	1531.5/1349.4	1665.9	1440.5	-0.20965	5408.3	11031	2.1466	0.015912	0.98409	0.031824	0.12767	FALSE
KCTD6_-_58477903.23-P1P2	KCTD6	2514.3/2795.9	2902.9/2977.3	2655.1	2940.1	0.14706	39644	17659	2.1448	0.98402	0.015984	0.031968	0.12815	TRUE
CORO7-PAM16_-_4466376.23-P1P2	CORO7-PAM16	3772.3/3799.9	3679.4/3211.3	3786.1	3445.3	-0.13604	381.67	25268	2.1439	0.016021	0.98398	0.032043	0.12825	FALSE
CORO7_-_4466376.23-P1P2	CORO7	3772.3/3799.9	3679.4/3211.3	3786.1	3445.3	-0.13604	381.67	25268	2.1439	0.016021	0.98398	0.032043	0.12825	FALSE
SMURF2_-_62658388.23-P1P2	SMURF2	3064.7/2774.9	3363.1/3074.1	2919.8	3218.6	0.1405	41995	19438	2.1429	0.98394	0.016062	0.032124	0.12847	TRUE
RNF114_-_48552966.23-P1P2	RNF114	1608/1636.3	1617.2/1183.5	1622.1	1400.4	-0.21192	400.48	10738	2.1399	0.016183	0.98382	0.032366	0.12934	FALSE
PAFAH1B1_-_2497308.23-P1P2	PAFAH1B1	3722.2/3737	3400.8/3383.5	3729.6	3392.2	-0.13678	110.32	24888	2.1389	0.01622	0.98378	0.03244	0.12953	FALSE
BTBD1_+_83735962.23-P1P2	BTBD1	4279.4/4104.4	4731.3/4368.2	4191.9	4549.8	0.11815	15304	28004	2.1383	0.98375	0.016245	0.032491	0.12963	TRUE
UBE2L3_-_21922123.23-P1P2	UBE2L3	2297.7/2841.1	2414.1/2166	2569.4	2290.1	-0.16597	1.48E+05	17084	2.1371	0.016296	0.9837	0.032592	0.12993	FALSE
UBE2Q1_+_154531120.23-P1P2	UBE2Q1	3003.6/2790.4	2579.4/2621.1	2897	2600.3	-0.15582	22728	19284	2.1365	0.016321	0.98368	0.032642	0.13003	FALSE
TBL3_-_2022461.23-P1P2	TBL3	1820.3/1551.3	1554/1366.4	1685.8	1460.2	-0.20716	36184	11164	2.1354	0.016364	0.98364	0.032727	0.13027	FALSE
GPR75-ASB3_+_54014030.23-P1P2	GPR75-ASB3	1820.3/1627.4	2262.1/1641.8	1723.9	1951.9	0.17916	18602	11418	2.1344	0.98359	0.016406	0.032812	0.1305	TRUE
SIAH1_-_48419120.23-P1P2	SIAH1	3502.2/3831.9	4192.6/3808.9	3667	4000.7	0.12561	54365	24466	2.1333	0.98355	0.01645	0.032901	0.13075	TRUE
CDC20B_+_54468927.23-P1P2	CDC20B	2241.6/1856.9	2355/2240.4	2049.3	2297.7	0.165	73997	13596	2.1305	0.98343	0.016566	0.033132	0.13157	TRUE
LRR1_-_50065641.23-P1P2	LRR1	2134.6/2318.1	2448.8/2521.2	2226.4	2485	0.15849	16841	14783	2.1272	0.9833	0.016704	0.033407	0.13256	TRUE
FBXO28_-_224302217.23-P1P2	FBXO28	2293.4/2399.8	1986.6/2175.6	2346.6	2081.1	-0.17316	5653.1	15589	2.1266	0.016729	0.98327	0.033457	0.13265	FALSE
FBXW9_-_12807384.23-P1P2	FBXW9	2542.3/2541	2352.9/2177.7	2541.7	2265.3	-0.166	0.87402	16898	2.1259	0.016755	0.98325	0.03351	0.13276	FALSE
FBXO15_+_71814617.23-P1P2	FBXO15	2248.4/2449.4	2049.9/2117.1	2348.9	2083.5	-0.17292	20201	15605	2.1249	0.016797	0.9832	0.033594	0.13299	FALSE
UHRF2_+_6413236.23-P1P2	UHRF2	1602.9/1503.9	1196.9/1479.1	1553.4	1338	-0.21519	4900.9	10279	2.1244	0.016817	0.98318	0.033635	0.13304	FALSE
LGALS3BP_+_76975875.23-P1P2	LGALS3BP	2575.5/3132.4	2441.7/2680.7	2853.9	2561.2	-0.15608	1.55E+05	18995	2.1241	0.016831	0.98317	0.033661	0.13304	FALSE
E4F1_+_2273941.23-P1P2	E4F1	3517.5/2961.4	2817.2/3037.9	3239.4	2927.6	-0.14599	1.55E+05	21587	2.1226	0.016894	0.98311	0.033788	0.13327	FALSE
TRIM74_+_72439782.23-ENST00000285805.3	TRIM74	4386.4/4225.8	4734.4/4597.8	4306.1	4666.1	0.11581	12898	28774	2.1223	0.98309	0.016906	0.033812	0.13327	TRUE
TRIM73_-_75025116.23-ENST00000323819.3	TRIM73	4386.4/4225.8	4734.4/4597.8	4306.1	4666.1	0.11581	12898	28774	2.1223	0.98309	0.016906	0.033812	0.13327	TRUE
RNF32_-_156433505.23-P1P2	RNF32	2221.2/2485.8	2780.4/2457.4	2353.5	2618.9	0.15407	35005	15636	2.1222	0.98309	0.016912	0.033824	0.13327	TRUE
BIRC6_-_32582515.23-P1P2	BIRC6	1708.2/1648.4	1563.2/1346.2	1678.3	1454.7	-0.20617	1787.7	11114	2.1212	0.016952	0.98305	0.033903	0.13341	FALSE
PDLIM2_+_22447290.23-P1	PDLIM2	1390.5/1575.6	1204/1341.9	1483	1273	-0.2202	17125	9808.9	2.1211	0.016956	0.98304	0.033912	0.13341	FALSE
HIRA_-_19418869.23-P2	HIRA	1939.2/1888.9	1716.2/1634.3	1914.1	1675.3	-0.19214	1265.5	12691	2.1198	0.017013	0.98299	0.034026	0.13376	FALSE
TEP1_-_20881630.23-P1P2	TEP1	1047.3/995.22	1063.2/1327	1021.3	1195.1	0.22657	1358.4	6730.6	2.119	0.98295	0.017047	0.034093	0.13377	TRUE
IBTK_-_82950492.23-P2	IBTK	1178.2/921.29	1213.2/1238.8	1049.7	1226	0.22374	32988	6919.9	2.1189	0.98295	0.017048	0.034097	0.13377	TRUE
HUWE1_+_53710826.23-P1P2	HUWE1	1556.1/1523.7	1433.6/1218.6	1539.9	1326.1	-0.21555	525.69	10189	2.1186	0.017063	0.98294	0.034126	0.13377	FALSE
RAD18_+_9005097.23-P1P2	RAD18	3305.1/3628.9	3839.6/3738.7	3467	3789.1	0.12814	52421	23119	2.1185	0.98293	0.017067	0.034134	0.13377	TRUE
FUS_-_31191479.23-P1P2	FUS	1673.4/1585.5	1957/1741.7	1629.4	1849.4	0.18256	3859.5	10787	2.1177	0.9829	0.0171	0.0342	0.13392	TRUE
KBTBD6_-_41706927.23-P1P2	KBTBD6	2704.6/2791.5	3178.4/2889.1	2748	3033.7	0.14265	3775.6	18284	2.113	0.9827	0.017301	0.034602	0.13539	TRUE
SIAH1_+_48419246.23-P1P2	SIAH1	2380.1/2522.2	2463.1/2978.4	2451.2	2720.8	0.15048	10105	16291	2.1122	0.98266	0.017335	0.034671	0.13556	TRUE
FBXO44_-_11714983.23-P1P2	FBXO44	3260.9/3112.5	3774.3/3214.4	3186.7	3494.4	0.13291	11012	21233	2.1111	0.98262	0.017382	0.034764	0.13581	TRUE
HERC6_-_89300201.23-P1P2	HERC6	2713.1/2623.8	2318.2/2456.3	2668.4	2387.3	-0.16056	3987.7	17749	2.1103	0.017416	0.98258	0.034832	0.13598	FALSE
KLHL40_+_42727490.23-P1P2	KLHL40	1685.3/1832.7	1925.4/2048	1759	1986.7	0.17555	10863	11653	2.1096	0.98255	0.017446	0.034893	0.13611	TRUE
non-targeting_00560	non-targeting	2246.7/2215.5	2645.8/2329.8	2231.1	2487.8	0.15701	487.01	14815	2.1085	0.98251	0.017494	0.034988	0.13638	TRUE
POC1B_-_89919785.23-P1P2	POC1B	1823.7/2012.5	1747.9/1613.1	1918.1	1680.5	-0.19072	17820	12718	2.1073	0.017547	0.98245	0.035095	0.13669	FALSE
ZBTB14_+_5295659.23-P1P2	ZBTB14	5381.1/5243.1	4963/4866.9	5312.1	4914.9	-0.11209	9522.7	35568	2.106	0.017603	0.9824	0.035205	0.13701	FALSE
STUB1_+_730771.23-P1P2	STUB1	3591.4/3537.3	4030.4/3747.2	3564.3	3888.8	0.12565	1460.2	23774	2.1041	0.98232	0.017685	0.03537	0.13749	TRUE
KCNS3_-_18060467.23-P1P2	KCNS3	925.87/1034.9	1210.1/1088.9	980.4	1149.5	0.22933	5947.6	6458.7	2.104	0.98231	0.017691	0.035383	0.13749	TRUE
RNF7_-_141457609.23-P1P2	RNF7	1746.4/2061	2091.7/2188.3	1903.7	2140	0.16871	49497	12622	2.1032	0.98228	0.017722	0.035444	0.1375	TRUE
TRIM47_+_73874625.23-P1P2	TRIM47	5725.1/5995.6	5333.3/5553.8	5860.3	5443.6	-0.10642	36574	39276	2.103	0.017732	0.98227	0.035465	0.1375	FALSE
MDM2_+_69202361.23-P1P2	MDM2	1720.9/2108.5	2069.3/2234.1	1914.7	2151.7	0.16824	75101	12695	2.103	0.98227	0.017734	0.035467	0.1375	TRUE
PHF1_+_33378843.23-P1P2	PHF1	2758.1/2642.5	3185.5/2778.5	2700.3	2982	0.14311	6678	17963	2.1019	0.98222	0.017782	0.035563	0.13775	TRUE
TRIM58_-_248020541.23-P1P2	TRIM58	4122.3/4360.4	4598.7/4591.5	4241.3	4595.1	0.11555	28361	28337	2.1014	0.9822	0.017802	0.035604	0.13775	TRUE
KMT2A_-_118307244.23-P1P2	KMT2A	3492/3636.6	3215.1/3265.5	3564.3	3240.3	-0.13745	10461	23774	2.1013	0.017806	0.98219	0.035611	0.13775	FALSE
AREL1_+_75179717.23-P1P2	AREL1	1034.6/1122.1	1304/1206.9	1078.3	1255.4	0.21918	3828.4	7110.4	2.1001	0.98214	0.017858	0.035716	0.13798	TRUE
CORO2A_+_100954834.23-P1P2	CORO2A	1205.3/1300.8	943.82/1180.3	1253.1	1062.1	-0.23842	4561.2	8274.6	2.1	0.017863	0.98214	0.035726	0.13798	FALSE
FBXL13_+_102714782.23-P1P2	FBXL13	3643.2/3689.6	3358/3319.7	3666.4	3338.8	-0.13497	1076.8	24462	2.0942	0.01812	0.98188	0.03624	0.13986	FALSE
FBXL20_-_37557415.23-P1P2	FBXL20	3257.5/3189.8	3424.3/3636.6	3223.7	3530.4	0.13111	2296.4	21481	2.0932	0.98183	0.018168	0.036335	0.14012	TRUE
ZBTB49_-_4292228.23-P1P2	ZBTB49	1542.6/1688.1	1962.1/1701.3	1615.3	1831.7	0.18127	10594	10693	2.0927	0.98181	0.01819	0.036379	0.14018	TRUE
PELI3_+_66234378.23-P1P2	PELI3	2327.4/2359	2499.8/2708.3	2343.2	2604.1	0.15224	497.08	15566	2.0911	0.98174	0.018261	0.036523	0.14063	TRUE
WDR60_+_158649330.23-P1P2	WDR60	1129.7/1231.3	1277.5/1452.5	1180.5	1365	0.20929	5161.2	7791	2.0898	0.98168	0.018318	0.036637	0.14094	TRUE
DIDO1_+_61568977.23-P2	DIDO1	2052.2/2039	2085.6/2492.4	2045.6	2289	0.16213	87.471	13572	2.0895	0.98167	0.01833	0.03666	0.14094	TRUE
ZBTB5_-_37465100.23-P1P2	ZBTB5	3143.7/3376.2	2941.7/2962.4	3260	2952	-0.1431	27032	21726	2.0891	0.018349	0.98165	0.036698	0.14098	FALSE
DCAF4_-_73393420.23-P1P2	DCAF4	1912.1/2063.3	2312.1/2142.6	1987.7	2227.4	0.16419	11431	13183	2.0877	0.98159	0.018414	0.036828	0.14137	TRUE
KMT2D_+_49426871.23-P1P2	KMT2D	1792.3/1528.1	1460.1/1422.7	1660.2	1441.4	-0.20374	34888	10993	2.0867	0.018457	0.98154	0.036915	0.1416	FALSE
ZBTB43_+_129567653.23-P1P2	ZBTB43	3007.8/3079.4	3463.1/3217.6	3043.6	3340.3	0.13417	2565.1	20270	2.0841	0.98143	0.018574	0.037148	0.14239	TRUE
HOXB4_+_46655404.23-P1P2	HOXB4	3273.7/3258.2	3032.5/2884.8	3265.9	2958.6	-0.14251	120.15	21766	2.0828	0.018633	0.98137	0.037266	0.14273	FALSE
WDR83_-_12777659.23-P2	WDR83	1751.5/1662.7	1546.8/1424.9	1707.1	1485.9	-0.20015	3940.2	11306	2.081	0.018718	0.98128	0.037437	0.14328	FALSE
ARIH2_-_48956298.23-P1P2	ARIH2	1239.3/1290.9	1591.7/1318.5	1265.1	1455.1	0.20174	1331.5	8354.7	2.0789	0.98119	0.018811	0.037623	0.14388	TRUE
SHKBP1_+_41083169.23-P1P2	SHKBP1	1660.6/1906.6	1492.8/1622.6	1783.6	1557.7	-0.19525	30247	11818	2.078	0.018855	0.98114	0.037711	0.14411	FALSE
ZNRF1_-_75032975.23-P1P2	ZNRF1	1726/1612	2069.3/1705.6	1669	1887.4	0.17733	6502.8	11051	2.0777	0.98113	0.018871	0.037741	0.14412	TRUE
KCNC4_-_110752988.23-P1P2	KCNC4	2657.8/2665.7	2202.9/2569	2661.8	2386	-0.15775	30.687	17704	2.0728	0.019097	0.9809	0.038195	0.14566	FALSE
CRBN_+_3220968.23-P1P2	CRBN	2995.9/3172.1	3055.9/2518	3084	2787	-0.14607	15523	20542	2.0727	0.019102	0.9809	0.038203	0.14566	FALSE
CORO1C_+_109125241.23-P1P2	CORO1C	1949.4/2374.4	1982.5/1844.9	2161.9	1913.7	-0.17585	90300	14351	2.0719	0.019136	0.98086	0.038273	0.14571	FALSE
FBXL7_+_15500737.23-P1P2	FBXL7	1824.6/1589.9	1855/2000.1	1707.2	1927.6	0.17501	27528	11307	2.0719	0.98086	0.019136	0.038273	0.14571	TRUE
TRAF7_+_2213900.23-P2	TRAF7	1077.1/1115.5	1334.6/1210.1	1096.3	1272.3	0.21469	737.75	7229.8	2.0707	0.98081	0.019194	0.038388	0.14598	TRUE
RNF115_-_145611151.23-P1P2	RNF115	2702/2762.8	2892.7/3130.4	2732.4	3011.6	0.1403	1845.8	18179	2.0705	0.9808	0.019201	0.038401	0.14598	TRUE
EML3_+_62380154.23-P1P2	EML3	2826.9/2193.4	2642.7/2912.5	2510.2	2777.6	0.14599	2.01E+05	16687	2.0702	0.98078	0.019219	0.038438	0.14601	TRUE
KIF21A_-_39836916.23-P1P2	KIF21A	2484.6/2806.9	2398.8/2343.6	2645.7	2371.2	-0.15798	51953	17597	2.0695	0.019248	0.98075	0.038496	0.14612	FALSE
RHOBTB3_+_95067153.23-P1P2	RHOBTB3	1489/1551.3	1854/1601.4	1520.2	1727.7	0.18448	1938.3	10057	2.0691	0.98073	0.019266	0.038533	0.14615	TRUE
PPP2R2C_-_6474061.23-P1P2	PPP2R2C	2785.3/2629.3	3127.4/2842.3	2707.3	2984.8	0.14076	12166	18010	2.0682	0.98069	0.01931	0.038619	0.14637	TRUE
TRIM25_+_54991215.23-P1P2	TRIM25	2225.5/2333.6	2590.7/2476.5	2279.5	2533.6	0.15238	5841.1	15139	2.0647	0.98052	0.019475	0.03895	0.14751	TRUE
KCNA1_-_5019322.23-P1P2	KCNA1	1701.4/1510.5	1844.8/1792.8	1605.9	1818.8	0.17945	18225	10630	2.0644	0.98051	0.019489	0.038978	0.14751	TRUE
MKRN1_+_140178899.23-P1P2	MKRN1	2651.1/2655.8	2919.2/2935.9	2653.4	2927.5	0.14179	11.043	17648	2.0635	0.98047	0.019531	0.039062	0.14761	TRUE
LONRF2_+_100938431.23-P1P2	LONRF2	2710.5/3122.5	2504.9/2753	2916.5	2629	-0.14969	84853	19416	2.0635	0.019532	0.98047	0.039063	0.14761	FALSE
ZBTB7A_+_4066859.23-P1	ZBTB7A	2632.4/2660.2	2384.5/2360.6	2646.3	2372.6	-0.15744	386.43	17600	2.063	0.019556	0.98044	0.039111	0.14765	FALSE
KLHL7_+_23145472.23-P1P2	KLHL7	2792.1/2592.9	2398.8/2434	2692.5	2416.4	-0.156	19839	17910	2.0628	0.019568	0.98043	0.039136	0.14765	FALSE
XIAP_+_122993906.23-P1P2	XIAP	2123.6/2359	2506/2479.7	2241.3	2492.8	0.15341	27705	14883	2.0622	0.9804	0.019596	0.039191	0.14765	TRUE
KCTD1_-_24128091.23-P1P2	KCTD1	2963.6/3302.3	3178.4/3683.4	3133	3430.9	0.131	57349	20871	2.0621	0.9804	0.019601	0.039202	0.14765	TRUE
PARK2_+_163148768.23-P1P2	PARK2	1878.9/1537	1464.2/1513.1	1707.9	1488.7	-0.19812	58470	11312	2.0618	0.019615	0.98039	0.039229	0.14765	FALSE
CCRL2_+_46448736.23-P1P2	CCRL2	2629.8/2953.7	2461.1/2560.5	2791.7	2510.8	-0.15296	52436	18577	2.0613	0.019639	0.98036	0.039279	0.14765	FALSE
FBXL20_-_37557504.23-P1P2	FBXL20	1335.3/1425.5	1522.4/1632.2	1380.4	1577.3	0.19222	4070.5	9123.8	2.0611	0.98036	0.019645	0.039289	0.14765	TRUE
HUWE1_-_53710518.23-P1P2	HUWE1	1934.1/2224.3	1778.5/1895.9	2079.2	1837.2	-0.17846	42110	13797	2.0607	0.019666	0.98033	0.039333	0.14765	FALSE
UBE2G2_-_46221820.23-P1P2	UBE2G2	1865.3/1592.1	1532.6/2365.9	1728.7	1949.2	0.1731	37321	11451	2.0606	0.98033	0.019669	0.039337	0.14765	TRUE
ITCH_-_32951124.23-P1P2	ITCH	1399/1328.4	1696.8/1421.7	1363.7	1559.3	0.19318	2490.3	9012.4	2.0598	0.98029	0.019711	0.039421	0.14786	TRUE
KLHL5_-_39046881.23-P1P2	KLHL5	3776.5/3970.9	4325.2/4084.3	3873.7	4204.8	0.11826	18896	25859	2.0585	0.98023	0.019773	0.039546	0.14816	TRUE
FEM1B_-_68570197.23-P1P2	FEM1B	1717.5/1456.4	1409.1/1343	1587	1376	-0.20561	34092	10503	2.0582	0.019787	0.98021	0.039573	0.14816	FALSE
EML5_+_89258843.23-P1P2	EML5	2527/2333.6	2674.3/2709.4	2430.3	2691.8	0.1474	18714	16151	2.058	0.98021	0.019795	0.039589	0.14816	TRUE
KDM2A_+_66886784.23-P1P2	KDM2A	1359.1/1567.9	1162.2/1360	1463.5	1261.1	-0.21456	21793	9678.2	2.0572	0.019836	0.98016	0.039672	0.14836	FALSE
DTX2_-_76110385.23-P1P2	DTX2	1569.7/1443.2	1852.9/1570.5	1506.5	1711.7	0.1842	8008.7	9965.3	2.0565	0.98013	0.019869	0.039737	0.14849	TRUE
UHRF1_-_4910102.23-P1P2	UHRF1	1551.9/1511.6	1789.7/1687.5	1531.7	1738.6	0.18264	812.64	10134	2.0548	0.98005	0.019947	0.039895	0.14897	TRUE
STXBP5L_-_120627098.23-P1P2	STXBP5L	5466/5277.3	5696.6/5826	5371.7	5761.3	0.101	17812	35971	2.0543	0.98003	0.019973	0.039945	0.14905	TRUE
KCTD15_-_34287841.23-P1P2	KCTD15	1980/2183.5	2031.5/2614.7	2081.8	2323.1	0.15819	20709	13814	2.0535	0.97999	0.02001	0.04002	0.14912	TRUE
KBTBD8_+_67049088.23-P1P2	KBTBD8	3519.2/3386.2	3180.4/3101.7	3452.7	3141.1	-0.13641	8844.1	23022	2.0535	0.02001	0.97999	0.040021	0.14912	FALSE
WRAP73_-_3566287.23-P1P2	WRAP73	1572.3/1478.5	1822.3/1640.7	1525.4	1731.5	0.18276	4399.3	10092	2.0521	0.97992	0.020081	0.040162	0.14949	TRUE
FBXO5_-_153304123.23-P1P2	FBXO5	435.75/493.2	330.59/372.17	464.47	351.38	-0.40157	1649.7	3038	2.0519	0.020091	0.97991	0.040181	0.14949	FALSE
UCHL1_+_41258960.23-P1	UCHL1	2239.1/2498	2513.1/2738.1	2368.5	2625.6	0.1486	33512	15736	2.0493	0.97978	0.020218	0.040436	0.15033	TRUE
CDC34_-_532158.23-P1P2	CDC34	2112.5/1999.3	2379.4/2210.7	2055.9	2295.1	0.15869	6413.5	13640	2.0478	0.97971	0.02029	0.04058	0.15075	TRUE
DCAF12_-_34126466.23-P1P2	DCAF12	3627.9/3796.6	3493.7/3286.8	3712.2	3390.2	-0.13088	14233	24771	2.0462	0.020371	0.97963	0.040741	0.15124	FALSE
FBXW8_+_117348808.23-P1P2	FBXW8	1122.1/1202.6	947.9/1018.7	1162.4	983.29	-0.24116	3244.7	7670	2.0448	0.020437	0.97956	0.040874	0.15163	FALSE
KDM5A_-_498043.23-P1P2	KDM5A	1206.2/1281	1353/1504.6	1243.6	1428.8	0.20015	2797.6	8211.2	2.044	0.97952	0.020479	0.040958	0.15183	TRUE
UBE2M_+_59070278.23-P1P2	UBE2M	1802.5/1986	1728.5/1602.4	1894.2	1665.5	-0.18561	16844	12558	2.0417	0.020592	0.97941	0.041185	0.15255	FALSE
TSG101_-_18548267.23-P1P2	TSG101	1367.6/1395.7	1476.4/1676.9	1381.7	1576.7	0.19035	396.46	9132.1	2.0406	0.97936	0.020644	0.041289	0.15283	TRUE
ZBTB41_-_197169898.23-P1P2	ZBTB41	2415.8/2434	3003.9/2363.8	2424.9	2683.8	0.14634	165.94	16114	2.0401	0.97933	0.020671	0.041341	0.15291	TRUE
HECTD2_-_93170114.23-P1P2	HECTD2	2505.8/2484.7	2240.7/2224.5	2495.3	2232.6	-0.16041	221.92	16587	2.0396	0.020694	0.97931	0.041387	0.15297	FALSE
PCGF2_+_36904525.23-P1	PCGF2	2983.2/3167.7	2730.4/2837	3075.4	2783.7	-0.14374	17025	20484	2.0383	0.020759	0.97924	0.041517	0.15334	FALSE
OSTM1_+_108395924.23-P1P2	OSTM1	513.9/632.22	530.58/365.79	573.06	448.18	-0.3539	6999.2	3755.8	2.0376	0.020793	0.97921	0.041585	0.15348	FALSE
ANAPC13_-_134204795.23-P1P2	ANAPC13	2192.4/2204.5	2383.5/2505.2	2198.4	2444.4	0.15293	73.45	14596	2.0358	0.97911	0.020887	0.041773	0.15406	TRUE
KLHL31_-_53530462.23-P1P2	KLHL31	3423.2/3098.2	3634.5/3486.7	3260.7	3560.6	0.1269	52808	21730	2.0343	0.97904	0.02096	0.041919	0.15449	TRUE
ABTB2_-_34379521.23-P1P2	ABTB2	2064.1/1630.7	2106/2038.4	1847.4	2072.2	0.16557	93899	12245	2.0313	0.97889	0.021111	0.042222	0.15543	TRUE
HIRA_-_19435159.23-P1	HIRA	2639.2/2701	3098.8/2782.7	2670.1	2940.8	0.13926	1911.4	17760	2.0312	0.97888	0.021118	0.042236	0.15543	TRUE
KCNC2_-_75603534.23-P1P2	KCNC2	1320.9/1391.3	1487.7/1608.8	1356.1	1548.2	0.19105	2482.6	8961.5	2.0299	0.97881	0.021186	0.042371	0.15577	TRUE
SEC13_+_10362732.23-P1P2	SEC13	1381.2/1264.4	1466.2/1558.8	1322.8	1512.5	0.19324	6812.9	8739.4	2.0297	0.9788	0.021196	0.042391	0.15577	TRUE
ZBTB8A_-_33005522.23-P1P2	ZBTB8A	2570.4/2559.8	2801.9/2858.2	2565.1	2830.1	0.14178	56.14	17055	2.0291	0.97878	0.021222	0.042445	0.15586	TRUE
LZTR1_-_21336611.23-P1P2	LZTR1	3131/2482.5	3216.1/2951.8	2806.8	3084	0.13584	2.10E+05	18678	2.0284	0.97874	0.021259	0.042519	0.15601	TRUE
KDM2B_-_122018473.23-ENST00000377069.4	KDM2B	2980.6/3316.7	3350.8/3533.4	3148.6	3442.1	0.12853	56457	20977	2.0264	0.97864	0.021361	0.042722	0.15665	TRUE
MIOS_+_7606578.23-P1P2	MIOS	2153.3/2016.9	2572.3/2074.6	2085.1	2323.4	0.15607	9299	13836	2.0261	0.97862	0.021377	0.042755	0.15665	TRUE
STRN_-_37193650.23-P1P2	STRN	3729.8/3622.3	3898.7/4087.4	3676	3993.1	0.11932	5782.3	24527	2.0244	0.97854	0.021464	0.042928	0.15717	TRUE
FBXO41_-_73511195.23-P1P2	FBXO41	4071.3/3962.1	3724.3/3646.2	4016.7	3685.2	-0.12423	5959.8	26822	2.024	0.021484	0.97852	0.042968	0.15721	FALSE
ZNRF3_-_29279589.23-P1P2	ZNRF3	1994.4/2011.4	1699.9/1839.6	2002.9	1769.7	-0.17848	143.66	13286	2.0231	0.02153	0.97847	0.043061	0.15743	FALSE
KLHL4_-_86773037.23-P1P2	KLHL4	979.39/891.5	1135.6/1052.7	935.44	1094.2	0.22589	3861.7	6159.7	2.0224	0.97843	0.021566	0.043133	0.15758	TRUE
IVNS1ABP_+_185285959.23-P1P2	IVNS1ABP	2025.9/1868	1692.8/1741.7	1946.9	1717.2	-0.181	12468	12911	2.0213	0.021623	0.97838	0.043246	0.15789	FALSE
UBR5_+_103424470.23-P1P2	UBR5	1564.6/1524.8	1280.5/1400.4	1544.7	1340.5	-0.20447	792.66	10221	2.0204	0.021671	0.97833	0.043342	0.15801	FALSE
RC3H2_-_125667542.23-P1P2	RC3H2	2753/2620.4	3398.8/2514.8	2686.7	2956.8	0.13813	8783.2	17872	2.0201	0.97832	0.021685	0.04337	0.15801	TRUE
TMEM183A_-_202976706.23-P1P2	TMEM183A	4638.7/4310.8	5235.4/4412.8	4474.7	4824.1	0.10844	53771	29912	2.0201	0.97831	0.021688	0.043375	0.15801	TRUE
TRIM36_+_114505553.23-P1	TRIM36	2197.5/2392.1	2239.7/1851.3	2294.8	2045.5	-0.16584	18933	15241	2.0193	0.021728	0.97827	0.043456	0.15819	FALSE
MID2_-_107069535.23-P1P2	MID2	1740.5/1727.8	1876.4/2024.6	1734.2	1950.5	0.16952	79.774	11487	2.0186	0.97823	0.021766	0.043531	0.15835	TRUE
FYCO1_-_46037113.23-P1P2	FYCO1	1948.6/1999.3	2229.5/2179.8	1973.9	2204.6	0.15941	1284.4	13092	2.0165	0.97813	0.021874	0.043748	0.15903	TRUE
ZBTB16_+_113930495.23-P1P2	ZBTB16	1815.2/1914.3	1718.3/1563.1	1864.8	1640.7	-0.18459	4908.9	12361	2.0155	0.021926	0.97807	0.043853	0.1593	FALSE
FBXO33_+_39901657.23-P1P2	FBXO33	1766.8/1493.9	1862.1/1817.2	1630.4	1839.7	0.17416	37230	10793	2.0148	0.97804	0.021963	0.043926	0.15945	TRUE
HIC2_+_21774990.23-P2	HIC2	1228.3/978.67	826.48/1036.7	1103.5	931.61	-0.244	31150	7277.7	2.0145	0.02198	0.97802	0.043961	0.15946	FALSE
RNF130_-_179498318.23-P1P2	RNF130	3138.6/2793.7	3581.4/2916.7	2966.1	3249.1	0.13139	59496	19749	2.0132	0.97795	0.022046	0.044093	0.15982	TRUE
PELI1_+_64371516.23-P1P2	PELI1	1603.7/1577.8	1796.8/1797	1590.7	1796.9	0.17573	336.15	10528	2.0094	0.97775	0.022246	0.044493	0.16105	TRUE
UBE3D_+_83775511.23-P1P2	UBE3D	2027.6/2176.9	1699.9/2029.9	2102.2	1864.9	-0.17274	11149	13951	2.0094	0.022247	0.97775	0.044495	0.16105	FALSE
UBE2Q1_-_154530755.23-P1P2	UBE2Q1	2126.1/2236.5	2312.1/2533.9	2181.3	2423	0.15155	6091	14481	2.0087	0.97771	0.022285	0.04457	0.16121	TRUE
KDM5A_+_498065.23-P1P2	KDM5A	1774.4/1774.2	1518.3/1595	1774.3	1556.6	-0.18871	0.035838	11756	2.0077	0.02234	0.97766	0.04468	0.16149	FALSE
FBXW9_+_12807377.23-P1P2	FBXW9	1859.4/1660.5	1420.3/1666.2	1760	1543.3	-0.18943	19772	11660	2.0067	0.022392	0.97761	0.044784	0.16175	FALSE
TRIM43_+_96257834.23-ENST00000272395.2	TRIM43	1148.4/847.37	1341.8/979.33	997.89	1160.5	0.21764	45316	6575	2.0058	0.97756	0.022437	0.044873	0.16196	TRUE
ATG7_-_11314148.23-P1P2	ATG7	4131.6/4103.3	4607.9/4291.6	4117.5	4449.7	0.11194	399.25	27502	2.0036	0.97745	0.022555	0.04511	0.1627	TRUE
BIRC3_-_102188669.23-P1P2	BIRC3	1010/981.98	962.19/1353.6	995.97	1157.9	0.21714	391.66	6562.2	1.999	0.97719	0.022805	0.04561	0.16426	TRUE
WDR4_-_44299235.23-P1P2	WDR4	2206.8/1870.2	1818.3/1793.8	2038.5	1806	-0.17457	56661	13524	1.9987	0.022819	0.97718	0.045637	0.16426	FALSE
NBEA_-_35516446.23-P1P2	NBEA	1853.4/1742.2	1823.4/2208.5	1797.8	2015.9	0.16513	6189.5	11913	1.9986	0.97717	0.022827	0.045654	0.16426	TRUE
AAMP_-_219134449.23-P1P2	AAMP	2678.2/2911.7	2462.1/2582.8	2795	2522.5	-0.14795	27260	18599	1.9982	0.022846	0.97715	0.045691	0.16426	FALSE
RNF2_+_185015084.23-P1P2	RNF2	2894.8/3296.8	3116.1/3649.4	3095.8	3382.7	0.12784	80785	20621	1.9981	0.97715	0.022853	0.045705	0.16426	TRUE
FBXL17_-_107717108.23-P1P2	FBXL17	1872.1/1769.8	2179.5/1901.2	1820.9	2040.3	0.16404	5239.3	12068	1.9972	0.9771	0.0229	0.045801	0.16449	TRUE
KCTD16_+_143584955.23-P1P2	KCTD16	1798.2/2019.1	2160.1/2106.5	1908.7	2133.3	0.16041	24396	12655	1.9965	0.97706	0.022941	0.045881	0.16466	TRUE
BIRC6_+_32582257.23-P1P2	BIRC6	2399.6/2251.9	2469.2/2678.5	2325.8	2573.9	0.14618	10907	15449	1.9961	0.97704	0.02296	0.04592	0.16468	TRUE
C17orf78_-_35732981.23-P1P2	C17orf78	1684.4/1543.6	1663.2/1152.7	1614	1407.9	-0.19695	9916.2	10684	1.9938	0.023086	0.97691	0.046171	0.16545	FALSE
DZIP3_+_108308605.23-P1P2	DZIP3	471.43/467.82	290.8/427.46	469.62	359.13	-0.38606	6.5232	3072	1.9936	0.023099	0.9769	0.046198	0.16545	FALSE
TSSC1_+_3381603.23-P1P2	TSSC1	1792.3/1544.7	1229.5/1688.6	1668.5	1459	-0.19339	30653	11048	1.9926	0.023153	0.97685	0.046306	0.16571	FALSE
BTBD3_-_11871767.23-P1P2	BTBD3	2341/2387.6	2099.9/2129.9	2364.3	2114.9	-0.16079	1087	15708	1.9904	0.023272	0.97673	0.046545	0.16635	FALSE
UBE2D1_+_60095240.23-P1P2	UBE2D1	1072/991.91	1193.8/1198.4	1031.9	1196.1	0.21278	3205.3	6801.5	1.9904	0.97673	0.023274	0.046549	0.16635	TRUE
WDR47_-_109584514.23-P1P2	WDR47	1890.8/1607.6	1945.8/1981	1749.2	1963.4	0.16657	40114	11588	1.9898	0.9767	0.023304	0.046609	0.16645	TRUE
TRIM11_-_228594502.23-P1P2	TRIM11	1207/1319.6	1417.3/1472.7	1263.3	1445	0.1937	6335.9	8342.8	1.989	0.97665	0.023351	0.046702	0.16666	TRUE
WDR78_+_67390467.23-P1P2	WDR78	2695.2/2952.6	3037.6/3154.9	2823.9	3096.2	0.13279	33109	18793	1.9867	0.97652	0.023479	0.046958	0.16737	TRUE
TRAF7_-_2205822.23-P1	TRAF7	1871.3/2041.2	1795.8/1664.1	1956.2	1730	-0.17724	14434	12973	1.9866	0.023483	0.97652	0.046967	0.16737	FALSE
IRF2BP1_+_46389398.23-P1P2	IRF2BP1	2978.9/2991.2	3230.4/3299.5	2985	3265	0.12927	74.893	19876	1.9855	0.97645	0.023547	0.047093	0.1677	TRUE
ZBTB39_-_57399924.23-P1P2	ZBTB39	1678.5/2079.8	2168.2/2033.1	1879.1	2100.7	0.1607	80538	12457	1.9848	0.97642	0.023581	0.047162	0.16783	TRUE
RNF167_+_4843956.23-P1P2	RNF167	1347.2/1359.3	1558.1/1523.8	1353.3	1540.9	0.18722	73.626	8942.6	1.9844	0.9764	0.023604	0.047208	0.16788	TRUE
ZFAND6_-_80352131.23-P1P2	ZFAND6	3509.8/3292.4	3568.2/3831.2	3401.1	3699.7	0.12136	23640	22675	1.9827	0.9763	0.023698	0.047397	0.16843	TRUE
WDR26_+_224622431.23-P1P2	WDR26	2615.4/2410.8	2861.1/2677.5	2513.1	2769.3	0.13998	20924	16706	1.9819	0.97626	0.023744	0.047489	0.16864	TRUE
MED16_+_892760.23-P1P2	MED16	2262.9/2685.5	2301.9/2138.4	2474.2	2220.1	-0.15625	89328	16445	1.9812	0.023782	0.97622	0.047564	0.16879	FALSE
BCL6B_-_6926466.23-P1P2	BCL6B	820.54/633.32	867.29/860.23	726.93	863.76	0.2485	17526	4775.1	1.9801	0.97616	0.023843	0.047687	0.1691	TRUE
UBR2_+_42531811.23-P1P2	UBR2	2073.4/2011.4	1808.1/1816.2	2042.4	1812.1	-0.17252	1924.8	13550	1.9785	0.023936	0.97606	0.047872	0.16964	FALSE
non-targeting_02612	non-targeting	3403.6/3662	3003.9/3454.8	3532.8	3229.3	-0.12955	33375	23562	1.9771	0.024013	0.97599	0.048026	0.17007	FALSE
non-targeting_02026	non-targeting	1637.7/1455.3	1415.2/1278.1	1546.5	1346.7	-0.19947	16631	10233	1.9754	0.02411	0.97589	0.04822	0.1704	FALSE
MALT1_-_56338713.23-P1P2	MALT1	1130.6/891.5	1137.7/1206.9	1011	1172.3	0.21328	28580	6662.5	1.9754	0.97589	0.024111	0.048222	0.1704	TRUE
HERC1_+_64125743.23-P1P2	HERC1	3921.8/4126.5	4770.1/3925.8	4024.1	4348	0.11163	20955	26873	1.9754	0.97589	0.024113	0.048227	0.1704	TRUE
UBE4A_+_118230335.23-P1P2	UBE4A	2268.8/2421.8	2255/1942.7	2345.3	2098.8	-0.16013	11709	15581	1.9747	0.024149	0.97585	0.048299	0.1704	FALSE
WDR27_+_170102066.23-P1P2	WDR27	2026.7/1683.7	2137.6/2010.8	1855.2	2074.2	0.16088	58832	12297	1.9747	0.97585	0.024151	0.048302	0.1704	TRUE
KDM2A_-_66886763.23-P1P2	KDM2A	1594.4/1705.8	1529.5/1357.9	1650.1	1443.7	-0.19264	6205.3	10925	1.9745	0.02416	0.97584	0.04832	0.1704	FALSE
TRIM27_-_28891664.23-P1P2	TRIM27	3957.5/3984.2	4347.7/4236.3	3970.8	4292	0.11219	356.79	26513	1.9725	0.97572	0.024275	0.048551	0.17107	TRUE
KCND3_+_112532291.23-P1P2	KCND3	1303.9/1018.4	1523.4/1144.1	1161.1	1333.8	0.19981	40749	7661.7	1.9723	0.97571	0.02429	0.04858	0.17107	TRUE
KBTBD4_+_47599709.23-ENST00000450908.1	KBTBD4	2109.1/2012.5	2581.5/2001.2	2060.8	2291.3	0.15291	4667.5	13673	1.9714	0.97566	0.024339	0.048678	0.1713	TRUE
PEX2_-_77912337.23-P1P2	PEX2	1923.9/2004.8	2250.9/2127.7	1964.4	2189.3	0.15634	3267	13028	1.9708	0.97563	0.024373	0.048746	0.17142	TRUE
TCEB2_+_2827229.23-P1P2	TCEB2	4565.7/4089	4716/4608.5	4327.3	4662.3	0.10753	1.14E+05	28917	1.9696	0.97556	0.024442	0.048883	0.17179	TRUE
RMND5A_+_86947719.23-P1P2	RMND5A	2791.2/2452.7	2965.1/2798.7	2622	2881.9	0.13632	57281	17437	1.9685	0.97549	0.024507	0.049014	0.17207	TRUE
SMURF1_+_98741409.23-P1P2	SMURF1	1997.8/2353.4	2014.2/1864	2175.6	1939.1	-0.16598	63222	14443	1.9683	0.024517	0.97548	0.049033	0.17207	FALSE
MARCH1_+_165304945.23-ENST00000503008.1	1-Mar	1735.4/1737.8	1448.9/1602.4	1736.6	1525.7	-0.18669	2.8689	11503	1.9664	0.024625	0.97538	0.04925	0.17272	FALSE
WDR47_+_109584709.23-P1P2	WDR47	1733.7/1807.3	1829.5/2137.3	1770.5	1983.4	0.16374	2708.8	11730	1.9659	0.97534	0.024658	0.049315	0.17282	TRUE
KLHL5_-_39046852.23-P1P2	KLHL5	2358/2703.2	2873.3/2697.7	2530.6	2785.5	0.1384	59580	16824	1.9651	0.9753	0.024701	0.049403	0.17301	TRUE
TRIM2_-_154074505.23-ENST00000437508.2	TRIM2	2364.8/2270.7	2190.7/1957.6	2317.7	2074.1	-0.16013	4428.5	15396	1.9633	0.024807	0.97519	0.049614	0.17363	FALSE
UBE2G2_+_46221681.23-P1P2	UBE2G2	4501.9/4657.2	4780.3/5065.7	4579.6	4923	0.1043	12055	30620	1.9626	0.97516	0.024844	0.049688	0.17377	TRUE
KCNC1_-_17756352.23-P1	KCNC1	2801.4/2931.6	3430.4/2844.4	2866.5	3137.4	0.13024	8474.4	19080	1.9613	0.97508	0.024921	0.049842	0.17419	TRUE
RNF121_-_71640323.23-P1P2	RNF121	2600.9/2607.2	2455/2237.2	2604.1	2346.1	-0.15044	19.646	17317	1.9603	0.024978	0.97502	0.049956	0.17447	FALSE
RBBP5_+_205090890.23-P1P2	RBBP5	1839/1676	1590.7/1501.4	1757.5	1546.1	-0.1848	13288	11643	1.9593	0.025036	0.97496	0.050072	0.17475	FALSE
BIRC6_+_32582148.23-P1P2	BIRC6	1487.3/1339.5	1296.9/1151.6	1413.4	1224.2	-0.20715	10934	9344	1.9571	0.025171	0.97483	0.050341	0.17557	FALSE
ZBTB47_-_42695212.23-P1P2	ZBTB47	1568.9/1402.4	1790.7/1568.4	1485.6	1679.6	0.17691	13867	9826.1	1.9565	0.9748	0.025203	0.050405	0.17567	TRUE
ZSWIM2_-_187713867.23-P1P2	ZSWIM2	3080/2734.1	3348.8/3009.2	2907	3179	0.12898	59831	19352	1.9549	0.9747	0.025297	0.050593	0.17619	TRUE
PDZRN3_-_73673681.23-P1P2	PDZRN3	3237.2/3215.1	2903.9/2975.2	3226.1	2939.6	-0.13417	242.16	21498	1.9547	0.025311	0.97469	0.050622	0.17619	FALSE
LLGL2_-_73553974.23-P2	LLGL2	2052.2/1754.3	2181.5/2063.9	1903.3	2122.7	0.15736	44369	12618	1.9536	0.97462	0.025375	0.05075	0.17629	TRUE
WDR82_-_52312611.23-P1P2	WDR82	2018.2/2474.8	2392.7/2577.5	2246.5	2485.1	0.14556	1.04E+05	14918	1.9535	0.97462	0.025381	0.050762	0.17629	TRUE
TULP4_+_158733661.23-P1P2	TULP4	1368.4/1359.3	1537.7/1561	1363.9	1549.3	0.1838	41.413	9013.4	1.9533	0.97461	0.025392	0.050784	0.17629	TRUE
WDSUB1_+_160142791.23-P1P2	WDSUB1	1942.6/2089.7	2421.3/2062.9	2016.2	2242.1	0.15313	10820	13375	1.9532	0.9746	0.025396	0.050792	0.17629	TRUE
TULP4_-_158733332.23-P1P2	TULP4	1590.1/1467.4	1671.3/1779	1528.8	1725.1	0.17422	7524.3	10114	1.9524	0.97456	0.025444	0.050889	0.17651	TRUE
WWP1_+_87355443.23-P1P2	WWP1	1300.5/1403.5	1570.3/1502.5	1352	1536.4	0.18437	5303.1	8934	1.9513	0.97449	0.025509	0.051018	0.17684	TRUE
KDM5A_-_498097.23-P1P2	KDM5A	1802.5/2151.5	1859.1/1648.2	1977	1753.6	-0.17289	60916	13112	1.9508	0.025541	0.97446	0.051081	0.17693	FALSE
UBE2C_-_44441720.23-P1P2	UBE2C	1177.3/1390.2	1408.1/1518.4	1283.8	1463.3	0.18867	22666	8479.1	1.9493	0.97437	0.025627	0.051254	0.17729	TRUE
TRIM68_+_4629376.23-P1P2	TRIM68	1109.3/1425.5	1124.4/1053.8	1267.4	1089.1	-0.2186	49983	8370.2	1.9493	0.025627	0.97437	0.051255	0.17729	FALSE
ZBTB48_-_6640104.23-P1P2	ZBTB48	1473.7/1426.6	1634.6/1647.1	1450.2	1640.8	0.17809	1110.4	9589.5	1.947	0.97423	0.025769	0.051538	0.17815	TRUE
PEX7_+_137143744.23-P1P2	PEX7	3342.5/3541.7	3898.7/3574.9	3442.1	3736.8	0.11849	19851	22951	1.9454	0.97414	0.025864	0.051727	0.17868	TRUE
NEDD4L_-_55711790.23-ENST00000400345.3	NEDD4L	6134.5/5095.2	5189.5/5285.8	5614.9	5237.6	-0.10032	5.40E+05	37616	1.9451	0.025884	0.97412	0.051767	0.1787	FALSE
NSMCE1_+_27280012.23-P1P2	NSMCE1	1491.6/1538.1	1660.1/1758.7	1514.8	1709.4	0.17425	1079.9	10021	1.944	0.97405	0.02595	0.051901	0.17903	TRUE
RBBP6_-_24550975.23-P1P2	RBBP6	1455.1/1586.6	1418.3/1233.5	1520.8	1325.9	-0.19778	8652.3	10061	1.9437	0.025967	0.97403	0.051933	0.17903	FALSE
RNFT1_-_58042093.23-P1P2	RNFT1	1110.2/1132	1355/1220.7	1121.1	1287.9	0.19988	238.38	7395.2	1.939	0.97375	0.026249	0.052497	0.18085	TRUE
BCL6_-_187462973.23-P1P2	BCL6	1966.4/2048.9	2374.3/2088.4	2007.7	2231.4	0.15234	3402.7	13317	1.9385	0.97372	0.026284	0.052568	0.1809	TRUE
SEC31B_-_102279555.23-P2	SEC31B	1615.6/1463	1711.1/1758.7	1539.3	1734.9	0.17248	11639	10185	1.9383	0.97371	0.026291	0.052583	0.1809	TRUE
LRR1_+_50066075.23-P1P2	LRR1	1355.7/1642.9	1641.7/1742.8	1499.3	1692.3	0.17458	41242	9917.3	1.9379	0.97368	0.026317	0.052634	0.18096	TRUE
DDB2_-_47236690.23-P1P2	DDB2	1541.7/1438.8	1505/1091	1490.2	1298	-0.19911	5298.6	9856.9	1.9363	0.026416	0.97358	0.052833	0.18143	FALSE
FANCL_+_58468435.23-P1P2	FANCL	1046.5/1147.5	995.86/868.74	1097	932.3	-0.23444	5099.3	7234.5	1.9362	0.026422	0.97358	0.052844	0.18143	FALSE
ZBTB41_-_197170124.23-P1P2	ZBTB41	1677.6/2100.8	1949.9/2261.7	1889.2	2105.8	0.15652	89531	12524	1.9355	0.97353	0.026466	0.052931	0.18161	TRUE
WWP1_-_87354994.23-P1P2	WWP1	2935.6/2887.5	3284.5/3076.2	2911.5	3180.4	0.12737	1159.5	19382	1.9309	0.97325	0.026746	0.053491	0.1834	TRUE
ZBTB40_+_22778783.23-P1P2	ZBTB40	2119.3/1954	2281.5/2240.4	2036.7	2261	0.15066	13660	13512	1.9296	0.97317	0.026827	0.053654	0.18384	TRUE
TRIM3_+_6494728.23-P1P2	TRIM3	2649.4/2217.7	2643.7/2713.6	2433.5	2678.7	0.13841	93152	16172	1.9276	0.97305	0.026954	0.053907	0.18458	TRUE
FBXO16_-_28347304.23-P1P2	FBXO16	2145.6/1957.3	2435.6/2117.1	2051.5	2276.3	0.14997	17730	13611	1.9272	0.97302	0.026977	0.053953	0.18461	TRUE
STRN3_-_31495196.23-P1P2	STRN3	1749.8/1670.5	1891.7/1938.5	1710.1	1915.1	0.16321	3148.1	11326	1.9257	0.97293	0.027068	0.054136	0.18511	TRUE
WDR86_-_151106720.23-P1P2	WDR86	2696.9/2730.8	2635.6/2275.5	2713.8	2455.5	-0.14424	573.18	18054	1.9224	0.027276	0.97272	0.054552	0.18637	FALSE
TRPC4AP_+_33680529.23-P1P2	TRPC4AP	2193.2/2280.6	2675.3/2267	2236.9	2471.2	0.14363	3819.5	14854	1.9222	0.97271	0.027289	0.054577	0.18637	TRUE
TRIM27_-_28891686.23-P1P2	TRIM27	2037.8/2249.7	2465.2/2280.8	2143.7	2373	0.14652	22462	14229	1.9219	0.97269	0.027308	0.054617	0.18638	TRUE
FBXW7_-_153456127.23-ENST00000603548.1	FBXW7	3571.8/3988.6	3683.4/4487.3	3780.2	4085.4	0.11197	86846	25228	1.9211	0.97264	0.027357	0.054713	0.18648	TRUE
ZBTB48_-_6640138.23-P1P2	ZBTB48	2048.8/1940.8	2282.5/2149	1994.8	2215.8	0.15148	5834.9	13231	1.9209	0.97263	0.027372	0.054744	0.18648	TRUE
TRIM69_+_45021348.23-P1P2	TRIM69	3330.6/3665.3	3785.5/3797.2	3498	3791.3	0.11616	56019	23327	1.9208	0.97262	0.027378	0.054757	0.18648	TRUE
CBLB_-_105587833.23-P1P2	CBLB	3062.2/3184.3	2964.1/2728.5	3123.2	2846.3	-0.13389	7451.8	20806	1.9197	0.027445	0.97255	0.054891	0.18681	FALSE
KLHL34_-_21676374.23-P1P2	KLHL34	3938.8/4457.5	4041.6/3712.1	4198.1	3876.8	-0.11484	1.35E+05	28046	1.9186	0.027518	0.97248	0.055037	0.1871	FALSE
RNF186_+_20141273.23-P1P2	RNF186	3421.5/3493.2	3206.9/3125.1	3457.3	3166	-0.12694	2571.2	23054	1.9185	0.027524	0.97248	0.055048	0.1871	FALSE
CHD4_+_6716472.23-P1P2	CHD4	4287/4036	3914/3769.5	4161.5	3841.8	-0.11531	31502	27799	1.9178	0.027567	0.97243	0.055134	0.18722	FALSE
EML6_+_54951270.23-P1P2	EML6	714.37/621.18	787.71/801.75	667.77	794.73	0.25076	4341.5	4383	1.9176	0.97242	0.027578	0.055157	0.18722	TRUE
RNF141_-_10562561.23-P1P2	RNF141	2795.5/3103.7	2483.5/2878.4	2949.6	2681	-0.1377	47511	19638	1.9167	0.027637	0.97236	0.055274	0.18749	FALSE
CBLB_-_105587836.23-P1P2	CBLB	3712.8/3766.8	4150.8/3934.3	3739.8	4042.5	0.11226	1457.4	24956	1.9163	0.97233	0.027666	0.055333	0.18756	TRUE
RNF113A_+_119005232.23-P1P2	RNF113A	1320/1135.3	1450.9/1349.4	1227.7	1400.1	0.18951	17050	8105.1	1.9158	0.9723	0.027695	0.055391	0.18763	TRUE
SEH1L_+_12948425.23-P1P2	SEH1L	2736/2731.9	3031.4/2952.9	2733.9	2992.2	0.13016	8.4547	18189	1.9146	0.97223	0.027769	0.055538	0.18801	TRUE
PEX10_-_2343920.23-P1	PEX10	1785.5/1690.3	1475.4/1589.7	1737.9	1532.6	-0.1813	4528.1	11512	1.9139	0.027814	0.97219	0.055627	0.18811	FALSE
KLHL30_+_239047315.23-P1P2	KLHL30	2792.1/3224	2744.7/2729.6	3008	2737.2	-0.13609	93276	20031	1.9138	0.027822	0.97218	0.055644	0.18811	FALSE
ASB8_-_48551283.23-P1P2	ASB8	3295.8/3468.9	3835.5/3503.7	3382.3	3669.6	0.11756	14991	22549	1.9128	0.97212	0.027884	0.055768	0.18841	TRUE
KMT2B_-_36208912.23-P1	KMT2B	3225.3/3269.2	3167.2/2764.7	3247.2	2965.9	-0.1307	965.75	21640	1.9124	0.02791	0.97209	0.055821	0.18846	FALSE
ASB9_+_15287888.23-P1P2	ASB9	2765.7/2270.7	2216.2/2325.5	2518.2	2270.8	-0.1491	1.23E+05	16741	1.9118	0.027953	0.97205	0.055905	0.18862	FALSE
WDFY4_-_49893393.23-P1P2	WDFY4	1373.5/1287.6	1346.9/1672.6	1330.6	1509.7	0.18214	3690.7	8791.2	1.911	0.972	0.028003	0.056005	0.18883	TRUE
CNOT4_+_135194404.23-P1P2	CNOT4	3335.7/3258.2	2934.5/3093.2	3296.9	3013.9	-0.12946	3003.9	21974	1.9095	0.028099	0.9719	0.056198	0.18935	FALSE
PPP2R2C_-_6473914.23-P1P2	PPP2R2C	1333.6/1358.2	1564.2/1487.6	1345.9	1525.9	0.18095	303.13	8893.6	1.9086	0.97184	0.028159	0.056317	0.18963	TRUE
TNFAIP1_+_26663150.23-P1P2	TNFAIP1	3281.3/2959.2	3554.9/3235.7	3120.2	3395.3	0.12184	51891	20786	1.9078	0.97179	0.028207	0.056415	0.18978	TRUE
KCMF1_+_85198464.23-P1P2	KCMF1	2687.6/2992.3	2719.2/2436.1	2839.9	2577.7	-0.13974	46419	18901	1.9077	0.028218	0.97178	0.056436	0.18978	FALSE
UBOX5_+_3140510.23-P1P2	UBOX5	1723.5/1794	2065.2/1864	1758.8	1964.6	0.15959	2489.2	11652	1.9069	0.97174	0.028264	0.056528	0.18996	TRUE
ARPC1A_+_98923547.23-P1P2	ARPC1A	3382.4/3387.3	3103.9/3093.2	3384.8	3098.6	-0.12745	11.826	22566	1.9057	0.028344	0.97166	0.056687	0.19037	FALSE
KCNB1_+_48100818.23-P1P2	KCNB1	1737.1/1783	1920.3/2010.8	1760	1965.5	0.15922	1055	11660	1.903	0.97148	0.028522	0.057044	0.19144	TRUE
UBOX5_+_3140485.23-P1P2	UBOX5	2198.3/1692.5	2283.5/2039.5	1945.4	2161.5	0.15188	1.28E+05	12901	1.9024	0.97144	0.028556	0.057113	0.19155	TRUE
SPOP_-_47755306.23-P1P2	SPOP	1780.4/1744.4	1678.5/1435.5	1762.4	1557	-0.17867	648.14	11676	1.9009	0.028655	0.97135	0.057309	0.19208	FALSE
KCNS3_+_18059995.23-P1P2	KCNS3	1769.3/1478.5	1495.8/1357.9	1623.9	1426.9	-0.18652	42302	10750	1.9007	0.028673	0.97133	0.057346	0.19208	FALSE
TRIM63_-_26394054.23-P1P2	TRIM63	1760/1917.6	1849.9/2246.8	1838.8	2048.4	0.15561	12420	12187	1.8981	0.97116	0.02884	0.05768	0.19307	TRUE
LRRC29_-_67260367.23-P1P2	LRRC29	2313.8/2213.3	2319.2/2673.2	2263.6	2496.2	0.14109	5052.2	15032	1.8976	0.97113	0.028873	0.057746	0.19316	TRUE
RAB40AL_+_102192193.23-ENST00000218249.5	RAB40AL	2237.4/1987.1	2319.2/2354.2	2112.3	2336.7	0.14564	31315	14018	1.896	0.97102	0.028983	0.057965	0.19376	TRUE
WDR25_-_100842748.23-P1P2	WDR25	1947.7/1721.2	2007/2079.9	1834.5	2043.4	0.15556	25654	12158	1.8952	0.97097	0.029031	0.058062	0.19396	TRUE
RCBTB2_-_49106801.23-P1P2	RCBTB2	1467.8/1747.7	1454/1370.6	1607.8	1412.3	-0.18686	39170	10642	1.8945	0.029079	0.97092	0.058158	0.19415	FALSE
CORO2B_+_68871777.23-P1P2	CORO2B	2843/2555.3	2460.1/2430.8	2699.2	2445.4	-0.14239	41378	17956	1.8938	0.029125	0.97088	0.058249	0.19433	FALSE
DAW1_-_228736167.23-P1P2	DAW1	2459.1/2768.3	3040.6/2686	2613.7	2863.3	0.13155	47806	17381	1.8933	0.97084	0.029156	0.058312	0.19441	TRUE
NSMAF_+_59572043.23-P1P2	NSMAF	1803.3/1682.6	2124.4/1768.3	1743	1946.3	0.15914	7287.4	11546	1.8927	0.9708	0.029197	0.058395	0.19456	TRUE
ASB7_-_101142815.23-P1P2	ASB7	559.77/498.71	636.7/644.38	529.24	640.54	0.27489	1864.1	3466	1.8905	0.97065	0.029348	0.058695	0.19543	TRUE
CIAO1_-_96932450.23-P1P2	CIAO1	3251.6/3100.4	3364.1/3537.7	3176	3450.9	0.11972	11430	21161	1.8898	0.9706	0.029396	0.058791	0.19562	TRUE
TOPORS_-_32552385.23-P1P2	TOPORS	1647.9/1662.7	1424.4/1490.8	1655.3	1457.6	-0.18339	110.39	10960	1.8886	0.029474	0.97053	0.058948	0.19598	FALSE
KLHL1_-_70682151.23-P1P2	KLHL1	1276.7/1397.9	1225.4/1094.2	1337.3	1159.8	-0.20529	7351.3	8836.2	1.8884	0.029488	0.97051	0.058977	0.19598	FALSE
PHF21A_-_46142515.23-P1P2	PHF21A	2300.2/2189	2473.3/2476.5	2244.6	2474.9	0.14083	6183.1	14905	1.8861	0.97036	0.02964	0.05928	0.19686	TRUE
KLHL8_-_88141276.23-P1P2	KLHL8	2194.9/2014.7	2395.8/2259.6	2104.8	2327.7	0.14514	16237	13968	1.8857	0.97033	0.029667	0.059334	0.19689	TRUE
DTX1_-_113494987.23-P1P2	DTX1	3183.6/3386.2	3805.9/3321.8	3284.9	3563.9	0.11756	20508	21893	1.8854	0.97031	0.02969	0.05938	0.19689	TRUE
RNF185_+_31556349.23-P1P2	RNF185	1412.6/1362.6	1177.5/1236.7	1387.6	1207.1	-0.20094	1248	9171.8	1.8852	0.029702	0.9703	0.059404	0.19689	FALSE
NSMCE2_-_126104167.23-P1P2	NSMCE2	2376.7/2148.2	2475.4/2511.6	2262.4	2493.5	0.14021	26100	15025	1.8847	0.97027	0.029732	0.059464	0.19696	TRUE
MID2_-_107069108.23-P1P2	MID2	1057.5/1138.7	1063.2/1453.6	1098.1	1258.4	0.19641	3290.2	7241.9	1.8836	0.97019	0.029808	0.059616	0.19733	TRUE
RBBP5_-_205091086.23-P1P2	RBBP5	1267.3/1175.1	1264.2/1516.3	1221.2	1390.3	0.18691	4257.6	8062	1.8828	0.97014	0.02986	0.059721	0.19755	TRUE
GAN_+_81348652.23-P1P2	GAN	2172/2885.2	2171.3/2397.8	2528.6	2284.6	-0.14637	2.54E+05	16810	1.8824	0.029894	0.97011	0.059787	0.19755	FALSE
ATRX_-_77041440.23-P1P2	ATRX	3220.2/3038.6	2704.9/3010.3	3129.4	2857.6	-0.13103	16481	20847	1.8823	0.029899	0.9701	0.059797	0.19755	FALSE
FBXO16_+_28347718.23-P1P2	FBXO16	3177.7/2891.9	2851.9/2682.8	3034.8	2767.3	-0.13305	40849	20211	1.8813	0.029966	0.97003	0.059932	0.19786	FALSE
ING5_+_242641468.23-P1P2	ING5	523.24/581.46	740.77/590.15	552.35	665.46	0.26832	1694.6	3618.8	1.8802	0.96996	0.03004	0.060081	0.19822	TRUE
RANBP2_-_109336323.23-P1P2	RANBP2	1378.6/1304.2	1745.8/1290.9	1341.4	1518.3	0.17866	2772.2	8863.4	1.8797	0.96992	0.030076	0.060151	0.19833	TRUE
MALT1_+_56339078.23-P1P2	MALT1	3437.6/3430.3	3356.9/2942.2	3434	3149.6	-0.12467	26.783	22896	1.8793	0.030101	0.9699	0.060202	0.19836	FALSE
RNF44_-_175964815.23-P1P2	RNF44	2132.9/2106.3	1753/2040.5	2119.6	1896.7	-0.16018	354.25	14067	1.8789	0.030128	0.96987	0.060256	0.19841	FALSE
NSMCE2_-_126104473.23-P1P2	NSMCE2	981.08/910.26	1123.4/1064.4	945.67	1093.9	0.20986	2508.1	6227.7	1.8783	0.96983	0.030172	0.060343	0.19845	TRUE
ASB15_-_123242280.23-P1P2	ASB15	1190/1379.2	1090.8/1132.4	1284.6	1111.6	-0.20852	17887	8484.8	1.8783	0.030172	0.96983	0.060344	0.19845	FALSE
UFC1_+_161123759.23-P1P2	UFC1	1208.7/1260	1428.5/1379.1	1234.4	1403.8	0.18543	1315.3	8149.8	1.8769	0.96973	0.030267	0.060535	0.19894	TRUE
CHD5_-_6240049.23-P1P2	CHD5	1235.9/1103.3	1340.7/1328.1	1169.6	1334.4	0.19001	8787	7718.3	1.8757	0.96965	0.030347	0.060694	0.19934	TRUE
SCAP_-_47517293.23-P1P2	SCAP	1929.9/1880.1	2010.1/2221.3	1905	2115.7	0.15127	1239.6	12630	1.8748	0.96959	0.030411	0.060822	0.19944	TRUE
KCTD7_+_66205722.23-P1P2	KCTD7	10123/9847.4	10201/10742	9985.4	10472	0.068584	38110	67267	1.8746	0.96958	0.030421	0.060843	0.19944	TRUE
RABGEF1_+_66205722.23-P1P2	RABGEF1	10123/9847.4	10201/10742	9985.4	10472	0.068584	38110	67267	1.8746	0.96958	0.030421	0.060843	0.19944	TRUE
UTP18_-_49338296.23-P1P2	UTP18	1524.7/1134.2	1304/1003.8	1329.5	1153.9	-0.20418	76236	8784	1.8734	0.030504	0.9695	0.061009	0.19986	FALSE
RNF11_-_51701991.23-P1P2	RNF11	3788.4/3752.5	4383.4/3751.4	3770.5	4067.4	0.10935	646.35	25163	1.8721	0.9694	0.030596	0.061192	0.20033	TRUE
ZBTB33_-_119385079.23-P1P2	ZBTB33	2407.3/3180.9	2992.7/3106	2794.1	3049.3	0.12606	2.99E+05	18593	1.8718	0.96938	0.03062	0.061239	0.20035	TRUE
RNF146_+_127588411.23-P1P2	RNF146	1970.7/2033.5	2321.3/2113.9	2002.1	2217.6	0.14744	1972	13280	1.8703	0.96928	0.030721	0.061442	0.20088	TRUE
UBR2_+_42531743.23-P1P2	UBR2	1531.5/1649.5	1285.6/1512.1	1590.5	1398.8	-0.18512	6960.8	10527	1.868	0.030879	0.96912	0.061759	0.20171	FALSE
ZBTB1_-_64971900.23-P1P2	ZBTB1	1882.3/2064.4	2232.5/2141.5	1973.3	2187	0.14826	16568	13088	1.8679	0.96911	0.030886	0.061773	0.20171	TRUE
CUL3_+_225449978.23-P1P2	CUL3	4699.9/4603.2	4424.2/4220.4	4651.5	4322.3	-0.10588	4676.1	31105	1.8667	0.030975	0.96902	0.06195	0.20216	FALSE
KCNA5_-_5153051.23-P1P2	KCNA5	2275.6/2518.9	2654.9/2610.5	2397.3	2632.7	0.1351	29605	15929	1.8654	0.96894	0.031059	0.062119	0.20258	TRUE
KCTD9_-_25315939.23-P1P2	KCTD9	830.74/1150.8	1005/675.22	990.76	840.13	-0.23767	51217	6527.6	1.8644	0.03113	0.96887	0.062261	0.20291	FALSE
ZBTB21_+_43430429.23-P1P2	ZBTB21	1769.3/1935.3	2094.8/2022.5	1852.3	2058.6	0.15227	13764	12277	1.8619	0.96869	0.031309	0.062617	0.20388	TRUE
FBXL13_+_102714818.23-P1P2	FBXL13	1112.7/1071.3	936.68/931.48	1092	934.08	-0.2252	856.87	7201.6	1.8615	0.031339	0.96866	0.062679	0.20388	FALSE
UBE2J1_+_90062352.23-P1P2	UBE2J1	2454.8/2772.7	2231.5/2505.2	2613.8	2368.4	-0.14219	50521	17382	1.8615	0.031339	0.96866	0.062679	0.20388	FALSE
PEX12_+_33905558.23-P1P2	PEX12	948.81/664.21	887.7/996.34	806.51	942.02	0.22381	40496	5303.2	1.8608	0.96862	0.031384	0.062767	0.20396	TRUE
GNB1_-_1822119.23-P1P2	GNB1	6342.6/6390.6	6964.9/6537.4	6366.6	6751.1	0.084589	1148.5	42704	1.8607	0.96861	0.031393	0.062786	0.20396	TRUE
NEDD4_-_56285675.23-P1P2	NEDD4	1566.3/1626.3	1263.2/1547.1	1596.3	1405.2	-0.1839	1799.6	10566	1.8598	0.031458	0.96854	0.062917	0.20417	FALSE
TTC3_+_38446011.23-P1P2	TTC3	2659.5/2580.7	3057/2674.3	2620.1	2865.6	0.12916	3106.5	17425	1.8597	0.96853	0.031465	0.062931	0.20417	TRUE
DMXL2_+_51914912.23-P1P2	DMXL2	1706.5/1656.1	2092.7/1662	1681.3	1877.4	0.15903	1268.7	11134	1.858	0.96842	0.031582	0.063165	0.20472	TRUE
FBXL18_-_5552979.23-P1P2	FBXL18	957.3/934.53	1061.2/1123.9	945.92	1092.6	0.20771	259.18	6229.4	1.8579	0.96841	0.031595	0.063189	0.20472	TRUE
BTBD1_-_83735628.23-P1P2	BTBD1	2223.8/1749.9	2219.3/2180.9	1986.8	2200.1	0.147	1.12E+05	13178	1.8574	0.96837	0.031625	0.063251	0.20472	TRUE
WSB1_-_25621599.23-P1P2	WSB1	2546.6/2621.5	2771.3/2883.8	2584.1	2827.5	0.12984	2810.6	17183	1.8572	0.96836	0.031641	0.063281	0.20472	TRUE
ABTB2_-_34379074.23-P1P2	ABTB2	2533.8/2464.9	2302.9/2217	2499.4	2260	-0.14518	2377.6	16614	1.8571	0.03165	0.96835	0.063301	0.20472	FALSE
RBX1_-_41347790.23-P1P2	RBX1	1293.7/1359.3	1494.8/1505.7	1326.5	1500.2	0.17745	2154.9	8764.1	1.8559	0.96827	0.031732	0.063464	0.20512	TRUE
FBXL14_+_1703637.23-P1P2	FBXL14	4402.6/4457.5	4061/4160.8	4430	4110.9	-0.10784	1509.7	29611	1.8546	0.031824	0.96818	0.063647	0.20539	FALSE
MARCH3_-_126366170.23-P1P2	3-Mar	2165.2/2434	2040.7/2100.1	2299.6	2070.4	-0.1514	36126	15274	1.8545	0.031833	0.96817	0.063666	0.20539	FALSE
WDR20_-_102606656.23-P1P2	WDR20	1811.8/2290.5	2122.3/2412.7	2051.2	2267.5	0.14459	1.15E+05	13609	1.8544	0.96816	0.031843	0.063685	0.20539	TRUE
KLHL21_-_6662187.23-P1P2	KLHL21	1044.8/796.61	1003/1127.1	920.7	1065.1	0.20992	30796	6061.7	1.8542	0.96814	0.031855	0.063711	0.20539	TRUE
GTF2H2C_-_68856063.23-P1P2	GTF2H2C	2972.1/2539.9	2634.5/2375.5	2756	2505	-0.13772	93413	18337	1.8536	0.031897	0.9681	0.063794	0.20549	FALSE
KLHL6_-_183273186.23-P1P2	KLHL6	593.75/695.11	788.73/741.14	644.43	764.93	0.24697	5136.9	4228.3	1.8532	0.96808	0.031924	0.063848	0.20549	TRUE
WDR17_-_176986993.23-P1P2	WDR17	2893.1/3320	3522.2/3224	3106.6	3373.1	0.11874	91091	20693	1.8531	0.96807	0.031932	0.063864	0.20549	TRUE
SKP1_-_133512608.23-P1P2	SKP1	959/1052.6	1099.9/1213.3	1005.8	1156.6	0.20136	4379.7	6627.6	1.8524	0.96801	0.031986	0.063972	0.20571	TRUE
WDR11_+_122611269.23-P1P2	WDR11	1402.4/1543.6	1291.8/1288.8	1473	1290.3	-0.19095	9966	9741.8	1.8514	0.032058	0.96794	0.064116	0.20604	FALSE
KLHL20_-_173684436.23-P1P2	KLHL20	1495/1656.1	1360.1/1413.2	1575.6	1386.6	-0.18414	12982	10427	1.85	0.032156	0.96784	0.064311	0.20654	FALSE
RAB40A_+_102757415.23-P1P2	RAB40A	2638.3/2330.3	2506/1987.4	2484.3	2246.7	-0.14498	47446	16513	1.8491	0.032219	0.96778	0.064438	0.20661	FALSE
WDR41_-_76788011.23-P1P2	WDR41	1919.7/2186.8	2094.8/1580.1	2053.3	1837.4	-0.16014	35680	13623	1.8491	0.032221	0.96778	0.064442	0.20661	FALSE
FUS_-_31191697.23-P1P2	FUS	2608.6/3090.5	2608/2581.8	2849.5	2594.9	-0.135	1.16E+05	18966	1.849	0.032228	0.96777	0.064456	0.20661	FALSE
NEDD4L_+_55816744.23-ENST00000357895.5	NEDD4L	1089.8/1215.9	1120.3/1507.8	1152.8	1314.1	0.18869	7947.5	7606.6	1.8486	0.96774	0.03226	0.064521	0.20669	TRUE
TRIM37_-_57184152.23-P1P2	TRIM37	2765.7/2622.7	2371.3/2522.2	2694.2	2446.8	-0.13893	10235	17922	1.8483	0.032282	0.96772	0.064563	0.20669	FALSE
PATZ1_-_31742319.23-P1	PATZ1	3435.1/3534	3563/3969.4	3484.5	3766.2	0.11212	4894.9	23237	1.8479	0.96769	0.032307	0.064614	0.20673	TRUE
CBLC_+_45281185.23-P1P2	CBLC	3945.6/4062.5	4257.9/4354.3	4004	4306.1	0.10491	6837.8	26737	1.8474	0.96766	0.032344	0.064688	0.20679	TRUE
CORO1C_+_109125252.23-P1P2	CORO1C	2440.4/2435.1	2325.4/2079.9	2437.7	2202.6	-0.14626	14.111	16201	1.8472	0.032358	0.96764	0.064716	0.20679	FALSE
FBXO32_+_124553012.23-P1P2	FBXO32	1964.7/1685.9	1737.6/1506.7	1825.3	1622.2	-0.1701	38866	12097	1.8468	0.03239	0.96761	0.064779	0.20686	FALSE
GTF3C1_+_27561166.23-P1P2	GTF3C1	2753.8/2545.4	2483.5/2325.5	2649.6	2404.5	-0.13999	21718	17623	1.8464	0.032418	0.96758	0.064836	0.20691	FALSE
PIAS4_+_4007780.23-P1P2	PIAS4	2330/2512.3	2490.7/2820	2421.1	2655.3	0.13314	16625	16089	1.8461	0.96756	0.032438	0.064875	0.20691	TRUE
RNF145_-_158636369.23-P1	RNF145	2228/2008.1	2321.3/2352.1	2118.1	2336.7	0.14166	24189	14057	1.844	0.96741	0.032594	0.065188	0.2077	TRUE
WDR61_+_78591497.23-P1P2	WDR61	1760/1638.5	1919.3/1870.4	1699.2	1894.8	0.1571	7385.9	11254	1.8438	0.9674	0.032604	0.065207	0.2077	TRUE
BOP1_+_145512867.23-P2	BOP1	2264.6/2301.6	1954/2158.6	2283.1	2056.3	-0.15088	685	15163	1.8419	0.032746	0.96725	0.065491	0.20848	FALSE
ZBTB2_-_151712826.23-P1P2	ZBTB2	2499/2566.4	3160/2382.9	2532.7	2771.5	0.12993	2269.7	16838	1.8401	0.96713	0.032874	0.065748	0.20896	TRUE
DCAF17_-_172290758.23-P1P2	DCAF17	3107.2/2720.8	3231.4/3109.2	2914	3170.3	0.12157	74631	19399	1.8401	0.96712	0.032878	0.065755	0.20896	TRUE
WDR26_+_224622446.23-P1P2	WDR26	2664.6/2233.2	2634.5/2732.8	2448.9	2683.6	0.13201	93084	16275	1.84	0.96712	0.032882	0.065765	0.20896	TRUE
STRN4_-_47249688.23-P1P2	STRN4	5263/5526.7	5111.9/4978.5	5394.8	5045.2	-0.096643	34749	36128	1.8394	0.03293	0.96707	0.06586	0.20905	FALSE
DMXL2_+_51914969.23-P1P2	DMXL2	2340.2/2436.2	2760/2479.7	2388.2	2619.9	0.13353	4610.2	15868	1.8393	0.96706	0.032938	0.065877	0.20905	TRUE
ARPC1B_+_98972356.23-P1P2	ARPC1B	1710.7/1727.8	1521.3/1524.8	1719.3	1523.1	-0.17472	146.18	11388	1.8387	0.03298	0.96702	0.06596	0.20918	FALSE
non-targeting_01989	non-targeting	1578.2/1785.2	1918.3/1833.2	1681.7	1875.7	0.15742	21421	11136	1.8383	0.96699	0.033008	0.066015	0.20923	TRUE
WDR91_+_134896247.23-P1P2	WDR91	3629.6/4000.7	3600.8/3443.1	3815.2	3521.9	-0.11534	68873	25464	1.8375	0.033065	0.96693	0.066131	0.20943	FALSE
BACH1_-_30671373.23-P1P2	BACH1	4457.8/4358.2	4448.7/3736.5	4408	4092.6	-0.10707	4956.5	29462	1.8373	0.033081	0.96692	0.066162	0.20943	FALSE
UBE2R2_-_33817547.23-P1P2	UBE2R2	2920.3/2936	2618.2/2725.3	2928.2	2671.8	-0.13215	122.96	19494	1.8364	0.033151	0.96685	0.066303	0.2095	FALSE
TBL1XR1_-_176914888.23-P1P2	TBL1XR1	5128.8/4863.5	5432.3/5231.6	4996.2	5332	0.093821	35186	33433	1.8364	0.96685	0.033152	0.066305	0.2095	TRUE
ZNRF1_+_75032912.23-P1P2	ZNRF1	1852.6/1887.8	2089.7/2059.7	1870.2	2074.7	0.14961	620.57	12397	1.8363	0.96685	0.033154	0.066308	0.2095	TRUE
ZBTB21_+_43430028.23-P1P2	ZBTB21	1540/1637.4	1765.2/1788.5	1588.7	1776.9	0.1614	4739.3	10515	1.8351	0.96676	0.033242	0.066485	0.20989	TRUE
PHF10_+_170123802.23-P1P2	PHF10	3277.9/3004.4	3396.7/3416.5	3141.2	3406.6	0.117	37406	20926	1.8349	0.96674	0.033257	0.066515	0.20989	TRUE
TLE3_+_70390168.23-P1P2	TLE3	1500.1/1482.9	1767.2/1580.1	1491.5	1673.7	0.16616	147.69	9865.3	1.8343	0.96669	0.033308	0.066616	0.21005	TRUE
TRIM16_-_15587626.23-P1P2	TRIM16	1665.7/1548	1398.9/1436.6	1606.9	1417.7	-0.18054	6929.8	10636	1.8339	0.033337	0.96666	0.066674	0.21005	FALSE
BRWD1_+_40685538.23-P1P2	BRWD1	3548/3572.6	3027.4/3528.1	3560.3	3277.7	-0.11927	302.27	23747	1.8338	0.033345	0.96666	0.066689	0.21005	FALSE
UBE3D_-_83775503.23-P1P2	UBE3D	2374.1/2393.2	2673.3/2555.2	2383.6	2614.2	0.13317	180.8	15838	1.8324	0.96655	0.033448	0.066897	0.21048	TRUE
FBXO16_+_28347701.23-P1P2	FBXO16	2234.8/2282.8	2082.5/1986.3	2258.8	2034.4	-0.15089	1151.4	15001	1.8323	0.033454	0.96655	0.066909	0.21048	FALSE
KLHL20_-_173684117.23-P1P2	KLHL20	1119.5/980.87	1238.7/1166.5	1050.2	1202.6	0.19529	9614.3	6923.1	1.8314	0.96648	0.033522	0.067044	0.21063	TRUE
PIAS2_-_44497044.23-P1	PIAS2	2043.7/1930.9	1958/1596.1	1987.3	1777.1	-0.16123	6368.7	13181	1.8311	0.03354	0.96646	0.067079	0.21063	FALSE
VHL_-_10183539.23-P1P2	VHL	2054.8/2072.1	1891.7/1806.6	2063.4	1849.2	-0.15808	150.09	13691	1.8311	0.03354	0.96646	0.067081	0.21063	FALSE
UBA7_-_49851350.23-P1	UBA7	396.68/359.69	443.85/494.45	378.19	469.15	0.31022	684.15	2468.7	1.8308	0.96643	0.033568	0.067135	0.21067	TRUE
TRIM46_-_155146759.23-P1P2	TRIM46	3593.9/3187.6	3629.4/3702.5	3390.7	3665.9	0.11255	82560	22606	1.8304	0.96641	0.033593	0.067185	0.2107	TRUE
KCTD4_+_45768311.23-P1P2	KCTD4	1331.9/1228	1252/1643.9	1280	1447.9	0.17777	5394.9	8453.7	1.827	0.96615	0.033853	0.067707	0.2122	TRUE
KLHL29_+_23608545.23-P1P2	KLHL29	2715.6/2708.7	2449.9/2483.9	2712.2	2466.9	-0.13669	23.779	18043	1.8259	0.033932	0.96607	0.067863	0.21256	FALSE
ATG7_-_11314130.23-P1P2	ATG7	1830.5/1902.2	2164.2/1974.6	1866.3	2069.4	0.14891	2567.5	12371	1.8255	0.96604	0.033963	0.067927	0.21263	TRUE
WDFY4_-_49893351.23-P1P2	WDFY4	2003.8/2167	1872.3/1869.3	2085.4	1870.8	-0.15655	13314	13838	1.8238	0.034091	0.96591	0.068181	0.21329	FALSE
RNF5_-_32146203.23-P1P2	RNF5	1890.8/1925.3	2029.5/2196.8	1908.1	2113.2	0.14721	595.8	12651	1.8233	0.96587	0.034127	0.068255	0.21333	TRUE
ZBTB32_+_36204416.23-P1P2	ZBTB32	1593.5/1831.6	1568.3/1468.5	1712.5	1518.4	-0.17351	28330	11342	1.8232	0.034139	0.96586	0.068278	0.21333	FALSE
TRIM2_-_154074617.23-ENST00000437508.2	TRIM2	3790.1/3083.8	3547.7/3878	3437	3712.9	0.11135	2.49E+05	22917	1.8223	0.9658	0.034204	0.068407	0.21352	TRUE
PWP2_-_45527595.23-P1P2	PWP2	3167.5/2835.6	2776.4/2711.5	3001.5	2743.9	-0.12942	55080	19987	1.8222	0.034211	0.96579	0.068421	0.21352	FALSE
LNX1_+_54457902.23-ENST00000263925.7	LNX1	2392/2374.4	2811.1/2413.8	2383.2	2612.4	0.13243	154.51	15835	1.8216	0.96574	0.034259	0.068517	0.21369	TRUE
RWDD3_+_95700170.23-P1P2	RWDD3	1196.8/1192.7	999.94/1066.5	1194.8	1033.2	-0.20939	8.4967	7885.9	1.8192	0.034443	0.96556	0.068886	0.21462	FALSE
SKP2_-_36152222.23-P1P2	SKP2	2665.5/2730.8	2562.1/2346.8	2698.1	2454.4	-0.13652	2131.2	17949	1.8191	0.034451	0.96555	0.068902	0.21462	FALSE
SPOPL_-_139259401.23-P1P2	SPOPL	3892.1/3965.4	3530.4/3738.7	3928.7	3634.5	-0.11227	2691	26230	1.8166	0.034641	0.96536	0.069281	0.21567	FALSE
MID2_-_107069494.23-P1P2	MID2	3120.8/3278	2773.3/3095.4	3199.4	2934.3	-0.12473	12365	21318	1.8155	0.034721	0.96528	0.069442	0.21604	FALSE
TRIM4_+_99517091.23-P1P2	TRIM4	2132.9/1806.2	2182.5/2171.3	1969.5	2176.9	0.14436	53375	13062	1.8145	0.9652	0.034798	0.069596	0.21636	TRUE
ZFAND6_-_80352066.23-P1P2	ZFAND6	2914.4/3263.7	2761.1/2896.5	3089	2828.8	-0.12693	61013	20576	1.8143	0.034816	0.96518	0.069631	0.21636	FALSE
LDB2_-_16899914.23-P1P2	LDB2	1674.2/1762	1395.8/1653.5	1718.1	1524.7	-0.17225	3856.8	11380	1.8136	0.034868	0.96513	0.069735	0.21638	FALSE
DCUN1D3_+_20911190.23-P1P2	DCUN1D3	3466.5/3626.7	3701.8/3949.2	3546.6	3825.5	0.10919	12831	23655	1.8135	0.96512	0.034878	0.069756	0.21638	TRUE
ZBTB6_+_125675571.23-P1P2	ZBTB6	1287.7/1121	1303/1429.1	1204.4	1366	0.1816	13899	7949.8	1.8134	0.96512	0.034884	0.069767	0.21638	TRUE
KCNA1_-_5019086.23-P1P2	KCNA1	985.33/1258.9	979.53/952.74	1122.1	966.14	-0.21572	37424	7401.9	1.8131	0.034911	0.96509	0.069823	0.21642	FALSE
KMT2A_+_118307196.23-P1P2	KMT2A	2501.6/2623.8	2212.1/2440.3	2562.7	2326.2	-0.13959	7466.5	17039	1.8112	0.035053	0.96495	0.070105	0.21714	FALSE
KLHL29_-_23608081.23-P1P2	KLHL29	2623.9/2452.7	2327.4/2278.7	2538.3	2303.1	-0.14025	14643	16875	1.8108	0.035083	0.96492	0.070165	0.21714	FALSE
UBE2G1_+_4269376.23-P1P2	UBE2G1	1918/2087.5	2233.5/2189.4	2002.8	2211.5	0.14294	14370	13285	1.8107	0.96491	0.03509	0.07018	0.21714	TRUE
UBE2G2_+_46221726.23-P1P2	UBE2G2	2731.7/2576.3	2456/2371.2	2654	2413.6	-0.13694	12080	17652	1.8096	0.035179	0.96482	0.070358	0.21755	FALSE
WDR66_-_122356538.23-P1P2	WDR66	1510.3/1514.9	1297.9/1365.3	1512.6	1331.6	-0.18373	10.658	10006	1.8093	0.035203	0.9648	0.070406	0.21756	FALSE
HUWE1_+_53710963.23-P1P2	HUWE1	2505/2287.2	2134.6/2201.1	2396.1	2167.8	-0.14437	23700	15921	1.809	0.035223	0.96478	0.070446	0.21756	FALSE
DDB2_+_47236615.23-P1P2	DDB2	1899.3/1824.9	2194.8/1931	1862.1	2062.9	0.14764	2766.1	12343	1.8071	0.96462	0.035375	0.070751	0.21824	TRUE
DCAF13_+_104427157.23-P1P2	DCAF13	2382.6/2014.7	2572.3/2261.7	2198.7	2417	0.13653	67685	14597	1.8071	0.96462	0.035376	0.070751	0.21824	TRUE
IPP_+_46216294.23-P1P2	IPP	4933.5/4493.9	5041.5/5027.4	4713.7	5034.5	0.094967	96593	31525	1.8067	0.9646	0.035402	0.070804	0.21826	TRUE
non-targeting_00521	non-targeting	1239.3/1121	987.7/1053.8	1180.2	1020.7	-0.20919	6998.7	7788.5	1.8065	0.035422	0.96458	0.070844	0.21826	FALSE
RNF10_+_120972573.23-P1P2	RNF10	2888/2737.4	2989.6/3129.4	2812.7	3059.5	0.12129	11347	18718	1.8037	0.96436	0.035635	0.071271	0.21921	TRUE
TRIM22_-_5711149.23-P1P2	TRIM22	2002.1/1967.3	1773.4/1782.1	1984.7	1777.8	-0.15877	606.49	13164	1.8035	0.035651	0.96435	0.071303	0.21921	FALSE
C10orf90_-_128209996.23-ENST00000284694.7	C10orf90	2134.6/2237.6	1964.2/1973.5	2186.1	1968.9	-0.15093	5302.6	14513	1.8033	0.035674	0.96433	0.071348	0.21921	FALSE
UBE3B_-_109915501.23-P1P2	UBE3B	2059/1824.9	1798.9/1675.8	1942	1737.3	-0.16055	27395	12878	1.8032	0.035678	0.96432	0.071355	0.21921	FALSE
NUP37_-_102513501.23-P1P2	NUP37	2824.3/2190.1	2760/2720	2507.2	2740	0.12804	2.01E+05	16667	1.8031	0.96431	0.035685	0.071371	0.21921	TRUE
TRAF2_+_139780986.23-P1	TRAF2	2234.8/2159.2	1795.8/2162.8	2197	1979.3	-0.15049	2856.8	14586	1.8028	0.035712	0.96429	0.071425	0.21925	FALSE
UBR5_+_103424908.23-P1P2	UBR5	1767.7/1602.1	1439.7/1549.3	1684.9	1494.5	-0.17286	13711	11157	1.8022	0.035758	0.96424	0.071515	0.21926	FALSE
GNB5_+_52471715.23-P1P2	GNB5	4122.3/4174	4383.4/4512.8	4148.1	4448.1	0.10071	1336.4	27709	1.8022	0.96424	0.035758	0.071517	0.21926	TRUE
RNF144B_-_18387744.23-P1P2	RNF144B	2657.8/2722	2634.5/3227.2	2689.9	2930.9	0.12373	2054.7	17893	1.8015	0.96418	0.035816	0.071631	0.21948	TRUE
KLHL32_+_97373024.23-P1P2	KLHL32	3301.7/3441.3	3291.6/2911.4	3371.5	3101.5	-0.12039	9747.2	22476	1.801	0.035854	0.96415	0.071708	0.21958	FALSE
DCUN1D3_+_20911597.23-P1P2	DCUN1D3	1512/1645.1	1790.7/1734.3	1578.5	1762.5	0.15895	8859.5	10447	1.7999	0.96406	0.035936	0.071871	0.21995	TRUE
IVNS1ABP_-_185286222.23-P1P2	IVNS1ABP	1735.4/1656.1	1890.7/1882.1	1695.7	1886.4	0.15363	3140.4	11230	1.7991	0.964	0.036004	0.072007	0.22023	TRUE
FEM1C_+_114880418.23-P1P2	FEM1C	2397.1/2511.2	2737.6/2629.6	2454.1	2683.6	0.1289	6513.9	16311	1.7967	0.96381	0.036193	0.072385	0.22126	TRUE
WDR78_+_67390454.23-P1P2	WDR78	3109.7/3024.3	2940.6/2680.7	3067	2810.6	-0.12588	3652.7	20428	1.7936	0.036435	0.96356	0.07287	0.22261	FALSE
TRIM59_-_160167525.23-P1P2	TRIM59	3181.1/2342.4	2558/2479.7	2761.7	2518.8	-0.13277	3.52E+05	18376	1.7918	0.036579	0.96342	0.073158	0.22332	FALSE
BTBD2_-_2015006.23-P1P2	BTBD2	1461/1673.8	1558.1/1941.6	1567.4	1749.9	0.15877	22635	10372	1.7916	0.9634	0.036599	0.073197	0.22332	TRUE
WDR31_-_116102502.23-P1P2	WDR31	1358.2/1676	1538.7/1854.4	1517.1	1696.6	0.1612	50483	10036	1.7914	0.96338	0.036618	0.073236	0.22332	TRUE
ASB3_-_54086720.23-P1P2	ASB3	1795.7/1570.1	1518.3/1469.5	1682.9	1493.9	-0.17173	25453	11144	1.7901	0.03672	0.96328	0.073441	0.22375	FALSE
PCGF1_+_74734396.23-P1P2	PCGF1	1501.8/1640.7	1262.2/1515.2	1571.2	1388.7	-0.17803	9645.6	10398	1.7899	0.036732	0.96327	0.073465	0.22375	FALSE
PIAS2_+_44497422.23-P1	PIAS2	3308.5/3206.3	3284.5/2703	3257.4	2993.7	-0.12174	5220.9	21708	1.7896	0.036761	0.96324	0.073522	0.22379	FALSE
UBE2H_+_129592415.23-P1P2	UBE2H	2098.9/2071	2344.8/2245.8	2085	2295.3	0.13858	390.54	13835	1.7879	0.96311	0.036892	0.073785	0.22441	TRUE
RRP9_+_51975472.23-P1P2	RRP9	2916.9/3089.4	3001.9/3510.1	3003.1	3256	0.11657	14869	19998	1.7877	0.96309	0.036908	0.073816	0.22441	TRUE
TRIM22_-_5711069.23-P1P2	TRIM22	720.31/759.1	872.4/855.98	739.71	864.19	0.22411	752.33	4859.9	1.7857	0.96292	0.037078	0.074156	0.22531	TRUE
ABTB2_-_34379310.23-P1P2	ABTB2	1362.5/1666.1	1384.6/1286.6	1514.3	1335.6	-0.18098	46079	10017	1.7849	0.037141	0.96286	0.074282	0.22541	FALSE
RASD2_+_35936935.23-P1P2	RASD2	2557.6/2301.6	2088.6/2317	2429.6	2202.8	-0.1413	32778	16146	1.7847	0.037157	0.96284	0.074314	0.22541	FALSE
KAT2B_-_20081907.23-P1P2	KAT2B	3800.3/3179.8	3222.3/3213.4	3490.1	3217.8	-0.11714	1.93E+05	23274	1.7846	0.037161	0.96284	0.074323	0.22541	FALSE
FBXO15_-_71815042.23-P1P2	FBXO15	1056.7/1174	1223.4/1313.2	1115.3	1268.3	0.18529	6876.8	7356.6	1.7836	0.96276	0.037241	0.074483	0.22576	TRUE
BTBD18_-_57518435.23-ENST00000436147.3	BTBD18	1432.1/1517.1	1799.9/1501.4	1474.6	1650.7	0.1626	3610	9752.6	1.7826	0.96268	0.037324	0.074648	0.22613	TRUE
DCAF4L2_-_88886230.23-P1P2	DCAF4L2	871.51/929.02	1054/1020.8	900.26	1037.4	0.20435	1653.6	5925.9	1.7816	0.96259	0.037409	0.074818	0.22648	TRUE
RNF130_+_179498719.23-P1P2	RNF130	3660.2/3595.8	3986.5/3823.7	3628	3905.1	0.10617	2071.5	24203	1.7814	0.96257	0.037427	0.074853	0.22648	TRUE
RNF44_+_175964857.23-P1P2	RNF44	1929/1724.5	2007/2038.4	1826.8	2022.7	0.14691	20913	12107	1.7807	0.96252	0.037482	0.074964	0.22668	TRUE
NSD1_+_176561172.23-P1P2	NSD1	2187.3/2227.7	2445.8/2399.9	2207.5	2422.9	0.13426	815.56	14656	1.7792	0.9624	0.037603	0.075207	0.22722	TRUE
LONRF2_-_100938878.23-P1P2	LONRF2	2347.8/2661.3	2044.8/2505.2	2504.5	2275	-0.13863	49129	16649	1.779	0.037619	0.96238	0.075238	0.22722	FALSE
non-targeting_03714	non-targeting	1992.7/1950.7	1817.2/1719.4	1971.7	1768.3	-0.157	883.45	13077	1.7788	0.037639	0.96236	0.075278	0.22722	FALSE
CORO2B_+_68871753.23-P1P2	CORO2B	3506.4/3600.2	3269.2/3289.9	3553.3	3279.6	-0.11563	4398.6	23700	1.7782	0.037686	0.96231	0.075373	0.22737	FALSE
WDR92_-_68384225.23-P1P2	WDR92	2089.6/1960.6	2408/2054.4	2025.1	2231.2	0.13974	8312.6	13434	1.7779	0.96229	0.037708	0.075416	0.22737	TRUE
RBBP6_+_24551683.23-P1P2	RBBP6	1474.6/1573.4	1689.7/1715.2	1524	1702.4	0.15964	4877.8	10082	1.7771	0.96222	0.037777	0.075554	0.22754	TRUE
KBTBD7_-_41768311.23-P1P2	KBTBD7	2459.9/2196.8	2154/2060.7	2328.3	2107.3	-0.14381	34630	15467	1.777	0.037781	0.96222	0.075562	0.22754	FALSE
TRIM8_-_104404638.23-P1P2	TRIM8	1794/1712.4	2028.4/1860.8	1753.2	1944.6	0.14944	3328.6	11614	1.7765	0.96217	0.037826	0.075652	0.22767	TRUE
FBXL17_-_107717725.23-P1P2	FBXL17	1459.3/1657.2	1368.3/1387.6	1558.3	1378	-0.17728	19585	10311	1.7756	0.037901	0.9621	0.075802	0.22799	FALSE
BTBD19_+_45274240.23-P1P2	BTBD19	1516.2/1598.7	1525.4/1229.2	1557.5	1377.3	-0.17724	3405.2	10306	1.7747	0.037971	0.96203	0.075941	0.22827	FALSE
IFT80_+_160117297.23-P1P2	IFT80	1895.9/1298.6	1405/1424.9	1597.3	1414.9	-0.17476	1.78E+05	10572	1.7733	0.038086	0.96191	0.076173	0.22883	FALSE
DIDO1_+_61568844.23-P2	DIDO1	2475.2/1945.2	2137.6/1853.4	2210.2	1995.5	-0.14736	1.40E+05	14675	1.7724	0.038166	0.96183	0.076333	0.22918	FALSE
HERC5_+_89378363.23-P1P2	HERC5	2837.1/2757.3	2804.9/3272.9	2797.2	3038.9	0.11956	3185.3	18614	1.7721	0.96181	0.038193	0.076385	0.2292	TRUE
IPP_+_46216262.23-P1P2	IPP	2863.4/2278.4	2794.7/2810.4	2570.9	2802.6	0.12442	1.71E+05	17094	1.7718	0.96178	0.038217	0.076434	0.22921	TRUE
FBXW8_+_117348856.23-P1P2	FBXW8	1648.7/2033.5	2353.9/1719.4	1841.1	2036.7	0.14557	74010	12202	1.7705	0.96168	0.038324	0.076648	0.22972	TRUE
FBXL4_-_99395749.23-P1P2	FBXL4	2952.6/2691.1	3140.6/2988	2821.8	3064.3	0.11888	34201	18779	1.7693	0.96158	0.038419	0.076839	0.23015	TRUE
TRIML1_-_189060989.23-P2	TRIML1	1379.5/1418.9	1474.4/1664.1	1399.2	1569.3	0.16539	777.65	9249.1	1.7684	0.96151	0.038494	0.076988	0.23046	TRUE
UBE4A_-_118230398.23-P1P2	UBE4A	2406.4/2480.3	2339.7/2096.9	2443.4	2218.3	-0.13938	2730.7	16238	1.7664	0.038661	0.96134	0.077322	0.23121	FALSE
VHL_+_10183866.23-P1P2	VHL	2971.3/3218.5	3509/3187.9	3094.9	3348.4	0.11357	30547	20615	1.7659	0.9613	0.038705	0.07741	0.23121	TRUE
MAPKBP1_-_42066728.23-P1P2	MAPKBP1	4716/4604.3	4115.1/4581.9	4660.1	4348.5	-0.099838	6243.2	31164	1.7654	0.038747	0.96125	0.077493	0.23121	FALSE
ZBTB22_-_33285471.23-P1P2	ZBTB22	2898.2/2609.4	2875.3/3110.2	2753.8	2992.8	0.12001	41709	18323	1.7654	0.96125	0.038747	0.077495	0.23121	TRUE
UHRF1_-_4910083.23-P1P2	UHRF1	2684.2/2301.6	2795.7/2644.5	2492.9	2720.1	0.12581	73192	16571	1.7654	0.96125	0.038752	0.077503	0.23121	TRUE
FEM1B_+_68570559.23-P1P2	FEM1B	2802.2/2737.4	2626.4/2434	2769.8	2530.2	-0.13051	2102.8	18430	1.7653	0.038755	0.96124	0.07751	0.23121	FALSE
ATG16L1_+_234160346.23-P1P2	ATG16L1	2018.2/1975	1807/1780	1996.6	1793.5	-0.15467	935	13243	1.7647	0.038806	0.96119	0.077611	0.23125	FALSE
PIAS3_-_145576516.23-P1P2	PIAS3	2589.9/2414.1	2172.3/2376.5	2502	2274.4	-0.13752	15448	16632	1.7646	0.038813	0.96119	0.077626	0.23125	FALSE
TRIM17_-_228603965.23-P1P2	TRIM17	2267.1/2031.3	2353.9/2365.9	2149.2	2359.9	0.13489	27814	14266	1.7644	0.96117	0.03883	0.07766	0.23125	TRUE
WDR88_+_33623519.23-P1P2	WDR88	1531.5/1807.3	1532.6/1435.5	1669.4	1484	-0.1697	38024	11054	1.7631	0.038944	0.96106	0.077888	0.23152	FALSE
KLHL25_-_86338102.23-P1P2	KLHL25	2980.6/2904	2725.3/2665.8	2942.3	2695.6	-0.12632	2935.6	19589	1.763	0.038947	0.96105	0.077894	0.23152	FALSE
KLHL7_+_23145411.23-P1P2	KLHL7	1683.6/1570.1	1844.8/1774.7	1626.8	1809.7	0.15365	6440.9	10769	1.7628	0.96103	0.038968	0.077936	0.23152	TRUE
KLHL21_+_6662864.23-P1P2	KLHL21	1597.8/1636.3	1608.1/1990.6	1617	1799.3	0.15402	740.91	10704	1.762	0.96097	0.039033	0.078066	0.23152	TRUE
MIB2_+_1551649.23-P1P2	MIB2	2428.5/2396.5	2519.2/2751.9	2412.5	2635.6	0.12754	513.2	16031	1.7619	0.96096	0.039041	0.078082	0.23152	TRUE
FANCL_-_58468461.23-P1P2	FANCL	1259.7/1383.6	1551.9/1420.6	1321.6	1486.3	0.16925	7675.5	8731.7	1.7618	0.96095	0.039047	0.078095	0.23152	TRUE
NACC2_+_138987133.23-P1P2	NACC2	3282.2/3391.7	3075.3/3073	3336.9	3074.2	-0.11828	5996.1	22243	1.7618	0.039055	0.96094	0.078111	0.23152	FALSE
RNF175_+_154680773.23-P1P2	RNF175	2034.4/1720.1	2031.5/2116	1877.2	2073.8	0.14357	49378	12444	1.7617	0.96094	0.039058	0.078117	0.23152	TRUE
WDR37_-_1102854.23-P1P2	WDR37	2997.6/3077.2	3237.6/3337.8	3037.4	3287.7	0.11419	3169.1	20229	1.7595	0.96076	0.039243	0.078485	0.23244	TRUE
PPARA_+_46546501.23-P1P2	PPARA	2259.5/2699.9	2242.7/2264.9	2479.7	2253.8	-0.13773	96984	16482	1.7593	0.03926	0.96074	0.07852	0.23244	FALSE
WIPI2_-_5229957.23-P1P2	WIPI2	2427.7/2584	2314.1/2243.6	2505.8	2278.9	-0.13691	12227	16658	1.7585	0.039333	0.96067	0.078667	0.23268	FALSE
PDLIM2_+_22446866.23-P1	PDLIM2	2436.1/2072.1	2490.7/2447.8	2254.1	2469.2	0.13144	66272	14969	1.7582	0.96064	0.039356	0.078712	0.23268	TRUE
RNF123_-_49727386.23-P1P2	RNF123	3007/2940.4	2931.5/2521.2	2973.7	2726.3	-0.12526	2214.2	19800	1.758	0.03937	0.96063	0.078739	0.23268	FALSE
TRIM36_-_114515920.23-P2	TRIM36	1755.8/1783	1920.3/1999.1	1769.4	1959.7	0.14729	371.18	11723	1.7576	0.96059	0.03941	0.078819	0.23278	TRUE
PIAS3_-_145576479.23-P1P2	PIAS3	1011.7/1113.3	1215.2/1203.7	1062.5	1209.5	0.18678	5162.4	7004.7	1.7563	0.96048	0.039518	0.079037	0.23329	TRUE
GTF3C1_+_27561207.23-P1P2	GTF3C1	1980/2179.1	1882.5/1864	2079.6	1873.3	-0.15063	19820	13799	1.756	0.039544	0.96046	0.079087	0.2333	FALSE
DCAF4_+_73393175.23-P1P2	DCAF4	2334.2/2609.4	2423.3/2969.9	2471.8	2696.6	0.12552	37866	16429	1.7538	0.96026	0.039736	0.079473	0.23431	TRUE
ATG7_+_11314294.23-P1P2	ATG7	3093.6/2990.1	3491.6/3091.1	3041.8	3291.4	0.11371	5359.9	20258	1.7532	0.96021	0.039786	0.079573	0.23446	TRUE
KLHL23_+_170590395.23-P2	KLHL23	2561/2738.5	2463.1/2371.2	2649.8	2417.2	-0.13249	15751	17624	1.752	0.039887	0.96011	0.079775	0.23492	FALSE
PPARA_+_46546842.23-P1P2	PPARA	1928.2/2083.1	2112.1/2303.2	2005.7	2207.6	0.13837	12001	13304	1.7512	0.96005	0.039953	0.079906	0.23517	TRUE
IFT172_-_27712706.23-P1P2	IFT172	2650.2/2503.5	2479.4/2216	2576.8	2347.7	-0.1343	10762	17134	1.7505	0.040018	0.95998	0.080035	0.23542	FALSE
KCTD6_+_58477889.23-P1P2	KCTD6	1381.2/1428.8	1326.5/1146.3	1405	1236.4	-0.18433	1136.1	9287.9	1.7498	0.040075	0.95993	0.080149	0.23562	FALSE
CCRL2_+_46449190.23-P1P2	CCRL2	1052.4/964.32	822.4/909.15	1008.4	865.77	-0.21974	3881.9	6644.8	1.7494	0.040108	0.95989	0.080216	0.23568	FALSE
FBXL12_-_9929467.23-P1P2	FBXL12	2656.1/2496.9	2733.5/2877.4	2576.5	2805.4	0.12276	12685	17132	1.7491	0.95986	0.04014	0.080281	0.23573	TRUE
DZIP3_+_108308773.23-P1P2	DZIP3	2120.2/2125	1912.1/1918.2	2122.6	1915.2	-0.14827	11.909	14087	1.7475	0.040275	0.95973	0.080549	0.23614	FALSE
RNF133_-_122338931.23-P1P2	RNF133	2177.9/2345.7	1858.1/2237.2	2261.8	2047.6	-0.14345	14077	15021	1.7475	0.040278	0.95972	0.080556	0.23614	FALSE
FBXO38_-_147763764.23-P1P2	FBXO38	1950.3/1627.4	1746.8/1450.4	1788.9	1598.6	-0.16212	52114	11853	1.7475	0.04028	0.95972	0.080559	0.23614	FALSE
UBE3C_+_156931999.23-P1P2	UBE3C	1665.7/1650.6	1553/1397.2	1658.2	1475.1	-0.16867	114.25	10979	1.7472	0.040303	0.9597	0.080607	0.23614	FALSE
WRAP73_-_3566618.23-P1P2	WRAP73	2417.5/2231	2658/2424.4	2324.2	2541.2	0.12871	17391	15439	1.7463	0.95962	0.040377	0.080755	0.23644	TRUE
RAG1_-_36589983.23-P1P2	RAG1	1579.1/1361.5	1320.3/1276	1470.3	1298.2	-0.17951	23664	9723.8	1.7457	0.040434	0.95957	0.080867	0.23656	FALSE
SKP1_-_133512401.23-P1P2	SKP1	1862.8/1620.8	1503/1605.6	1741.8	1554.3	-0.16421	29275	11538	1.7456	0.040445	0.95956	0.080889	0.23656	FALSE
KCTD14_-_77733945.23-P1P2	KCTD14	1552.7/1692.5	1365.2/1518.4	1622.6	1441.8	-0.17033	9769.8	10741	1.7446	0.04053	0.95947	0.081061	0.2368	FALSE
NWD1_+_16830876.23-P1P2	NWD1	1203.6/1001.8	1288.7/1214.3	1102.7	1251.5	0.18243	20361	7272.8	1.7445	0.95947	0.040533	0.081065	0.2368	TRUE
LTN1_-_30365165.23-P1P2	LTN1	2653.6/2447.2	2609/2945.4	2550.4	2777.2	0.12287	21297	16957	1.7418	0.95923	0.040769	0.081538	0.23804	TRUE
FBXW7_+_153457205.23-ENST00000281708.4	FBXW7	1673.4/1752.1	2096.8/1699.2	1712.7	1898	0.1481	3100.5	11344	1.7395	0.95903	0.040974	0.081947	0.2391	TRUE
STRN4_+_47249677.23-P1P2	STRN4	1685.3/1439.9	1657/1821.5	1562.6	1739.3	0.15447	30109	10340	1.7377	0.95887	0.041128	0.082257	0.23977	TRUE
FBXO6_-_11724327.23-P1P2	FBXO6	910.58/906.95	845.87/702.86	908.77	774.36	-0.23062	6.5986	5982.4	1.7377	0.041135	0.95886	0.08227	0.23977	FALSE
NLE1_+_33469271.23-P1P2	NLE1	1747.3/1751	1902.9/1969.3	1749.1	1936.1	0.14644	7.0072	11587	1.737	0.95881	0.041191	0.082381	0.23982	TRUE
RBCK1_+_388973.23-P1P2	RBCK1	2085.3/1934.2	2187.6/2233	2009.7	2210.3	0.13717	11426	13331	1.737	0.95881	0.041192	0.082384	0.23982	TRUE
KCTD9_+_25315923.23-P1P2	KCTD9	1759.2/1538.1	1371.3/1563.1	1648.6	1467.2	-0.16806	24441	10915	1.7362	0.041265	0.95873	0.082531	0.24011	FALSE
ASB15_+_123242097.23-P1P2	ASB15	387.34/335.42	405.08/485.94	361.38	445.51	0.3012	1347.9	2358	1.7326	0.95842	0.041584	0.083169	0.24171	TRUE
SIAH1_-_48419235.23-P1P2	SIAH1	1108.5/1050.4	1025.4/841.09	1079.4	933.27	-0.20971	1688.6	7117.7	1.7326	0.041587	0.95841	0.083175	0.24171	FALSE
DIDO1_-_61557804.23-P1	DIDO1	2771.7/2630.4	2472.3/2465.9	2701	2469.1	-0.12948	9982.2	17968	1.7303	0.041787	0.95821	0.083574	0.24273	FALSE
KCTD20_-_36411064.23-P1P2	KCTD20	2505.8/2724.2	2633.5/2140.5	2615	2387	-0.13155	23840	17390	1.7288	0.041923	0.95808	0.083846	0.24338	FALSE
WDR92_-_68384628.23-P1P2	WDR92	1342.9/1283.2	1381.5/1566.3	1313.1	1473.9	0.1666	1785	8674.5	1.7271	0.95792	0.042078	0.084157	0.24414	TRUE
ZBTB25_+_64971132.23-P1P2	ZBTB25	3447/4246.8	3803.9/3336.7	3846.9	3570.3	-0.10761	3.20E+05	25678	1.726	0.042175	0.95782	0.084351	0.24456	FALSE
WDR27_+_170102104.23-P1P2	WDR27	2608.6/2804.7	2410.1/2540.3	2706.6	2475.2	-0.12892	19232	18006	1.725	0.042268	0.95773	0.084536	0.24491	FALSE
NACC1_-_13229110.23-P1P2	NACC1	1997.8/2075.4	1955/1717.3	2036.6	1836.1	-0.14943	3006.8	13511	1.7248	0.042283	0.95772	0.084567	0.24491	FALSE
ZFAND5_-_74979666.23-P1P2	ZFAND5	1834.8/1723.4	1935.6/1996.9	1779.1	1966.3	0.14424	6197.3	11788	1.724	0.95765	0.042353	0.084706	0.24511	TRUE
UBE2I_+_1359730.23-P1P2	UBE2I	1228.3/1101.1	1390.7/1240.9	1164.7	1315.8	0.17586	8080.8	7685.5	1.7238	0.95762	0.042375	0.084751	0.24511	TRUE
WDR92_-_68384657.23-P1P2	WDR92	641.31/438.03	535.68/748.58	539.67	642.13	0.25037	20663	3534.9	1.7233	0.95759	0.042413	0.084826	0.24511	TRUE
KCTD12_+_77460574.23-P1P2	KCTD12	3397.7/3229.5	3579.4/3560	3313.6	3569.7	0.10738	14146	22086	1.7233	0.95758	0.042415	0.08483	0.24511	TRUE
TRPC4AP_+_33680577.23-P1P2	TRPC4AP	1596.9/1703.6	1475.4/1465.3	1650.2	1470.3	-0.16641	5686.9	10926	1.721	0.042623	0.95738	0.085245	0.24617	FALSE
ZNF106_+_42749326.23-ENST00000263805.4	ZNF106	3078.3/3022.1	2974.3/2636	3050.2	2805.2	-0.12078	1582	20314	1.7192	0.042791	0.95721	0.085582	0.247	FALSE
POC1A_+_52188017.23-P1P2	POC1A	2312.1/2557.6	2384.5/2048	2434.8	2216.3	-0.13564	30116	16181	1.7183	0.042869	0.95713	0.085737	0.24731	FALSE
RNF186_+_20141688.23-P1P2	RNF186	1259.7/1331.7	1415.2/1494	1295.7	1454.6	0.16675	2595	8558.8	1.7174	0.95705	0.042952	0.085904	0.24751	TRUE
RNF208_-_140115660.23-P1P2	RNF208	2902.5/2491.4	2745.8/3108.1	2696.9	2926.9	0.11804	84513	17940	1.7173	0.95704	0.042962	0.085925	0.24751	TRUE
UFL1_+_96969723.23-P1P2	UFL1	3826.7/4064.7	4201.8/4246.9	3945.7	4224.4	0.098434	28338	26344	1.717	0.95701	0.042992	0.085984	0.24751	TRUE
RLIM_+_73834036.23-P1P2	RLIM	2414.1/2274	2047.8/2211.7	2344	2129.8	-0.13822	9809.6	15572	1.7169	0.043	0.957	0.086	0.24751	FALSE
FBXO15_-_71815029.23-P1P2	FBXO15	2638.3/2687.7	2310.1/2559.4	2663	2434.8	-0.12924	1222	17713	1.7152	0.043152	0.95685	0.086305	0.24818	FALSE
KLHL9_+_21335181.23-P1P2	KLHL9	2330.8/2681.1	2428.4/3026.2	2506	2727.3	0.12207	61358	16658	1.7151	0.95683	0.043167	0.086333	0.24818	TRUE
RNF149_-_101925155.23-P1P2	RNF149	2899.1/3085	2787.6/2712.6	2992	2750.1	-0.12161	17274	19923	1.7141	0.043255	0.95674	0.08651	0.24855	FALSE
TRIM32_+_119449625.23-P1P2	TRIM32	2227.2/2090.8	1988.7/1919.3	2159	1954	-0.14388	9295.7	14331	1.7127	0.043387	0.95661	0.086775	0.24917	FALSE
RNF215_-_30783043.23-P1P2	RNF215	3102.1/2843.3	2693.7/2770	2972.7	2731.8	-0.12186	33482	19794	1.712	0.043448	0.95655	0.086895	0.24938	FALSE
MDM4_+_204485541.23-P1P2	MDM4	1837.3/2029.1	2083.5/2170.3	1933.2	2126.9	0.13771	18384	12819	1.7111	0.95646	0.043535	0.08707	0.24965	TRUE
KLHL15_-_24045270.23-ENST00000328046.8	KLHL15	152.9/116.95	156.11/214.79	134.93	185.45	0.456	645.9	872.12	1.711	0.95646	0.043544	0.087088	0.24965	TRUE
ASB1_+_239335728.23-P1P2	ASB1	2573.8/2295	2434.5/2868.9	2434.4	2651.7	0.12333	38864	16178	1.7088	0.95626	0.04374	0.08748	0.25058	TRUE
UBE2D4_-_43966062.23-P1P2	UBE2D4	2572.9/3214	2920.2/3341	2893.5	3130.6	0.1136	2.06E+05	19261	1.7087	0.95624	0.043757	0.087513	0.25058	TRUE
CNOT4_-_135194801.23-P1P2	CNOT4	2213.6/2340.2	2208/1925.7	2276.9	2066.9	-0.13956	8013.3	15122	1.708	0.043817	0.95618	0.087633	0.25078	FALSE
UBE2T_+_202311033.23-P1P2	UBE2T	2460.8/2481.4	2715.1/2664.7	2471.1	2689.9	0.12236	213.04	16424	1.7075	0.95613	0.043869	0.087738	0.25094	TRUE
DCAF4_-_73393355.23-P1P2	DCAF4	2976.4/2589.5	2876.4/3153.8	2783	3015.1	0.11554	74819	18518	1.7058	0.95598	0.04402	0.08804	0.25154	TRUE
PPP2R2D_+_133754000.23-P1P2	PPP2R2D	1459.3/1372.6	1392.8/1109.1	1415.9	1250.9	-0.17864	3762.7	9360.9	1.7056	0.044039	0.95596	0.088078	0.25154	FALSE
ARMC4_+_28287921.23-P1P2	ARMC4	3203.2/3369.6	3265.1/2802.9	3286.4	3034	-0.11524	13851	21903	1.7052	0.044075	0.95592	0.08815	0.25154	FALSE
THOC6_+_3074039.23-P1P2	THOC6	1496.7/1253.4	1172.4/1252.6	1375	1212.5	-0.18136	29594	9088	1.7051	0.044086	0.95591	0.088171	0.25154	FALSE
FBXO18_-_5932605.23-P1P2	FBXO18	4146.9/4288.7	3788.5/4074.7	4217.8	3931.6	-0.10134	10056	28179	1.7048	0.044114	0.95589	0.088229	0.25154	FALSE
UBE2I_+_1359827.23-P1P2	UBE2I	726.26/688.49	908.11/739.01	707.37	823.56	0.21912	713.29	4645.4	1.7047	0.95588	0.044123	0.088246	0.25154	TRUE
RANBP2_+_109336037.23-P1P2	RANBP2	3012.9/3083.8	2828.4/2782.7	3048.4	2805.6	-0.11971	2516.4	20302	1.7041	0.044183	0.95582	0.088365	0.25163	FALSE
CCNB1IP1_+_20800969.23-P1P2	CCNB1IP1	2559.3/2429.6	2321.3/2228.7	2494.4	2275	-0.13278	8417.3	16581	1.704	0.044187	0.95581	0.088374	0.25163	FALSE
LGALS3BP_+_76975998.23-P1P2	LGALS3BP	3101.2/3049.6	3416.1/3221.9	3075.4	3319	0.10992	1331.3	20484	1.7018	0.9556	0.044401	0.088801	0.2527	TRUE
ASB1_-_239336142.23-P1P2	ASB1	1893.4/1788.5	1808.1/1498.2	1840.9	1653.1	-0.15514	5496.1	12201	1.7002	0.04455	0.95545	0.0891	0.25337	FALSE
DPF1_-_38714777.23-P2	DPF1	1330.2/1512.7	1347.9/1165.4	1421.4	1256.6	-0.17765	16651	9397.6	1.7	0.044568	0.95543	0.089137	0.25337	FALSE
RNF19B_-_33430190.23-P1P2	RNF19B	2024.2/1849.2	1497.9/1990.6	1936.7	1744.2	-0.15094	15307	12842	1.6985	0.044708	0.95529	0.089415	0.25401	FALSE
RNF41_-_56615654.23-P1P2	RNF41	1855.1/1895.5	2160.1/1969.3	1875.3	2064.7	0.13869	816.28	12432	1.6981	0.95526	0.044741	0.089482	0.25401	TRUE
HIRA_+_19435207.23-P1	HIRA	2840.5/2729.7	2634.5/2473.3	2785.1	2553.9	-0.12495	6138.1	18533	1.698	0.044756	0.95524	0.089513	0.25401	FALSE
RNF146_-_127588251.23-P1P2	RNF146	2459.1/2283.9	2443.7/2725.3	2371.5	2584.5	0.12405	15340	15756	1.6971	0.95516	0.044843	0.089686	0.25436	TRUE
RNF44_-_175964409.23-P1P2	RNF44	3800.3/3973.1	3453.9/3773.8	3886.7	3613.8	-0.10501	14934	25946	1.6943	0.045104	0.9549	0.090208	0.2557	FALSE
KBTBD4_+_47599697.23-ENST00000450908.1	KBTBD4	1355.7/1543.6	1631.5/1599.2	1449.6	1615.4	0.1561	17653	9585.8	1.6931	0.95478	0.045223	0.090445	0.25615	TRUE
KLHL22_+_20850010.23-P1P2	KLHL22	3730.7/3422.6	3120.2/3510.1	3576.6	3315.1	-0.1095	47461	23857	1.6929	0.045235	0.95477	0.09047	0.25615	FALSE
WDR62_-_36545905.23-P1P2	WDR62	956.45/825.3	925.45/1115.4	890.88	1020.4	0.19569	8600.1	5863.5	1.6921	0.95468	0.045316	0.090633	0.25647	TRUE
ZBTB3_-_62521554.23-P1P2	ZBTB3	1752.4/1740	1605/1523.8	1746.2	1564.4	-0.15851	76.711	11567	1.6902	0.045491	0.95451	0.090981	0.25719	FALSE
RBBP6_+_24550919.23-P1P2	RBBP6	2365.6/2588.4	2420.3/2100.1	2477	2260.2	-0.13213	24820	16464	1.6902	0.045494	0.95451	0.090989	0.25719	FALSE
RNF121_-_71640477.23-P1P2	RNF121	2534.7/2720.8	2734.5/2967.8	2627.8	2851.1	0.11766	17329	17476	1.6897	0.95446	0.045539	0.091078	0.2573	TRUE
CUL9_-_43149967.23-P1	CUL9	1683.6/1722.3	1574.4/1472.7	1702.9	1523.6	-0.16049	751.3	11278	1.6891	0.045596	0.9544	0.091193	0.25746	FALSE
WDR70_-_37379867.23-P1P2	WDR70	1901.9/1796.2	1686.6/1637.5	1849.1	1662.1	-0.15371	5577.2	12256	1.6889	0.045618	0.95438	0.091237	0.25746	FALSE
CUL7_-_43021528.23-P1P2	CUL7	2853.2/2780.4	2690.7/2480.8	2816.8	2585.7	-0.12347	2648.9	18746	1.688	0.045702	0.9543	0.091403	0.25779	FALSE
FBXL3_+_77601250.23-P1P2	FBXL3	5313.1/5315.9	6103.7/5161.4	5314.5	5632.6	0.083833	3.836	35585	1.6859	0.95409	0.045906	0.091812	0.2588	TRUE
SEC31B_+_102279587.23-P2	SEC31B	2672.3/2953.7	3253.9/2832.7	2813	3043.3	0.1135	39584	18720	1.6834	0.95385	0.046146	0.092292	0.25991	TRUE
FBXO17_+_39466304.23-P2	FBXO17	835.83/746.96	602/737.95	791.4	669.98	-0.23996	3948.8	5202.9	1.6833	0.046155	0.95385	0.09231	0.25991	FALSE
WSB1_+_25621094.23-P1P2	WSB1	1890/1920.9	2236.6/1952.3	1905.4	2094.4	0.13637	479.12	12633	1.6815	0.95366	0.046336	0.092672	0.26079	TRUE
FBXL2_+_33318961.23-P1P2	FBXL2	1226.6/1595.4	1270.3/1227.1	1411	1248.7	-0.17615	68032	9328	1.6804	0.046441	0.95356	0.092881	0.2611	FALSE
ANAPC5_-_121790166.23-P1P2	ANAPC5	1214.7/1204.9	1391.8/1328.1	1209.8	1359.9	0.16867	48.25	7985.8	1.6804	0.95356	0.046444	0.092887	0.2611	TRUE
KLHL3_+_137071494.23-P1P2	KLHL3	3539.5/3349.8	3226.3/3153.8	3444.7	3190.1	-0.11073	18011	22968	1.6797	0.046508	0.95349	0.093016	0.2613	FALSE
LONRF2_-_100938846.23-P1P2	LONRF2	2935.6/3112.5	3351.8/3173	3024.1	3262.4	0.10941	15652	20139	1.6795	0.95347	0.04653	0.093059	0.2613	TRUE
KDM5B_-_202777467.23-P1P2	KDM5B	2256.1/2440.6	2326.4/1951.2	2348.3	2138.8	-0.13478	17026	15601	1.6776	0.046716	0.95328	0.093432	0.26209	FALSE
HIC2_+_21771810.23-P1	HIC2	1952/2167	2184.6/2326.6	2059.5	2255.6	0.13115	23111	13664	1.6775	0.95328	0.046722	0.093443	0.26209	TRUE
WDFY2_-_52158631.23-P1P2	WDFY2	958.15/1041.6	1123.4/1148.4	999.85	1135.9	0.18387	3478.4	6588.1	1.6761	0.95314	0.046857	0.093714	0.26259	TRUE
ZBTB46_+_62462592.23-P1P2	ZBTB46	3590.5/3649.9	3810/3951.3	3620.2	3880.7	0.10021	1761.2	24150	1.6761	0.95314	0.046863	0.093727	0.26259	TRUE
CDC27_-_45266275.23-P1P2	CDC27	1065.2/1252.3	1362.2/1248.4	1158.7	1305.3	0.17164	17507	7645.8	1.6757	0.9531	0.046903	0.093805	0.26267	TRUE
ENC1_-_73936388.23-P1P2	ENC1	3246.5/3115.8	2732.5/3142.1	3181.2	2937.3	-0.11502	8534.9	21195	1.675	0.046968	0.95303	0.093936	0.26289	FALSE
KCNB2_+_73449871.23-P1P2	KCNB2	2283.3/2191.2	2652.9/2229.8	2237.2	2441.4	0.1259	4232.8	14856	1.6746	0.95299	0.047008	0.094016	0.26296	TRUE
TRIM6_+_5617899.23-P1P2	TRIM6	5849.1/5357.8	5519.1/6336.4	5603.5	5927.7	0.081139	1.21E+05	37539	1.6735	0.95288	0.047117	0.094234	0.26328	TRUE
TRIM6-TRIM34_+_5617899.23-P1P2	TRIM6-TRIM34	5849.1/5357.8	5519.1/6336.4	5603.5	5927.7	0.081139	1.21E+05	37539	1.6735	0.95288	0.047117	0.094234	0.26328	TRUE
KCNA10_-_111061758.23-ENST00000369771.2	KCNA10	1429.6/1566.7	1368.3/1295.1	1498.2	1331.7	-0.1698	9407.7	9909.9	1.6721	0.047253	0.95275	0.094507	0.2639	FALSE
DTX3_+_57998993.23-P1P2	DTX3	2718.2/2601.7	2422.3/2453.1	2659.9	2437.7	-0.12581	6782.5	17692	1.6707	0.047393	0.95261	0.094786	0.2645	FALSE
RNF217_-_125283228.23-P1P2	RNF217	3317/3300.1	2991.7/3129.4	3308.6	3060.5	-0.11239	142.73	22052	1.6702	0.047435	0.95256	0.094871	0.2645	FALSE
CBLB_+_105587435.23-P1P2	CBLB	2405.6/2245.3	2314.1/2751.9	2325.4	2533	0.12331	12842	15447	1.6702	0.95256	0.047438	0.094876	0.2645	TRUE
RNF157_-_74236584.23-P1P2	RNF157	2225.5/2082	2437.6/2269.1	2153.8	2353.4	0.12782	10293	14296	1.6696	0.9525	0.0475	0.095001	0.2647	TRUE
KLHL40_-_42727080.23-P1P2	KLHL40	587.8/750.27	750.97/808.13	669.04	779.55	0.22025	13199	4391.3	1.6677	0.95231	0.047685	0.09537	0.26558	TRUE
TRIM13_-_50571228.23-P1P2	TRIM13	407.72/530.71	526.5/596.53	469.22	561.51	0.25856	7562.7	3069.3	1.666	0.95214	0.047859	0.095717	0.26626	TRUE
KAT2B_+_20082283.23-P1P2	KAT2B	2265.4/2199	2373.3/2496.7	2232.2	2435	0.12542	2207.6	14822	1.666	0.95214	0.04786	0.09572	0.26626	TRUE
KDM5D_+_21906295.23-P1P2	KDM5D	1873/2003.7	1498.9/2000.1	1938.3	1749.5	-0.14778	8540.6	12853	1.6655	0.047908	0.95209	0.095816	0.26638	FALSE
SPSB3_+_1832541.23-P1P2	SPSB3	1552.7/1352.7	1224.4/1354.7	1452.7	1289.5	-0.17177	20009	9606.5	1.6648	0.047974	0.95203	0.095947	0.2666	FALSE
KLHL18_-_47324842.23-P1P2	KLHL18	1679.3/1785.2	1906/1915.1	1732.3	1910.5	0.14124	5607.5	11474	1.6643	0.95197	0.048031	0.096062	0.26666	TRUE
VPS41_+_38948736.23-P1	VPS41	3285.6/2983.4	2793.7/2994.3	3134.5	2894	-0.11512	45640	20882	1.6642	0.048037	0.95196	0.096074	0.26666	FALSE
KBTBD7_-_41768428.23-P1P2	KBTBD7	2474.4/2431.8	2615.1/2715.7	2453.1	2665.4	0.11974	907.35	16303	1.6633	0.95187	0.048128	0.096256	0.26702	TRUE
TLE3_-_70389168.23-P1P2	TLE3	2017.4/2149.3	2312.1/2244.7	2083.3	2278.4	0.12906	8703.3	13824	1.6589	0.95143	0.048567	0.097135	0.26931	TRUE
TRIM51_+_55650786.23-P1P2	TRIM51	1072.8/975.36	807.09/968.69	1024.1	887.89	-0.20567	4749.7	6749.3	1.6578	0.048679	0.95132	0.097358	0.26967	FALSE
CBLC_+_45281153.23-P1P2	CBLC	3070.7/2857.7	2670.2/2792.3	2964.2	2731.3	-0.11801	22685	19736	1.6577	0.048685	0.95131	0.09737	0.26967	FALSE
CCIN_+_36169457.23-P1P2	CCIN	3397.7/3358.6	3953.8/3299.5	3378.1	3626.7	0.10239	764.93	22521	1.6562	0.95116	0.048843	0.097686	0.27036	TRUE
ASB6_+_132404367.23-P1P2	ASB6	3347.6/3275.8	3251.8/2879.5	3311.7	3065.7	-0.11134	2573.9	22074	1.656	0.048863	0.95114	0.097726	0.27036	FALSE
CDC20B_+_54468991.23-P1P2	CDC20B	1093.2/1194.9	1023.4/977.2	1144.1	1000.3	-0.19355	5172.9	7548	1.6547	0.048991	0.95101	0.097982	0.2707	FALSE
HLTF_+_148804281.23-P1P2	HLTF	2400.5/2629.3	2636.6/2821	2514.9	2728.8	0.11774	26175	16718	1.6545	0.95099	0.049013	0.098025	0.2707	TRUE
ZBTB38_+_141121699.23-P1	ZBTB38	1029.5/1078	1128.5/1254.7	1053.7	1191.6	0.17725	1174.5	6946.6	1.6543	0.95097	0.04903	0.09806	0.2707	TRUE
ATG3_+_112280423.23-P1P2	ATG3	2572.9/3036.4	3273.3/2788.1	2804.7	3030.7	0.11177	1.07E+05	18664	1.6543	0.95097	0.049031	0.098062	0.2707	TRUE
KCTD6_+_58477678.23-P1P2	KCTD6	1684.4/1884.5	1878.5/2050.1	1784.5	1964.3	0.13844	20021	11823	1.6537	0.95091	0.049091	0.098182	0.27079	TRUE
KCNG3_+_42720720.23-P1P2	KCNG3	1973.2/1805.1	1686.6/1721.5	1889.1	1704.1	-0.14865	14135	12524	1.6536	0.049101	0.9509	0.098202	0.27079	FALSE
CISH_-_50649181.23-P1P2	CISH	1361.6/1412.3	1379.5/1710.9	1387	1545.2	0.15577	1283	9167.5	1.6528	0.95081	0.049186	0.098372	0.27088	TRUE
RBCK1_+_389373.23-P1P2	RBCK1	1208.7/1486.2	1545.8/1461	1347.5	1503.4	0.15789	38496	8904	1.6527	0.95081	0.049193	0.098386	0.27088	TRUE
WDR49_+_167371480.23-P1P2	WDR49	544.48/509.75	579.56/668.84	527.11	624.2	0.24346	603.27	3451.9	1.6524	0.95077	0.049226	0.098453	0.27088	TRUE
GTF3C1_+_27561186.23-P1P2	GTF3C1	1923.9/1968.4	1679.5/1837.4	1946.2	1758.5	-0.14623	986.67	12906	1.6522	0.049249	0.95075	0.098497	0.27088	FALSE
PELI3_-_66234389.23-P1P2	PELI3	2119.3/2106.3	1944.8/1889.5	2112.8	1917.2	-0.14012	84.851	14022	1.6522	0.04925	0.95075	0.098501	0.27088	FALSE
TRIM61_-_165898776.23-P1P2	TRIM61	483.32/434.72	446.91/651.82	459.02	549.37	0.2587	1181.2	3002	1.649	0.95042	0.049578	0.099157	0.27241	TRUE
UBA5_+_132379284.23-P1P2	UBA5	3138.6/2837.8	2524.3/2986.9	2988.2	2755.6	-0.11687	45246	19898	1.6489	0.049583	0.95042	0.099166	0.27241	FALSE
ZBTB40_+_22778744.23-P1P2	ZBTB40	1845.8/1758.7	2052.9/1911.9	1802.3	1982.4	0.13737	3790.3	11943	1.6484	0.95036	0.049638	0.099275	0.27256	TRUE
RNF38_-_36400702.23-ENST00000350199.4,ENST00000357058.3	RNF38	804.4/936.74	685.67/806	870.57	745.84	-0.22282	8756.3	5728.6	1.648	0.049676	0.95032	0.099353	0.27263	FALSE
GRWD1_-_48949268.23-P1P2	GRWD1	2051.4/2189	2368.2/2262.8	2120.2	2315.5	0.12707	9477.6	14071	1.6464	0.95016	0.049842	0.099684	0.27313	TRUE
WDR89_-_64108490.23-P1P2	WDR89	1956.2/1965.1	1748.9/1797	1960.6	1773	-0.14509	39.022	13003	1.646	0.049885	0.95012	0.09977	0.27313	FALSE
KBTBD11_-_1922224.23-P1P2	KBTBD11	4172.4/4187.2	3876.3/3933.3	4179.8	3904.8	-0.098162	109.88	27922	1.6457	0.049908	0.95009	0.099817	0.27313	FALSE
RBBP7_+_16888257.23-P1P2	RBBP7	2628.1/2642.5	2424.3/2410.6	2635.3	2417.5	-0.12444	103.59	17527	1.6456	0.049925	0.95008	0.099849	0.27313	FALSE
TRIM35_-_27168753.23-P1P2	TRIM35	2076.8/2272.9	2611.1/2134.1	2174.9	2372.6	0.12548	19218	14438	1.6455	0.95007	0.049932	0.099863	0.27313	TRUE
BTBD2_+_2015290.23-P1P2	BTBD2	2669.7/2761.7	2807/3066.6	2715.7	2936.8	0.11288	4225.9	18067	1.645	0.95001	0.049987	0.099975	0.27313	TRUE
SCAP_-_47516992.23-P1P2	SCAP	1861.9/2279.5	1915.2/1840.6	2070.7	1877.9	-0.14094	87184	13740	1.6449	0.049991	0.95001	0.099982	0.27313	FALSE
TEP1_-_20881540.23-P1P2	TEP1	1467/1916.5	1882.5/1849.1	1691.7	1865.8	0.14124	1.01E+05	11203	1.6449	0.95	0.049997	0.099995	0.27313	TRUE
SEC31B_-_102279572.23-P2	SEC31B	2089.6/2199	1764.2/2132	2144.3	1948.1	-0.13837	5982.4	14233	1.6445	0.050032	0.94997	0.10006	0.27313	FALSE
BRWD1_-_40685114.23-P1P2	BRWD1	4023.7/4382.5	3931.4/3923.7	4203.1	3927.5	-0.097804	64356	28079	1.6445	0.050042	0.94996	0.10008	0.27313	FALSE
ZBTB41_+_197170080.23-P1P2	ZBTB41	1045.6/952.19	1011.2/719.88	998.91	865.52	-0.20657	4366.8	6581.8	1.6442	0.050064	0.94994	0.10013	0.27313	FALSE
CUL2_-_35378874.23-P1P2	CUL2	1592.7/1466.3	1695.8/1693.9	1529.5	1694.9	0.148	7978.9	10119	1.6437	0.94988	0.050122	0.10024	0.2733	TRUE
TRIM15_-_30131438.23-P1P2	TRIM15	1213.8/1257.8	1246.9/1521.6	1235.8	1384.2	0.16351	967.41	8159.4	1.6432	0.94982	0.050176	0.10035	0.27345	TRUE
POC1B_-_89919624.23-P1P2	POC1B	3286.4/3229.5	3439.6/3560	3258	3499.8	0.10328	1620.5	21712	1.6414	0.94964	0.050361	0.10072	0.27426	TRUE
MARCH8_+_46090245.23-P1P2	8-Mar	1568.9/1721.2	1784.6/1848.1	1645.1	1816.3	0.14281	11603	10891	1.6412	0.94962	0.05038	0.10076	0.27426	TRUE
STRAP_-_16035365.23-P1P2	STRAP	736.45/833.03	647.92/685.85	784.74	666.88	-0.23445	4663.4	5158.6	1.6409	0.050412	0.94959	0.10082	0.27429	FALSE
KCTD11_+_7255575.23-P1P2	KCTD11	3390.9/3040.8	3039.6/2912.5	3215.9	2976	-0.11178	61278	21429	1.6383	0.050681	0.94932	0.10136	0.27561	FALSE
non-targeting_02302	non-targeting	2266.3/2472.6	2422.3/2727.4	2369.4	2574.9	0.11991	21287	15742	1.6374	0.94923	0.050771	0.10154	0.27595	TRUE
UBE2E3_+_181845565.23-P1P2	UBE2E3	2665.5/2457.1	2364.1/2331.9	2561.3	2348	-0.1254	21703	17030	1.6345	0.051072	0.94893	0.10214	0.27744	FALSE
WHSC1L1_+_38239708.23-P1P2	WHSC1L1	2730.9/2659.1	2583.5/2369.1	2695	2476.3	-0.12204	2580.2	17927	1.6332	0.051217	0.94878	0.10243	0.27807	FALSE
PIAS4_+_4007982.23-P1P2	PIAS4	1036.3/1114.4	1312.2/1113.3	1075.3	1212.7	0.17332	3048.3	7090.4	1.6317	0.94863	0.051368	0.10274	0.2787	TRUE
ECT2L_+_139117694.23-P1P2	ECT2L	1539.2/1392.4	1839.7/1413.2	1465.8	1626.4	0.14993	10766	9693.7	1.6316	0.94861	0.051387	0.10277	0.2787	TRUE
ZBTB24_+_109804377.23-P1P2	ZBTB24	1656.4/1563.4	1776.4/1780	1609.9	1778.2	0.14337	4318.6	10656	1.6305	0.9485	0.051503	0.10301	0.27918	TRUE
ASB18_-_237172801.23-P1P2	ASB18	1556.1/1222.5	1517.3/1573.7	1389.3	1545.5	0.15358	55657	9183.3	1.6296	0.94841	0.051589	0.10318	0.2795	TRUE
PPP2R2C_+_6474314.23-P1P2	PPP2R2C	2961.9/3189.8	2846.8/2839.1	3075.9	2842.9	-0.11357	25953	20487	1.6273	0.051833	0.94817	0.10367	0.28067	FALSE
UBE2V1_+_48729280.23-P1P2	UBE2V1	1874.7/2018	1709.1/1814	1946.3	1761.6	-0.14384	10273	12907	1.6265	0.05192	0.94808	0.10384	0.28078	FALSE
ZBTB10_+_81398505.23-P1P2	ZBTB10	951.35/756.89	914.23/1037.8	854.12	976.02	0.19225	18907	5619.3	1.6261	0.94804	0.051964	0.10393	0.28078	TRUE
RNF208_-_140115846.23-P1P2	RNF208	719.46/573.74	646.9/858.11	646.6	752.5	0.21851	10618	4242.7	1.6259	0.94801	0.051987	0.10397	0.28078	TRUE
UBE2V2_-_48921421.23-P1P2	UBE2V2	1250.4/1500.5	1423.4/1637.5	1375.5	1530.5	0.15395	31299	9090.7	1.6257	0.948	0.052003	0.10401	0.28078	TRUE
STRAP_+_16035485.23-P1P2	STRAP	3075.8/3030.9	2803.9/2839.1	3053.3	2821.5	-0.11388	1006.9	20336	1.6257	0.052012	0.94799	0.10402	0.28078	FALSE
CORO1A_+_30195005.23-P1P2	CORO1A	623.48/603.53	660.16/773.04	613.5	716.6	0.22376	198.95	4023.5	1.6254	0.94796	0.05204	0.10408	0.28078	TRUE
WDHD1_+_55493450.23-P1P2	WDHD1	1072.8/1220.3	1175.4/1400.4	1146.6	1287.9	0.1676	10875	7564.7	1.6253	0.94795	0.052047	0.10409	0.28078	TRUE
UBE3D_+_83775305.23-P1P2	UBE3D	2217/1905.5	1904/1838.5	2061.2	1871.2	-0.13945	48522	13676	1.6247	0.052112	0.94789	0.10422	0.28098	FALSE
WDR44_+_117480503.23-P1P2	WDR44	3060.5/3164.4	3363.1/3329.3	3112.4	3346.2	0.10444	5399.6	20733	1.6233	0.94774	0.05226	0.10452	0.28163	TRUE
SAE1_-_47634169.23-P1P2	SAE1	1889.1/1689.2	2057/1874.7	1789.2	1965.8	0.13578	19979	11855	1.6226	0.94766	0.052341	0.10468	0.28188	TRUE
KLHL40_+_42727086.23-P1P2	KLHL40	1066/1468.6	1393.8/1437.6	1267.3	1415.7	0.15966	81013	8369.2	1.6224	0.94764	0.052363	0.10473	0.28188	TRUE
BIRC3_-_102188226.23-P1P2	BIRC3	3665.3/3697.3	4007.9/3863.1	3681.3	3935.5	0.096312	513.44	24562	1.6221	0.94761	0.052394	0.10479	0.2819	TRUE
KBTBD6_-_41706231.23-P1P2	KBTBD6	3733.2/3808.7	4276.3/3780.1	3771	4028.2	0.095173	2852.3	25166	1.6214	0.94754	0.052461	0.10492	0.28211	TRUE
RICTOR_+_39074244.23-P1P2	RICTOR	2136.3/2072.1	2351.9/2239.4	2104.2	2295.6	0.12557	2062	13964	1.6201	0.94739	0.052606	0.10521	0.28274	TRUE
UFL1_-_96969752.23-P1P2	UFL1	2878.7/2635.9	2660/2415.9	2757.3	2538	-0.11954	29477	18346	1.6193	0.052693	0.94731	0.10539	0.28305	FALSE
SH3RF3_-_109746068.23-P1P2	SH3RF3	1705.6/1836	1859.1/2033.1	1770.8	1946.1	0.13609	8492	11732	1.6182	0.94719	0.052809	0.10562	0.28344	TRUE
KCNB1_+_48100796.23-P1P2	KCNB1	1989.3/1998.2	2322.3/2037.3	1993.8	2179.8	0.12866	38.782	13224	1.6181	0.94717	0.052826	0.10565	0.28344	TRUE
LZTR1_-_21336663.23-P1P2	LZTR1	2704.6/2634.8	2807/2963.5	2669.7	2885.2	0.11199	2434.5	17757	1.6176	0.94713	0.05287	0.10574	0.28344	TRUE
RNF165_+_43914025.23-P1P2	RNF165	3528.5/3008.8	2979.4/3080.5	3268.7	3029.9	-0.10938	1.35E+05	21784	1.6174	0.052893	0.94711	0.10579	0.28344	FALSE
KCNA7_-_49575880.23-P1P2	KCNA7	2963.6/3564.9	3153.9/2897.6	3264.3	3025.7	-0.10944	1.81E+05	21754	1.6173	0.052909	0.94709	0.10582	0.28344	FALSE
TLE2_-_3028829.23-P1P2	TLE2	1032.9/1179.5	1354/1134.6	1106.2	1244.3	0.16958	10742	7295.8	1.6168	0.94704	0.052961	0.10592	0.28344	TRUE
UBE2A_-_118708549.23-P1P2	UBE2A	2135.5/2301.6	1875.4/2169.2	2218.5	2022.3	-0.13354	13799	14730	1.6167	0.05297	0.94703	0.10594	0.28344	FALSE
UBE2V2_-_48921034.23-P1P2	UBE2V2	2044.6/2323.6	2419.2/2338.3	2184.1	2378.8	0.12311	38943	14500	1.6165	0.94701	0.052993	0.10599	0.28344	TRUE
COMMD3-BMI1_+_22605401.23-P1P2	COMMD3-BMI1	2778.5/2550.9	2366.2/2532.9	2664.7	2449.5	-0.12143	25885	17724	1.6163	0.053015	0.94698	0.10603	0.28344	FALSE
non-targeting_01890	non-targeting	3193.8/3696.2	3377.3/3023	3445	3200.2	-0.10632	1.26E+05	22971	1.6153	0.053121	0.94688	0.10624	0.28377	FALSE
TRIM39_-_30294599.23-P1P2	TRIM39	3021.4/3395	2951.9/2992.2	3208.2	2972	-0.11027	69785	21377	1.6152	0.053133	0.94687	0.10627	0.28377	FALSE
ATG5_+_106773451.23-P1P2	ATG5	1958.8/1838.2	2081.5/2077.7	1898.5	2079.6	0.13142	7272	12586	1.6147	0.94682	0.053184	0.10637	0.28389	TRUE
PHF8_-_54070383.23-P1P2	PHF8	1916.3/2344.6	2520.3/2124.5	2130.5	2322.4	0.1244	91724	14140	1.6141	0.94675	0.053247	0.10649	0.28408	TRUE
HECW1_+_43152634.23-P1	HECW1	1526.4/1734.5	1919.3/1676.9	1630.4	1798.1	0.14111	21641	10794	1.6136	0.94669	0.053312	0.10662	0.28427	TRUE
RNF170_+_42751354.23-P1P2	RNF170	2586.5/3119.2	3038.6/3111.3	2852.8	3074.9	0.10813	1.42E+05	18988	1.612	0.94652	0.053484	0.10697	0.28504	TRUE
FBXW10_-_18647806.23-ENST00000395665.4,ENST00000395667.1	FBXW10	1133.1/1275.5	1220.3/1474.8	1204.3	1347.6	0.16206	10130	7949.4	1.6071	0.94598	0.054015	0.10803	0.28772	TRUE
RNF138_-_29672216.23-P1P2	RNF138	1504.3/1821.6	1642.8/2020.3	1663	1831.5	0.13921	50337	11011	1.6064	0.94591	0.054091	0.10818	0.28797	TRUE
STXBP5L_+_120627135.23-P1P2	STXBP5L	2449.7/2477	2604.9/2732.8	2463.4	2668.9	0.11554	371.85	16373	1.6059	0.94585	0.054152	0.1083	0.28812	TRUE
TRIM10_-_30128559.23-P1P2	TRIM10	2516/2399.8	2726.4/2599.8	2457.9	2663.1	0.11565	6753.3	16336	1.6057	0.94583	0.054175	0.10835	0.28812	TRUE
TRIM59_-_160167118.23-P1P2	TRIM59	2862.6/2765	2973.3/2214.9	2813.8	2594.1	-0.11722	4760.5	18725	1.6053	0.054217	0.94578	0.10843	0.28819	FALSE
non-targeting_03408	non-targeting	1616.5/1933.1	2008/1889.5	1774.8	1948.8	0.13489	50120	11759	1.6049	0.94575	0.054255	0.10851	0.28824	TRUE
RNF138_-_29672311.23-P1P2	RNF138	2172.8/2242	2446.8/2356.3	2207.4	2401.6	0.12157	2392.3	14656	1.6038	0.94562	0.054382	0.10876	0.28862	TRUE
RANBP2_+_109336016.23-P1P2	RANBP2	2111.7/1999.3	2440.7/2044.8	2055.5	2242.7	0.12573	6317.6	13638	1.6035	0.94559	0.054407	0.10881	0.28862	TRUE
ZNF645_-_22291433.23-P1P2	ZNF645	1816.1/1936.4	1852.9/1541.8	1876.2	1697.4	-0.14443	7236.3	12437	1.6035	0.054411	0.94559	0.10882	0.28862	FALSE
KLHL17_-_896388.23-P1P2	KLHL17	2485.4/2929.4	2904.9/2940.1	2707.4	2922.5	0.11027	98553	18011	1.6029	0.94553	0.054474	0.10895	0.2888	TRUE
ZBTB11_-_101395918.23-P1P2	ZBTB11	1064.3/793.3	927.49/679.47	928.82	803.48	-0.20889	36727	6115.7	1.6027	0.054502	0.9455	0.109	0.2888	FALSE
FBXL14_-_1703695.23-P1P2	FBXL14	558.92/590.29	767.3/578.45	574.61	672.88	0.2274	492	3766	1.6013	0.94535	0.05465	0.1093	0.28943	TRUE
RNF39_+_30043459.23-P1P2	RNF39	3850.4/3624.5	3121.2/3848.2	3737.5	3484.7	-0.10099	25527	24940	1.6004	0.054754	0.94525	0.10951	0.28983	FALSE
RNF26_-_119205267.23-P1P2	RNF26	1792.3/1925.3	1757/1605.6	1858.8	1681.3	-0.14469	8851.5	12321	1.5989	0.054922	0.94508	0.10984	0.29031	FALSE
non-targeting_00238	non-targeting	1931.6/2062.2	2324.3/2037.3	1996.9	2180.8	0.12709	8523.2	13245	1.5986	0.94504	0.054959	0.10992	0.29031	TRUE
KAT6A_-_41909446.23-P1P2	KAT6A	2047.1/1629.6	2002.9/2026.7	1838.4	2014.8	0.13215	87141	12184	1.5985	0.94504	0.054963	0.10993	0.29031	TRUE
FBXL6_-_145582118.23-P1P2	FBXL6	3519.2/3321.1	3159/3198.5	3420.1	3178.7	-0.10556	19621	22803	1.5984	0.054978	0.94502	0.10996	0.29031	FALSE
PHF14_+_11013534.23-P1P2	PHF14	3667/4012.9	4275.3/3916.2	3839.9	4095.7	0.09303	59824	25631	1.598	0.94498	0.05502	0.11004	0.29031	TRUE
UBE2F_+_238875713.23-P1P2	UBE2F	1911.2/2386.5	2202.9/2476.5	2148.9	2339.7	0.1227	1.13E+05	14263	1.598	0.94497	0.055026	0.11005	0.29031	TRUE
KLHL41_+_170366260.23-P1P2	KLHL41	2060.7/1769.8	1749.9/1720.5	1915.2	1735.2	-0.14236	42322	12699	1.5978	0.055045	0.94495	0.11009	0.29031	FALSE
FBXL13_-_102715197.23-P1P2	FBXL13	2821.8/2388.7	2351.9/2438.2	2605.3	2395.1	-0.12132	93764	17325	1.597	0.055132	0.94487	0.11026	0.29062	FALSE
RNF41_+_56615604.23-P1P2	RNF41	3167.5/3077.2	2781.5/3002.8	3122.4	2892.2	-0.11046	4074.6	20800	1.5962	0.05522	0.94478	0.11044	0.29093	FALSE
KLHL20_-_173684184.23-P1P2	KLHL20	1675.1/1609.8	1433.6/1518.4	1642.4	1476	-0.15402	2131	10874	1.5958	0.055262	0.94474	0.11052	0.291	FALSE
MARCH7_+_160569049.23-P1P2	7-Mar	2111.7/2244.2	2100.9/1871.5	2177.9	1986.2	-0.1329	8782.9	14458	1.5948	0.055384	0.94462	0.11077	0.29149	FALSE
DYNC1I1_-_95402318.23-P1P2	DYNC1I1	2732.6/2356.7	2849.8/2654.1	2544.7	2752	0.11293	70632	16918	1.5936	0.94449	0.055512	0.11102	0.29201	TRUE
AIRE_-_45705768.23-P1P2	AIRE	2492.2/2753.9	2425.4/2399.9	2623.1	2412.7	-0.12059	34254	17445	1.5932	0.055556	0.94444	0.11111	0.2921	FALSE
TRIM28_-_59056127.23-P1P2	TRIM28	4058.5/3880.5	3720.2/3700.4	3969.5	3710.3	-0.097403	15857	26504	1.5922	0.055666	0.94433	0.11133	0.29241	FALSE
WDR89_-_64108336.23-P1P2	WDR89	2751.3/2832.3	2449.9/2699.8	2791.8	2574.8	-0.11667	3280.7	18578	1.5918	0.055717	0.94428	0.11143	0.29241	FALSE
non-targeting_00232	non-targeting	2174.5/2362.3	1889.7/2256.4	2268.4	2073	-0.12987	17622	15065	1.5917	0.05573	0.94427	0.11146	0.29241	FALSE
PHF14_-_11013548.23-P1P2	PHF14	2049.7/2079.8	1738.7/2018.2	2064.7	1878.4	-0.13635	454.38	13700	1.5916	0.055732	0.94427	0.11146	0.29241	FALSE
ARMC5_-_31470848.23-P1P2	ARMC5	1707.3/1769.8	1711.1/2107.5	1738.6	1909.3	0.1351	1948.3	11516	1.5913	0.94423	0.055773	0.11155	0.29243	TRUE
TRIM23_-_64920111.23-P1P2	TRIM23	1336.1/1373.7	1650.9/1360	1354.9	1505.5	0.15191	703.9	8953.6	1.5911	0.94421	0.055792	0.11158	0.29243	TRUE
KCNA2_+_111148592.23-P2	KCNA2	2247.6/2432.9	2176.4/2107.5	2340.2	2142	-0.12766	17168	15546	1.5901	0.055904	0.9441	0.11181	0.29286	FALSE
KLHL6_-_183273452.23-P1P2	KLHL6	1279.2/1127.6	1085.6/1037.8	1203.4	1061.7	-0.18057	11493	7943.5	1.5898	0.055937	0.94406	0.11187	0.29287	FALSE
ZMIZ1_+_80829178.23-P1P2	ZMIZ1	2518.5/2072.1	2093.8/2104.3	2295.3	2099	-0.1289	99663	15245	1.5896	0.055963	0.94404	0.11193	0.29287	FALSE
RNF223_+_1009224.23-P1P2	RNF223	1302.2/1561.2	1333.6/1220.7	1431.7	1277.1	-0.16468	33558	9466.1	1.5885	0.056087	0.94391	0.11217	0.29336	FALSE
ZBTB22_+_33285457.23-P1P2	ZBTB22	4290.4/3976.5	4294.6/4500	4133.4	4397.3	0.089261	49293	27610	1.5881	0.94387	0.056132	0.11226	0.29345	TRUE
UBOX5_-_3140451.23-P1P2	UBOX5	2273.9/2371.1	2282.5/1968.2	2322.5	2125.4	-0.12791	4722	15427	1.5871	0.056247	0.94375	0.11249	0.2939	FALSE
RNF139_+_125487547.23-P1P2	RNF139	1695.4/2143.8	1865.2/1616.3	1919.6	1740.7	-0.14106	1.01E+05	12728	1.5857	0.056404	0.9436	0.11281	0.29457	FALSE
RBX1_-_41347864.23-P1P2	RBX1	3005.3/2777.1	3191.6/3030.5	2891.2	3111.1	0.10571	26024	19246	1.585	0.94351	0.056488	0.11298	0.29485	TRUE
FBXO10_-_37576302.23-P1P2	FBXO10	2542.3/2276.2	2081.5/2336.1	2409.3	2208.8	-0.12526	35411	16009	1.5841	0.05658	0.94342	0.11316	0.29518	FALSE
C17orf78_-_35732966.23-P1P2	C17orf78	1114.4/1276.6	1487.7/1184.6	1195.5	1336.1	0.16029	13142	7890.8	1.5828	0.94327	0.056732	0.11346	0.29583	TRUE
MARCH5_+_94051173.23-P1P2	5-Mar	1908.7/1934.2	1863.2/1622.6	1921.4	1742.9	-0.1406	325.34	12740	1.5815	0.056877	0.94312	0.11375	0.29642	FALSE
TRIM9_+_51561774.23-P1P2	TRIM9	4582.6/4766.4	4450.8/4339.5	4674.5	4395.1	-0.08891	16893	31261	1.5805	0.056998	0.943	0.114	0.2969	FALSE
HERC5_-_89378352.23-P1P2	HERC5	2724.1/2844.4	3144.7/2854	2784.3	2999.3	0.10731	7238.6	18527	1.5802	0.94296	0.057036	0.11407	0.29695	TRUE
AMBRA1_-_46615576.23-P1P2	AMBRA1	1591/1657.2	1367.3/1553.5	1624.1	1460.4	-0.15318	2194.7	10751	1.5788	0.057192	0.94281	0.11438	0.29759	FALSE
non-targeting_03216	non-targeting	2979.8/3247.1	3265.1/3416.5	3113.5	3340.8	0.10164	35742	20740	1.5786	0.94278	0.057218	0.11444	0.29759	TRUE
UFL1_+_96969720.23-P1P2	UFL1	1002.3/1054.8	1161.2/1155.8	1028.6	1158.5	0.17147	1377	6779	1.5782	0.94274	0.057263	0.11453	0.29767	TRUE
RC3H1_+_173991143.23-P1P2	RC3H1	2324/2515.6	2735.5/2504.1	2419.8	2619.8	0.11453	18356	16080	1.5774	0.94264	0.057357	0.11471	0.29787	TRUE
RNF6_+_26796392.23-P1P2	RNF6	2873.6/2755.1	3194.7/2865.7	2814.3	3030.2	0.10658	7026.9	18729	1.5773	0.94264	0.057359	0.11472	0.29787	TRUE
UBR1_-_43398299.23-P1P2	UBR1	2153.3/1890	1711.1/1967.2	2021.7	1839.1	-0.13644	34653	13411	1.5761	0.057507	0.94249	0.11501	0.29841	FALSE
ZBTB20_+_114866114.23-P2	ZBTB20	800.16/778.96	592.82/759.22	789.56	676.02	-0.22368	224.63	5190.6	1.5759	0.057521	0.94248	0.11504	0.29841	FALSE
WDR74_-_62607015.23-P1	WDR74	2826.9/3209.6	3228.4/3254.9	3018.3	3241.6	0.10297	73248	20100	1.5755	0.94243	0.057574	0.11515	0.29852	TRUE
KDM5C_+_53253946.23-P1P2	KDM5C	1602/1498.3	1878.5/1540.8	1550.2	1709.6	0.14115	5373.8	10257	1.5742	0.94228	0.057718	0.11544	0.29906	TRUE
TRIM68_+_4629016.23-P1P2	TRIM68	1630/1656.1	1573.4/1384.5	1643.1	1478.9	-0.15177	339.99	10878	1.574	0.057742	0.94226	0.11548	0.29906	FALSE
TLE1_+_84304013.23-P1P2	TLE1	5324.2/5144.9	5265/4614.9	5234.5	4939.9	-0.083559	16073	35044	1.5738	0.057765	0.94224	0.11553	0.29906	FALSE
RNFT2_-_117176474.23-P1P2	RNFT2	2389.4/2468.2	2499.8/2757.2	2428.8	2628.5	0.11397	3101	16141	1.5721	0.94204	0.057965	0.11593	0.29994	TRUE
UBE2Q1_+_154531117.23-P1P2	UBE2Q1	1739.6/1670.5	1594.8/1481.2	1705	1538	-0.14865	2391.3	11292	1.5718	0.057995	0.942	0.11599	0.29994	FALSE
CUL3_-_225449992.23-P1P2	CUL3	2413.2/1877.9	1896.8/2019.3	2145.6	1958	-0.13187	1.43E+05	14241	1.5713	0.058062	0.94194	0.11612	0.30014	FALSE
WDR5B_+_122134870.23-P1P2	WDR5B	964.95/964.32	1013.2/1166.5	964.63	1089.8	0.17589	0.19344	6353.8	1.5707	0.94188	0.058122	0.11624	0.30029	TRUE
TRIM31_+_30080486.23-P1P2	TRIM31	835.83/1031.6	1116.3/997.4	933.73	1056.8	0.17849	19168	6148.3	1.5699	0.94179	0.058214	0.11643	0.30061	TRUE
TRIP12_+_230786492.23-P1P2	TRIP12	2111.7/1897.8	1833.6/1814	2004.7	1823.8	-0.13637	22880	13298	1.5688	0.058347	0.94165	0.11669	0.30115	FALSE
ZNRF2_+_30324250.23-P1P2	ZNRF2	3301.7/3582.6	3180.4/3229.3	3442.1	3204.9	-0.103	39438	22952	1.5661	0.058665	0.94133	0.11733	0.30248	FALSE
RNF223_+_1009429.23-P1P2	RNF223	1509.4/1372.6	1669.3/1518.4	1441	1593.9	0.14537	9366	9528.2	1.5661	0.94133	0.058665	0.11733	0.30248	TRUE
ZBTB46_-_62462570.23-P1P2	ZBTB46	1008.3/1278.8	1423.4/1135.6	1143.5	1279.5	0.16197	36588	7544.4	1.5656	0.94128	0.058717	0.11743	0.30259	TRUE
UBA2_+_34919311.23-P1P2	UBA2	2535.5/2131.7	2710/2346.8	2333.6	2528.4	0.11563	81555	15502	1.5647	0.94117	0.058832	0.11766	0.30303	TRUE
UBE2D1_-_60095181.23-P1P2	UBE2D1	1720.9/1753.2	1973.3/1836.4	1737.1	1904.9	0.13295	521.08	11507	1.5642	0.94111	0.058887	0.11777	0.30316	TRUE
ASB4_+_95115682.23-P1P2	ASB4	1168/1320.7	1389.7/1382.3	1244.3	1386	0.15546	11666	8216.2	1.5632	0.94099	0.059007	0.11801	0.30354	TRUE
TBL1XR1_+_176915015.23-P1P2	TBL1XR1	2773.4/2713.1	2907/3001.8	2743.2	2954.4	0.10693	1814.6	18252	1.5628	0.94095	0.059053	0.11811	0.30354	TRUE
KIF21A_-_39836932.23-P1P2	KIF21A	1247/1413.4	1152/1215.4	1330.2	1183.7	-0.1682	13850	8788.6	1.5626	0.059073	0.94093	0.11815	0.30354	FALSE
TMEM189-UBE2V1_+_48770167.23-P1P2	TMEM189-UBE2V1	1686.1/1864.7	1703/1508.9	1775.4	1605.9	-0.14465	15939	11763	1.5625	0.059081	0.94092	0.11816	0.30354	FALSE
FBXO17_-_39465957.23-P2	FBXO17	2488.8/2331.4	2604.9/2610.5	2410.1	2607.7	0.11365	12394	16015	1.5616	0.94081	0.059191	0.11838	0.30393	TRUE
TRIM65_+_73892815.23-P1P2	TRIM65	2159.2/1834.9	2266.2/2087.3	1997	2176.8	0.12425	52609	13246	1.5614	0.94078	0.059216	0.11843	0.30393	TRUE
RNF182_+_13925461.23-P1P2	RNF182	2109.1/2072.1	1808.1/2005.4	2090.6	1906.7	-0.13274	685.89	13873	1.5609	0.05927	0.94073	0.11854	0.30406	FALSE
LRSAM1_+_130214028.23-P1P2	LRSAM1	3351.8/3224	3239.6/2874.2	3287.9	3056.9	-0.10507	8173.1	21913	1.5605	0.059318	0.94068	0.11864	0.30415	FALSE
ZBTB8B_-_32931037.23-P1P2	ZBTB8B	626.03/652.08	556.09/519.97	639.05	538.03	-0.24782	339.34	4192.7	1.5602	0.05936	0.94064	0.11872	0.30421	FALSE
C10orf90_+_128209754.23-ENST00000284694.7	C10orf90	2835.4/2788.2	3107/2943.3	2811.8	3025.1	0.10548	1115.1	18712	1.5598	0.94059	0.059407	0.11881	0.3043	TRUE
RCBTB1_-_50159676.23-P1P2	RCBTB1	3648.3/3589.2	3936.5/3785.5	3618.7	3861	0.093459	1746.1	24141	1.5592	0.94052	0.05948	0.11896	0.30452	TRUE
KAT6A_+_41909489.23-P1P2	KAT6A	1555.3/1660.5	1874.4/1663	1607.9	1768.7	0.13743	5537.6	10643	1.5587	0.94046	0.059539	0.11908	0.30467	TRUE
FEM1B_+_68570476.23-P1P2	FEM1B	2358/2203.4	2044.8/2133	2280.7	2088.9	-0.12666	11954	15147	1.5583	0.059585	0.94042	0.11917	0.30475	FALSE
PARK2_-_163148753.23-P1P2	PARK2	2567/2138.3	2392.7/2701.9	2352.6	2547.3	0.11466	91882	15630	1.5574	0.94031	0.059693	0.11939	0.30514	TRUE
WSB2_-_118498629.23-P1P2	WSB2	1974.1/2121.7	1698.9/2034.2	2047.9	1866.5	-0.13373	10903	13587	1.5561	0.059844	0.94016	0.11969	0.30576	FALSE
UBE2M_+_59070110.23-P1P2	UBE2M	2172/2416.3	2521.3/2451	2294.2	2486.1	0.11589	29853	15237	1.5552	0.94005	0.059947	0.11989	0.30613	TRUE
ARNT_-_150849190.23-P1P2	ARNT	2313.8/2609.4	2583.5/2737	2461.6	2660.3	0.11192	43684	16361	1.553	0.93979	0.060209	0.12042	0.30721	TRUE
PIAS1_+_68347105.23-P1P2	PIAS1	2795.5/2830.1	2653.9/2546.7	2812.8	2600.3	-0.11327	599.48	18719	1.5529	0.060219	0.93978	0.12044	0.30721	FALSE
non-targeting_00590	non-targeting	3061.3/3310	2712.1/3207	3185.7	2959.5	-0.10619	30929	21226	1.5522	0.060312	0.93969	0.12062	0.30737	FALSE
DCUN1D5_-_102962865.23-P1P2	DCUN1D5	4453.5/3464.5	4191.6/4231	3959	4211.3	0.089098	4.89E+05	26434	1.5516	0.93963	0.060373	0.12075	0.30737	TRUE
ANAPC11_-_79849637.23-P1P2	ANAPC11	1534.1/1666.1	1484.6/1396.2	1600.1	1440.4	-0.15157	8710.9	10591	1.5516	0.060379	0.93962	0.12076	0.30737	FALSE
EML2_+_46148151.23-P2	EML2	1574.8/1493.9	1665.2/1716.2	1534.4	1690.7	0.13989	3272.6	10152	1.5516	0.93962	0.060382	0.12076	0.30737	TRUE
RNF114_+_48553014.23-P1P2	RNF114	1370.1/1176.2	1234.6/1027.2	1273.1	1130.9	-0.17078	18809	8408.3	1.5513	0.060421	0.93958	0.12084	0.30737	FALSE
TLE2_-_3028969.23-P1P2	TLE2	2326.6/2353.4	2725.3/2341.5	2340	2533.4	0.11452	360.81	15545	1.5512	0.93957	0.060432	0.12086	0.30737	TRUE
DCAF8L1_-_27999102.23-P1P2	DCAF8L1	3729.8/3624.5	4016.1/3823.7	3677.2	3919.9	0.092207	5547.4	24534	1.5498	0.93941	0.06059	0.12118	0.30802	TRUE
RNF125_-_29599263.23-P1P2	RNF125	2025/1811.7	2147.8/2038.4	1918.4	2093.1	0.12572	22756	12720	1.5495	0.93937	0.060626	0.12125	0.30805	TRUE
KLHL24_-_183353801.23-P1P2	KLHL24	2070.9/1930.9	2221.3/2137.3	2000.9	2179.3	0.12317	9805.8	13272	1.5487	0.93928	0.060723	0.12145	0.30839	TRUE
ZFAND5_+_74979440.23-P1P2	ZFAND5	1148.4/1021.7	870.36/1037.8	1085.1	954.08	-0.1854	8029.4	7155.1	1.5484	0.060763	0.93924	0.12153	0.30844	FALSE
MIB1_+_19320845.23-P1P2	MIB1	1616.5/1566.7	1419.3/1446.1	1591.6	1432.7	-0.15163	1235.2	10534	1.5481	0.060805	0.9392	0.12161	0.30849	FALSE
[truncated: 3,072 more rows]

## Sheet: DMSO_all_genes
index	epsilon	pvalue	gene	product	hits
UBR4	-1.1820233333333334	0.003321806213062707	UBR4	-2.9297934202023392	-1
FBXO5	-0.8600266666666667	0.003523720015489459	FBXO5	-2.109644215024999	-1
KCMF1	-0.6459633333333333	0.003736740484314966	KCMF1	-1.5680805539412177	-1
ZBTB46	-0.5404666666666668	0.004987931391054215	ZBTB46	-1.24419724936919	-1
HECTD1	-0.49631333333333333	0.003321806213062707	HECTD1	-1.230174986696842	-1
UBE2A	-0.5012633333333334	0.004447901166328561	UBE2A	-1.1788935997558776	-1
UBR5	-0.4065566666666667	0.0041982637019630795	UBR5	-0.9663568539456777	-1
UBA3	-0.42924666666666667	0.008226081505934079	UBA3	-0.8948964518368148	-1
STUB1	-0.3483233333333333	0.015417258433124829	STUB1	-0.6311593886645287	-1
WDR1	-0.4496300000000001	0.06380742547504181	WDR1	-0.5373657524944505	-1
CDRT1	-0.27464666666666665	0.013927433420177233	CDRT1	-0.5097796177604383	-1
CUL1	-0.27154666666666666	0.013927433420177233	CUL1	-0.504025618142539	-1
UBE3C	-0.3107766666666667	0.026380959451811646	UBE3C	-0.4906260491945196	-1
UBE4A	-0.2354233333333333	0.013927433420177233	UBE4A	-0.43697605485310187	-1
NFX1	-0.2639666666666666	0.02286921506265559	NFX1	-0.4331029760983439	-1
GTF3C2	-0.20253666666666667	0.007376521153477043	GTF3C2	-0.43183823136102145	-1
SIAH2	-0.27257633333333336	0.047480914615770003	SIAH2	-0.36074957747474473	-1
TRIP12	-0.25248333333333334	0.03810312868591908	TRIP12	-0.35828378837696573	-1
ZC3HC1	-0.22668666666666665	0.028972986127894992	ZC3HC1	-0.3486456215466474	-1
FBXW11	-0.20309000000000002	0.028972986127894992	FBXW11	-0.3123537891358496	-1
INTS12	-0.21151999999999999	0.03642998938401253	INTS12	-0.3042801828682114	-1
TRAF3IP2	-0.17358666666666664	0.017914963007501863	TRAF3IP2	-0.3032184265746377	-1
CBLL1	-0.21544333333333335	0.039841167507586456	CBLL1	-0.30154912730193967	-1
MARCH8	-0.19833666666666666	0.033270914350016056	MARCH8	-0.2931287537518877	-1
ARIH1	-0.20764	0.039841167507586456	ARIH1	-0.2906270517830276	-1
KCNC2	-0.13596333333333332	0.011930792142893333	KCNC2	-0.26150245585680987	-1
STRAP	-0.18310666666666667	0.05398836620823395	STRAP	-0.23212428744321012	-1
MTF2	-0.20301666666666665	0.0812615392820873	MTF2	-0.22131150452607073	-1
TOPORS	-0.13921	0.027650788387520144	TOPORS	-0.21692989634252013	-1
WDR64	-0.24018133333333333	0.13714988171744638	WDR64	-0.207229550253534	-1
ING3	-0.19873000000000002	0.09491819304213939	ING3	-0.20323134142490004	-1
DPF3	-0.19295666666666664	0.09491819304213939	DPF3	-0.19732723898527627	0
BIRC2	-0.09464333333333334	0.008226081505934079	BIRC2	-0.1973130830525004	0
TRAF2	-0.14392333333333335	0.04351960909380282	TRAF2	-0.19592499456840973	0
CBX4	-0.15859466666666663	0.06122393176186158	CBX4	-0.19238782534580778	0
TNFAIP3	-0.19113766666666668	0.11450879629395762	TNFAIP3	-0.17989134627751402	0
PHF2	-0.15972666666666666	0.07810909784835611	PHF2	-0.1768650789584429	0
WDR63	-0.09314666666666668	0.013231334041439752	WDR63	-0.17496636018288572	0
ING4	-0.15959	0.08787608975019882	ING4	-0.1685476711981319	0
KLHL38	-0.12454	0.047480914615770003	KLHL38	-0.1648263142631778	0
ENC1	-0.14578333333333335	0.07505694644070421	ENC1	-0.1639492644711011	0
FBXO46	-0.10617666666666667	0.0416460153094535	FBXO46	-0.14656908918610026	0
FBXO3	-0.08760000000000001	0.02179255685863123	FBXO3	-0.1455642027513165	0
CDC34	-0.12348999999999999	0.06924473707420331	CDC34	-0.1432006377026874	0
TMF1	-0.32597733333333334	0.3685280577694261	TMF1	-0.1413207713172174	0
EP300	-0.11365333333333334	0.06122393176186158	EP300	-0.13787044736667614	0
MUL1	-0.16536033333333333	0.15763163588619178	MUL1	-0.13267795769786844	0
FBXO9	-0.07942666666666667	0.02179255685863123	FBXO9	-0.1319826416726929	0
GTF3C1	-0.16686666666666664	0.16309720953235052	GTF3C1	-0.13141642225058198	0
KCTD13	-0.09483666666666668	0.045463912464723914	KCTD13	-0.12730240559381195	0
UBE2L3	-0.18795900000000001	0.21206163418821167	UBE2L3	-0.12659750942398196	0
RNF144B	-0.09656333333333333	0.04957262924430479	RNF144B	-0.12599178614181833	0
ASB9	-0.09790666666666667	0.05872767705766727	ASB9	-0.1205384953532689	0
FAM53C	-0.08753666666666667	0.04351960909380282	FAM53C	-0.11916497863123902	0
GPR75-ASB3	-0.14043266666666665	0.14206699408404053	GPR75-ASB3	-0.11901764112673452	0
ATG16L1	-0.10829333333333335	0.08451646978473151	ATG16L1	-0.11620509823611672	0
WWP2	-0.07803000000000002	0.033270914350016056	WWP2	-0.11532328862671115	0
ZBTB21	-0.12144	0.11878454588170796	ZBTB21	-0.11236115268014656	0
RNF170	-0.08010666666666666	0.0416460153094535	RNF170	-0.11058136914326314	0
KLHL18	-0.10469966666666666	0.08787608975019882	KLHL18	-0.11057638318119771	0
KBTBD6	-0.1453213333333333	0.17445518381420766	KBTBD6	-0.1101995098305764	0
BACH1	-0.08943933333333333	0.05872767705766727	BACH1	-0.11011387714897998	0
RNF222	-0.08342333333333332	0.05398836620823395	RNF222	-0.10575574422633836	0
TRAF4	-0.11886733333333335	0.1323650895471643	TRAF4	-0.10439244713495263	0
BCL6	-0.21164699999999997	0.32168923184671705	BCL6	-0.10424958207501049	0
ANKFY1	-0.14810533333333334	0.19892512872671098	ANKFY1	-0.10386780348712649	0
ZMIZ2	-0.08963066666666666	0.07810909784835611	ZMIZ2	-0.09924789183875292	0
PEX7	-0.14617033333333335	0.21206163418821167	PEX7	-0.0984512587940628	0
UBE2E3	-0.07303333333333334	0.045463912464723914	UBE2E3	-0.09803506753929281	0
FBXL19	-0.16737	0.26294628497096595	FBXL19	-0.09709685363642459	0
DCAF8L2	-0.1330866666666667	0.18639356737668367	DCAF8L2	-0.09709591691347752	0
TRIM22	-0.08316	0.06924473707420331	TRIM22	-0.09643343615965248	0
TRIM62	-0.120851	0.16309720953235052	TRIM62	-0.09517662432324263	0
DTX3L	-0.06670566666666668	0.03810312868591908	DTX3L	-0.09465796670226848	0
RNF167	-0.06943666666666669	0.045463912464723914	RNF167	-0.09320714248795112	0
UBE2M	-0.1634553333333333	0.2708519176638421	UBE2M	-0.09272299395723582	0
DAW1	-0.09149333333333334	0.09860506363060159	DAW1	-0.092051514243436	0
TRIM2	-0.1184596666666667	0.16870448000408012	TRIM2	-0.09155432349417293	0
APAF1	-0.07407000000000001	0.06648030670892217	APAF1	-0.08720312842253934	0
SMURF1	-0.07011333333333333	0.05872767705766727	SMURF1	-0.08632053354421415	0
HERC5	-0.06164666666666667	0.04351960909380282	HERC5	-0.08392053291215623	0
KCND3	-0.06773666666666665	0.05872767705766727	KCND3	-0.08339448331995698	0
KDM2B	-0.105522	0.1803510040664078	KDM2B	-0.07849585683634577	0
BAZ1B	-0.05877033333333334	0.04957262924430479	BAZ1B	-0.07668106529894071	0
CBLC	-0.13770233333333337	0.2789189208458902	CBLC	-0.07635897655859278	0
ASB16	-0.037340000000000026	0.011324059731802361	ASB16	-0.07266355966290428	0
FBXO41	-0.08246233333333333	0.1323650895471643	FBXO41	-0.07242060986582947	0
C17orf78	-0.09010333333333335	0.15763163588619178	C17orf78	-0.07229500574565612	0
IVNS1ABP	-0.14933766666666667	0.33073185316524367	IVNS1ABP	-0.0717603293040662	0
KDM5D	-0.055363333333333334	0.05398836620823395	KDM5D	-0.07018408741979679	0
TRIM54	-0.13032133333333332	0.2955390276305252	TRIM54	-0.0689901798861303	0
MAPKBP1	-0.04926566666666667	0.0416460153094535	MAPKBP1	-0.06800763405154321	0
RNF145	-0.06550566666666667	0.09491819304213939	RNF145	-0.06698940526140505	0
FBXL17	-0.16237166666666666	0.38839564121160763	FBXL17	-0.0666902087597971	0
UBE2B	-0.05154566666666666	0.051741093391645974	UBE2B	-0.06629620133892848	0
EFCAB8	-0.09473933333333334	0.20541706987591135	EFCAB8	-0.06512035690218901	0
BCL6B	-0.12583433333333333	0.3040928741963159	BCL6B	-0.0650555646932927	0
SH3RF2	-0.06255333333333334	0.09134259870873526	SH3RF2	-0.06501334555515934	0
RNF24	-0.08513	0.17445518381420766	RNF24	-0.06455545140339779	0
BTBD6	-0.06296333333333333	0.09491819304213939	BTBD6	-0.064389486710192	0
MDM2	-0.07892133333333333	0.15763163588619178	MDM2	-0.06332305405040331	0
TRIM36	-0.087854	0.19258444079420112	TRIM36	-0.06284888937122003	0
KIF21B	-0.09746766666666667	0.2329236708369583	KIF21B	-0.06167621138235786	0
ASB6	-0.048538333333333336	0.05631652764317839	ASB6	-0.06064205263114623	0
RCHY1	-0.06297666666666667	0.11035510794193178	RCHY1	-0.060281741443483465	0
CHD3	-0.04842000000000001	0.06380742547504181	CHD3	-0.05786813543531636	0
KLHL1	-0.07017000000000001	0.1523059722163979	KLHL1	-0.05734875279666817	0
HIC1	-0.06621533333333333	0.14206699408404053	HIC1	-0.05611794582281736	0
ZBTB49	-0.07455666666666667	0.1803510040664078	ZBTB49	-0.05546132022575217	0
FBXO38	-0.139496	0.40890217800038253	FBXO38	-0.05417753685593156	0
PELI2	-0.07716066666666667	0.19892512872671098	PELI2	-0.05411357431829377	0
KDM5A	-0.033363333333333356	0.02399178675162571	KDM5A	-0.054046511702569314	0
WDR47	-0.16922766666666667	0.4855743317924146	WDR47	-0.05309421223163121	0
XIAP	-0.09341	0.2708519176638421	XIAP	-0.052988511839393834	0
PDZRN4	-0.15074633333333334	0.45179837376115217	PDZRN4	-0.0520158267966034	0
TRIM68	-0.10407666666666668	0.32168923184671705	TRIM68	-0.05126436473826786	0
UBE4B	-0.04153333333333333	0.05872767705766727	UBE4B	-0.051134061422502056	0
ATRX	-0.07129	0.19258444079420112	ATRX	-0.050999354875979196	0
WWP1	-0.13933600000000002	0.4408421093802355	WWP1	-0.049564173911313895	0
KCNA3	-0.08418800000000001	0.2708519176638421	KCNA3	-0.04775716555759436	0
SH3RF3	-0.12764966666666666	0.43003972600003515	SH3RF3	-0.046782508048960565	0
KCNB2	-0.05130333333333334	0.12318446158931122	KCNB2	-0.04665751228920277	0
MKRN1	-0.02745333333333333	0.02179255685863123	MKRN1	-0.04561897921841105	0
RNF213	-0.12330933333333334	0.43003972600003515	RNF213	-0.045191813107060955	0
SPOP	-0.10291666666666668	0.3685280577694261	SPOP	-0.04461740503858232	0
TSSC1	-0.05431900000000002	0.15763163588619178	TSSC1	-0.04358320909805366	0
PELI1	-0.07301133333333333	0.2552014034777884	PELI1	-0.04330425872484537	0
KCTD12	-0.062484	0.20541706987591135	KCTD12	-0.042949219057305074	0
UFC1	-0.07042966666666668	0.2476165593319023	UFC1	-0.04269589473187225	0
RBX1	-0.13010266666666667	0.4741662219284525	RBX1	-0.042162291432871014	0
UHRF2	-0.113685	0.43003972600003515	UHRF2	-0.041664577483263424	0
ASB18	-0.045470000000000003	0.12318446158931122	ASB18	-0.04135242187882626	0
VHL	-0.04706433333333335	0.1323650895471643	VHL	-0.04133314672471093	0
SKP1	-0.081223	0.312809572442156	SKP1	-0.040994869745315625	0
FBXW7	-0.06167666666666667	0.21886011982646647	FBXW7	-0.04069632265275979	0
PIAS2	-0.08234766666666667	0.32168923184671705	PIAS2	-0.04056145296107327	0
HECTD3	-0.16204666666666667	0.5694218917248526	HECTD3	-0.03963107918295962	0
RC3H1	-0.086612	0.3493054289741767	RC3H1	-0.03956389947466054	0
KCNRG	-0.07794366666666667	0.32168923184671705	KCNRG	-0.038392203411311894	0
HIRA	-0.036912666666666684	0.09134259870873526	HIRA	-0.0383643177026923	0
DCAF4	-0.05032733333333334	0.17445518381420766	DCAF4	-0.03816402820700813	0
WRAP53	-0.043708666666666667	0.13714988171744638	WRAP53	-0.03771203702555972	0
KLHL33	-0.08471833333333333	0.3588358237998093	KLHL33	-0.037708486523276796	0
ZBTB24	-0.027210000000000005	0.04351960909380282	ZBTB24	-0.03704138153790047	0
KLHL23	-0.07500133333333334	0.32168923184671705	KLHL23	-0.03694291747612088	0
WDR78	-0.042577666666666666	0.13714988171744638	WDR78	-0.03673620506524884	0
WDR91	-0.09414866666666666	0.40890217800038253	WDR91	-0.03656551340733891	0
PPARG	-0.09662033333333334	0.41939264864138937	PPARG	-0.03646250278018759	0
KCTD21	-0.06871333333333333	0.2955390276305252	KCTD21	-0.0363758189544994	0
UBE2U	-0.05825200000000001	0.24019094676989083	UBE2U	-0.03608381495431864	0
TRIM40	-0.12342700000000002	0.5206719435020926	TRIM40	-0.034983633415181944	0
BIRC7	-0.04305300000000001	0.15763163588619178	BIRC7	-0.03454385944694313	0
ZBTB41	-0.03479133333333334	0.10240539343302736	ZBTB41	-0.03443218829876266	0
KCNA6	-0.05527866666666667	0.2552014034777884	KCNA6	-0.03278671370606142	0
CORO1C	-0.025186666666666673	0.051741093391645974	CORO1C	-0.032394193971490896	0
PARK2	-0.13644	0.5819412317568229	PARK2	-0.03207989164490637	0
KDM2A	-0.16060666666666665	0.6332591948253381	KDM2A	-0.03186733318382578	0
RNF111	-0.11594366666666667	0.5326550010370703	RNF111	-0.03171685275736973	0
RNF14	-0.04845666666666667	0.22581375016832794	RNF14	-0.03131510226013761	0
CORO6	-0.09335	0.4741662219284525	CORO6	-0.030251877275832232	0
SEC31A	-0.044725	0.21206163418821167	SEC31A	-0.03012398240567141	0
CREBBP	-0.029296666666666662	0.09860506363060159	CREBBP	-0.029475399252607067	0
DIDO1	-0.07010266666666667	0.38839564121160763	DIDO1	-0.0287929635175583	0
FBXO44	-0.061410000000000006	0.3493054289741767	FBXO44	-0.028051760341972293	0
PDZRN3	-0.07428333333333333	0.41939264864138937	PDZRN3	-0.028032983894227936	0
TRIM46	-0.10249933333333335	0.5447760577181334	TRIM46	-0.02703747785583027	0
ASB1	-0.01673233333333334	0.026380959451811646	ASB1	-0.02641549214485998	0
WDSUB1	-0.028902333333333342	0.12771062459355867	WDSUB1	-0.02583212433495999	0
KMT2B	-0.11695133333333337	0.6073582836643054	KMT2B	-0.02532640076877603	0
PATZ1	-0.04926433333333334	0.312809572442156	PATZ1	-0.024864692612804388	0
FUS	-0.034538666666666676	0.19892512872671098	FUS	-0.02422232448555105	0
RNF149	-0.10851633333333335	0.6073582836643054	RNF149	-0.023499758999111504	0
TRIM35	-0.06804	0.45179837376115217	TRIM35	-0.023477565105447976	0
TRIM50	-0.05513	0.37838156015183544	TRIM50	-0.02326872110858801	0
ZBTB45	-0.03614500000000001	0.24019094676989083	ZBTB45	-0.022389780462882772	0
PHF14	-0.017956666666666676	0.06122393176186158	PHF14	-0.021782851359815954	0
KCNC4	-0.028971333333333345	0.1803510040664078	KCNC4	-0.021551237028215788	0
RCBTB2	-0.11214633333333335	0.6463829410950225	RCBTB2	-0.021252864380013555	0
PEX10	-0.06595333333333334	0.4855743317924146	PEX10	-0.020692481001236107	0
SYVN1	-0.02797000000000001	0.18639356737668367	SYVN1	-0.02040604715776662	0
PPP2R2A	-0.02324966666666667	0.14206699408404053	PPP2R2A	-0.019704250793852827	0
RBBP7	-0.11951200000000001	0.6864056178566325	RBBP7	-0.019530551926390895	0
MYLIP	-0.025664000000000003	0.18639356737668367	MYLIP	-0.018723660860097333	0
FBXW9	-0.07872433333333334	0.5819412317568229	FBXW9	-0.018509733825497098	0
WDR76	-0.04825666666666668	0.41939264864138937	WDR76	-0.01821106160362297	0
TRIM71	-0.02828933333333333	0.24019094676989083	TRIM71	-0.017523639860966795	0
FBXW8	-0.054871666666666666	0.4971293749588783	FBXW8	-0.01665522847995429	0
BTBD8	-0.032056000000000015	0.3040928741963159	BTBD8	-0.01657275186005032	0
ZBTB47	-0.018491333333333342	0.1323650895471643	ZBTB47	-0.016239579734169646	0
RNF139	-0.05331700000000001	0.4971293749588783	RNF139	-0.016183339614234238	0
UFL1	-0.02696066666666668	0.2552014034777884	UFL1	-0.01599082815536832	0
LYST	-0.076643	0.6202498607269752	LYST	-0.01589831229530289	0
FBXO33	-0.029634000000000014	0.2955390276305252	FBXO33	-0.01568779982872275	0
TRIM51	-0.016042	0.10632135500289984	TRIM51	-0.015614953894135029	0
PPIL2	-0.127951	0.7550563862597458	PPIL2	-0.01561265968747644	0
RNF2	-0.08877099999999999	0.6729597592455058	RNF2	-0.015269579991351916	0
CCNB1IP1	-0.038053333333333335	0.3985694909519508	CCNB1IP1	-0.015202152475690525	0
RNF44	-0.020043000000000012	0.17445518381420766	RNF44	-0.01519893001853991	0
RNF19A	-0.014153666666666672	0.08451646978473151	RNF19A	-0.015187714467507243	0
ZNRF2	-0.026519000000000008	0.2708519176638421	ZNRF2	-0.015043382351663477	0
RNF186	-0.07089966666666668	0.6202498607269752	RNF186	-0.01470695356783455	0
DDB2	-0.06742366666666667	0.6073582836643054	DDB2	-0.014600934890014353	0
SEC31B	-0.04763500000000001	0.5088293029704538	SEC31B	-0.013977437352218684	0
AMBRA1	-0.03187400000000001	0.3685280577694261	AMBRA1	-0.013818317423803463	0
CBL	-0.06532466666666667	0.6332591948253381	CBL	-0.012961622085772851	0
RNF34	-0.021755333333333335	0.26294628497096595	RNF34	-0.012620985938210528	0
ZNRF3	-0.063365	0.6332591948253381	ZNRF3	-0.012572787973889343	0
TRIM74	-0.05422833333333334	0.5945876992816712	TRIM74	-0.012243894332109592	0
UBE2J2	-0.03775933333333334	0.4741662219284525	UBE2J2	-0.012236644006612118	0
HLTF	-0.02465066666666667	0.32168923184671705	HLTF	-0.012142018067208101	0
ZBTB40	-0.10788033333333336	0.7831044317503658	ZBTB40	-0.011454768127657574	0
WIPI2	-0.10711766666666668	0.7831044317503658	WIPI2	-0.011373787938262285	0
AIRE	-0.006100000000000005	0.013927433420177233	AIRE	-0.011322386344898938	0
PPP2R2C	-0.06865333333333334	0.6999514677458781	PPP2R2C	-0.01063660314487626	0
RFFL	-0.03552433333333334	0.5088293029704538	RFFL	-0.010423830033504788	0
KLHL21	-0.08539400000000001	0.7550563862597458	KLHL21	-0.010419828382367963	0
KCTD15	-0.07983900000000001	0.7411499921558534	KCTD15	-0.01038656621555344	0
MARCH11	-0.07008066666666667	0.7135934574394401	MARCH11	-0.01027026146074897	0
FBXL21	-0.04168033333333333	0.5694218917248526	FBXL21	-0.01019358574097267	0
UCHL1	-0.048461000000000004	0.6202498607269752	UCHL1	-0.010052426342166585	0
WDFY1	-0.013313000000000009	0.1803510040664078	WDFY1	-0.009903293550750288	0
RNF138	-0.07466333333333333	0.7411499921558534	RNF138	-0.009713243596996518	0
RAG1	-0.05503066666666666	0.6729597592455058	RAG1	-0.009465874741121427	0
ATG16L2	-0.008935666666666677	0.08787608975019882	ATG16L2	-0.009437219169556001	0
TRIM43	-0.05202400000000001	0.6596176478664735	TRIM43	-0.009401139125384107	0
TBC1D31	-0.03300233333333335	0.5206719435020926	TBC1D31	-0.009354043533254258	0
TLE2	-0.028679666666666676	0.4741662219284525	TLE2	-0.009294201995841208	0
KCNA5	-0.011440000000000004	0.15763163588619178	KCNA5	-0.009178959702530125	0
ZBTB48	-0.02986566666666668	0.4971293749588783	ZBTB48	-0.009065142946380738	0
TLE6	-0.129552	0.8543922763368528	TLE6	-0.008853931695280693	0
TRIM63	-0.11239866666666667	0.8400192571263657	TRIM63	-0.008509788227459255	0
TRIM5	-0.048738000000000004	0.6729597592455058	TRIM5	-0.008383467456922979	0
FBXO27	-0.02518476666666667	0.4741662219284525	FBXO27	-0.008161611895238034	0
UBE2D1	-0.02492933333333334	0.4741662219284525	UBE2D1	-0.008078833771487026	0
TRIM72	-0.11781266666666668	0.8543922763368528	TRIM72	-0.00805163411993284	0
KLHL10	-0.016571666666666665	0.33073185316524367	KLHL10	-0.007963083150157809	0
NOL10	-0.01173000000000001	0.21206163418821167	NOL10	-0.007900599521934622	0
PPARA	-0.03802533333333334	0.6202498607269752	PPARA	-0.007887721311356868	0
BFAR	-0.05595566666666667	0.7273276431542124	BFAR	-0.007736984776653117	0
PPWD1	-0.04957100000000001	0.6999514677458781	PPWD1	-0.00768013771355595	0
RAB40A	-0.015176333333333344	0.312809572442156	RAB40A	-0.0076597984340826125	0
HERC6	-0.06799966666666667	0.7831044317503658	HERC6	-0.007220226248448178	0
ASB3	-0.03368600000000001	0.6202498607269752	ASB3	-0.006987598971590013	0
FBXL6	-0.020413000000000014	0.4629069694548974	FBXL6	-0.006828276703809847	0
SOCS6	-0.022184333333333344	0.4971293749588783	SOCS6	-0.006733623430588941	0
SIAH1	-0.03685966666666667	0.6596176478664735	SIAH1	-0.006660826819326011	0
SOCS2	-0.03855033333333334	0.6729597592455058	SOCS2	-0.006631077700224326	0
ERCC8	-0.029839000000000004	0.6073582836643054	ERCC8	-0.00646178586425842	0
DYNC1I1	-0.011326666666666676	0.2871478166653604	DYNC1I1	-0.006137858160884306	0
RHOBTB3	-0.03872500000000001	0.6999514677458781	RHOBTB3	-0.005999744466673139	0
CNOT4	-0.017382666666666668	0.45179837376115217	CNOT4	-0.005997981898485699	0
CORO7-PAM16	-0.023954666666666673	0.5694218917248526	CORO7-PAM16	-0.005858493179751122	0
CORO7	-0.023954666666666673	0.5694218917248526	CORO7	-0.005858493179751122	0
AHR	-0.00674466666666667	0.13714988171744638	AHR	-0.005819329173277425	0
UBA2	-0.0056393333333333295	0.10632135500289984	UBA2	-0.005489211444561697	0
RNF11	-0.010989000000000014	0.32168923184671705	RNF11	-0.005412780041400502	0
KCNB1	-0.008709666666666676	0.24019094676989083	KCNB1	-0.0053951452364519245	0
KLHL41	-0.006023733333333343	0.12771062459355867	KLHL41	-0.005383850038427458	0
PHF1	-0.042406666666666676	0.7550563862597458	PHF1	-0.0051744875393464505	0
STXBP5L	-0.006897666666666677	0.1803510040664078	STXBP5L	-0.00513104618156879	0
ATG10	-0.0949789	0.8832790653508662	ATG10	-0.005119558621096609	0
KCNS2	-0.012017666666666673	0.37838156015183544	KCNS2	-0.0050722970078476565	0
PHRF1	-0.010339666666666665	0.33993732641498775	PHRF1	-0.00484517964520573	0
AHI1	-0.020203666666666672	0.5819412317568229	AHI1	-0.004750303704899395	0
ECT2L	-0.006350000000000015	0.1803510040664078	ECT2L	-0.004723647115395812	0
WHSC1L1	-0.010181666666666674	0.3588358237998093	WHSC1L1	-0.004531902661185067	0
RAB40C	-0.014964666666666671	0.5088293029704538	RAB40C	-0.004391050505514192	0
TRIM3	-0.055595333333333344	0.8400192571263657	TRIM3	-0.004209164816026938	0
ARPC1A	-0.010510999999999996	0.3985694909519508	ARPC1A	-0.0041991019097402695	0
DCAF17	-0.0063040000000000075	0.22581375016832794	DCAF17	-0.004073957583708627	0
UBE2W	-0.002526666666666677	0.026380959451811646	UBE2W	-0.0039888724517010855	0
UBE2Q2	-0.010397000000000005	0.43003972600003515	UBE2Q2	-0.0038104113303733126	0
TRIM60	-0.026616666666666663	0.7273276431542124	TRIM60	-0.0036802840011184532	0
IFT122	-0.032220666666666675	0.7690426254698784	IFT122	-0.003674753759565944	0
RAB40AL	-0.051146333333333335	0.8543922763368528	RAB40AL	-0.003495477814293808	0
ZBTB3	-0.10391866666666667	0.9268898640030947	ZBTB3	-0.003426392460230766	0
RNF216	-0.06866799999999999	0.8977833737068086	RNF216	-0.003215615433069457	0
ZBTB22	-0.019469000000000007	0.6864056178566325	ZBTB22	-0.0031816078339823987	0
SETMAR	-0.031021000000000003	0.7972374529240229	SETMAR	-0.0030528481767216585	0
FBXO21	-0.007128333333333344	0.38839564121160763	FBXO21	-0.002927789360475993	0
UBE2V2	-0.004902000000000007	0.26294628497096595	UBE2V2	-0.002843811773470479	0
UBE2R2	-0.04617500000000001	0.8688137820162352	UBE2R2	-0.0028200595571116044	0
FBXO22	-0.021623000000000003	0.7411499921558534	FBXO22	-0.0028130202191774954	0
HDAC4	-0.03661866666666667	0.8400192571263657	HDAC4	-0.002772427002442982	0
KLHL22	-0.026792000000000003	0.7972374529240229	KLHL22	-0.002636662530244888	0
UBE3B	-0.025730666666666676	0.7972374529240229	UBE3B	-0.002532214268371945	0
TRIM65	-0.002889666666666676	0.16309720953235052	TRIM65	-0.0022757670085703135	0
DCUN1D1	-0.069014	0.9268898640030947	DCUN1D1	-0.0022755204318476575	0
EML5	-0.009277666666666672	0.5694218917248526	EML5	-0.0022690003433153325	0
TLE1	-0.04721133333333334	0.8977833737068086	TLE1	-0.0022108331694887457	0
WDR7	-0.0068640000000000055	0.4855743317924146	WDR7	-0.0021535407296950078	0
OTUD7B	-0.010566000000000015	0.6332591948253381	OTUD7B	-0.002096489824542176	0
TMEM189-UBE2V1	-0.10284300000000002	0.956094534917876	TMEM189-UBE2V1	-0.0020053525487113617	0
KCTD8	-0.02404700000000001	0.8256993847691806	KCTD8	-0.0020001823037836355	0
DNAI1	-0.02194866666666667	0.8114372666921221	DNAI1	-0.0019917328635641	0
TTC3	-0.03259666666666668	0.8688137820162352	TTC3	-0.001990785952643522	0
RNF217	-0.001993333333333333	0.10632135500289984	RNF217	-0.0019402697977585392	0
ASB13	-0.004710000000000002	0.3985694909519508	ASB13	-0.00188162591521993	0
TRIM7	-0.005268000000000002	0.4629069694548974	TRIM7	-0.0017621790856645404	0
BTBD10	-0.006331	0.5447760577181334	BTBD10	-0.0016700037623522243	0
POC1B	-0.002331666666666673	0.19892512872671098	POC1B	-0.001635221971282717	0
WDR27	-0.06102400000000001	0.9414823640317186	WDR27	-0.001598084968151311	0
KLHL30	-0.01298200000000001	0.7550563862597458	KLHL30	-0.0015840716216584418	0
BTBD1	-0.00863433333333334	0.6596176478664735	BTBD1	-0.0015602908065817356	0
BTBD11	-0.07948133333333333	0.956094534917876	BTBD11	-0.0015498195732813831	0
TRIM4	-0.011211333333333346	0.7550563862597458	TRIM4	-0.0013680137863416025	0
UBE2J1	-0.010640000000000005	0.7550563862597458	UBE2J1	-0.0012982993417382388	0
KCNA2	-0.003186000000000005	0.4408421093802355	KCNA2	-0.0011333141333284024	0
KLHL31	-0.004318000000000002	0.5570325743744743	KLHL31	-0.001097287600447736	0
KIF21A	-0.012491000000000006	0.8256993847691806	KIF21A	-0.0010389768851233581	0
KLHL42	-0.0017403333333333368	0.2708519176638421	KLHL42	-0.0009872355576257923	0
SHKBP1	-0.007946666666666677	0.7550563862597458	SHKBP1	-0.0009696571524761791	0
RNF146	-0.010539000000000008	0.8256993847691806	RNF146	-0.0008766133529993656	0
RNF180	-0.013595666666666676	0.8688137820162352	RNF180	-0.0008303322083083275	0
GNB2	-0.00340300000000001	0.5945876992816712	GNB2	-0.0007683432230169173	0
PEX2	-0.05666266666666667	0.9707214763467099	PEX2	-0.0007312522190763349	0
ASB2	-0.009577333333333339	0.8400192571263657	ASB2	-0.000725107164234924	0
ZBTB8A	-0.00651333333333334	0.7831044317503658	ZBTB8A	-0.0006915878062866854	0
RNF208	-0.003015000000000004	0.6073582836643054	RNF208	-0.0006529134481966272	0
OTUD7A	-0.0010216666666666811	0.2476165593319023	OTUD7A	-0.0006193550887797769	0
FBXO18	-0.029155000000000007	0.9707214763467099	FBXO18	-0.00037625582594954734	0
RNFT2	-0.0006266666666666781	0.2789189208458902	RNFT2	-0.00034750046823258144	0
LONRF2	-0.017307333333333338	0.956094534917876	LONRF2	-0.00033747853535386085	0
UBA5	-0.002055333333333336	0.7411499921558534	UBA5	-0.0002673863119741087	0
TRIM33	-0.0003956666666666761	0.4741662219284525	TRIM33	-0.00012822345412038462	0
RNF152	-0.007997000000000008	0.9707214763467099	RNF152	-0.00010320417904711138	0
PCGF2	-0.054669333333333334	1.0	PCGF2	0.0	0
KMT2D	0.023608999999999988	1.0	KMT2D	-0.0	0
CRBN	0.057262666666666656	1.0	CRBN	-0.0	0
FBXO10	0.0005183333333333325	0.7831044317503658	FBXO10	5.5036798299682346e-05	0
ZFAND6	0.011447333333333327	0.9853582730978585	ZFAND6	7.332970232782452e-05	0
RNF212	0.0003056666666666659	0.32168923184671705	RNF212	0.00015056023593181791	0
ATG7	0.044813333333333316	0.9853582730978585	ATG7	0.00028706671658472807	0
RSPRY1	0.05319533333333332	0.9853582730978585	RSPRY1	0.0003407604063737758	0
UBE3D	0.00034133333333333585	0.09860506363060159	UBE3D	0.00034341573369746115	0
LONRF3	0.05561266666666666	0.9853582730978585	LONRF3	0.0003562454393154037	0
LLGL2	0.0048066666666666605	0.8114372666921221	LLGL2	0.00043618120907259794	0
DTX1	0.006017333333333326	0.8400192571263657	DTX1	0.0004555768665170828	0
RNF148	0.000760666666666663	0.2329236708369583	RNF148	0.0004813395019016219	0
KBTBD2	0.03817866666666665	0.9707214763467099	KBTBD2	0.0004927095098720325	0
RNF220	0.0005999999999999964	0.14711838439944763	RNF220	0.0004993998318046331	0
HECTD4	0.00425766666666666	0.7135934574394401	HECTD4	0.0006239573902367099	0
RNF38	0.002730666666666666	0.5570316854602322	RNF38	0.0006939172871798884	0
MALT1	0.058773666666666655	0.9707214763467099	MALT1	0.0007584954380294987	0
ASB7	0.013644666666666663	0.8688137820162352	ASB7	0.000833324799933632	0
RNF187	0.004961999999999994	0.6729597592455058	RNF187	0.0008535181074572566	0
KDM5B	0.008220666666666664	0.7690426254698784	KDM5B	0.0009375636467113785	0
RNF121	0.051508999999999985	0.956094534917876	RNF121	0.0010043824512273416	0
RNF113A	0.038464333333333336	0.9414823640317186	RNF113A	0.0010072966850740923	0
GNB1L	0.02067233333333333	0.8832790653508662	GNB1L	0.001114281407079356	0
PAFAH1B1	0.0026009999999999957	0.3685280577694261	PAFAH1B1	0.0011276100777848005	0
FBXL5	0.008310999999999995	0.7273276431542124	FBXL5	0.0011491611897293218	0
TRAF3	0.005854666666666664	0.6332591948253381	TRAF3	0.001161674152257515	0
TRIM11	0.001774666666666664	0.21886011982646647	TRIM11	0.0011709842825665716	0
AHCTF1	0.013374333333333318	0.8114372666921221	AHCTF1	0.0012136545528169105	0
KDM5C	0.012320666666666657	0.7831044317503658	KDM5C	0.0013082123078796532	0
WDR45	0.011967333333333326	0.7690426254698784	WDR45	0.0013648694365514518	0
TRAF7	0.05454366666666666	0.9414823640317186	TRAF7	0.0014283792246961146	0
UBE2Z	0.006205999999999996	0.5819412317568229	UBE2Z	0.001459160125683735	0
KBTBD7	0.011245666666666664	0.7411499921558534	KBTBD7	0.0014629925408807154	0
CADPS2	0.01992866666666666	0.8400192571263657	CADPS2	0.001508814454996141	0
SRM	0.04693933333333332	0.9268898640030947	SRM	0.001547677457578285	0
WDR53	0.03992333333333331	0.9123219153118773	WDR53	0.0015910203930251197	0
KCNA10	0.009533999999999997	0.6596176478664735	KCNA10	0.001722867530782178	0
GNB5	0.016553666666666664	0.7831044317503658	GNB5	0.001757673595087157	0
PIK3R4	0.019396000000000007	0.8114372666921221	PIK3R4	0.00176009099816341	0
MARCH2	0.006909999999999989	0.5206719435020926	MARCH2	0.001958541541955219	0
KEAP1	0.05013533333333332	0.9123219153118773	KEAP1	0.001997987920458681	0
SOCS7	0.02418333333333333	0.8256993847691806	SOCS7	0.002011522243100355	0
ASB11	0.013828999999999984	0.7135934574394401	ASB11	0.002026628063004024	0
BTBD18	0.027020999999999986	0.8400192571263657	BTBD18	0.0020457803861330774	0
TRIM38	0.016302666666666656	0.7411499921558534	TRIM38	0.002120877350961674	0
FBXO15	0.01836066666666666	0.7550563862597458	FBXO15	0.0022403798352639602	0
FBXL15	0.011514666666666656	0.6202498607269752	FBXL15	0.0023885255880247494	0
BTBD17	0.007889666666666663	0.4971293749588783	BTBD17	0.0023947550520428754	0
IPP	0.04571233333333333	0.8832790653508662	IPP	0.002463989056591606	0
MDM4	0.06212833333333333	0.9123219153118773	MDM4	0.0024759316686481345	0
ZBTB11	0.0038119999999999994	0.21206163418821167	ZBTB11	0.00256752646015471	0
FBXO8	0.0071113333333333376	0.43003972600003515	FBXO8	0.0026062426764830965	0
KBTBD11	0.011013999999999993	0.5694218917248526	KBTBD11	0.002693648163828014	0
WDR89	0.05767499999999999	0.8977833737068086	WDR89	0.002700830373715281	0
ZBTB7A	0.0016499999999999918	0.02179255685863123	ZBTB7A	0.0027417914901788926	0
RLIM	0.010192666666666666	0.5326550010370703	RLIM	0.0027882446464370676	0
FANCL	0.0034000000000000002	0.14711838439944763	FANCL	0.0028299323802262713	0
RING1	0.00745033333333333	0.40890217800038253	RING1	0.002893564752793212	0
ZBTB7C	0.019870999999999996	0.7135934574394401	ZBTB7C	0.002912077969481018	0
KLHL35	0.007718666666666655	0.40890217800038253	KLHL35	0.002997780207403675	0
TRIM52	0.00485466666666666	0.24019094676989083	TRIM52	0.003007191060648537	0
ZBTB17	0.02720633333333333	0.7690426254698784	ZBTB17	0.003102871108626065	0
TRIM61	0.020728666666666663	0.6999514677458781	TRIM61	0.0032115352649411287	0
WDR83	0.02109833333333332	0.6999514677458781	WDR83	0.0032688084873516332	0
RNF151	0.011181	0.5088293029704538	RNF151	0.0032808171939783157	0
ANAPC7	0.005261999999999992	0.21206163418821167	ANAPC7	0.003544156409583963	0
TRIM6	0.06638409999999999	0.8832790653508662	TRIM6	0.0035782399191687767	0
FBXL13	0.022234999999999994	0.6864056178566325	FBXL13	0.0036336252600851914	0
KCTD9	0.037327999999999986	0.7972374529240229	KCTD9	0.003673534597229812	0
CIAO1	0.010054333333333328	0.43003972600003515	CIAO1	0.0036848269359126065	0
TNFAIP1	0.02163666666666666	0.6729597592455058	TNFAIP1	0.003721742600769218	0
WDFY3	0.004036666666666668	0.09134259870873526	WDFY3	0.004195415190626557	0
RNF135	0.013875333333333326	0.4971293749588783	RNF135	0.004211587891179886	0
MIB2	0.03966533333333333	0.7831044317503658	MIB2	0.004211677717343415	0
GMCL1	0.008895333333333328	0.33073185316524367	GMCL1	0.00427442093825025	0
FBXO25	0.017773666666666656	0.5694218917248526	FBXO25	0.004346831721550559	0
PPP2R2B	0.07280666666666666	0.8688137820162352	PPP2R2B	0.004446543284348071	0
HECW2	0.019539333333333336	0.5819412317568229	HECW2	0.004594105072904138	0
NHLRC1	0.06973333333333334	0.8543922763368528	NHLRC1	0.0047657633245150495	0
ZBTB5	0.009216666666666668	0.2955390276305252	ZBTB5	0.004879166557154888	0
TRIM31	0.018647333333333318	0.5326550010370703	TRIM31	0.0051010524563732855	0
BTBD19	0.05834033333333333	0.8114372666921221	BTBD19	0.005294096490505913	0
KAT2B	0.012716333333333333	0.3685280577694261	KAT2B	0.005512904890095147	0
RNF130	0.04866766666666665	0.7690426254698784	RNF130	0.005550527333987567	0
TRIM66	0.008676666666666662	0.21886011982646647	TRIM66	0.005725154183923346	0
SPSB4	0.01919899999999999	0.4855743317924146	SPSB4	0.00602357640871422	0
TBL1XR1	0.04756433333333332	0.7411499921558534	TBL1XR1	0.006187829227136139	0
FBXL2	0.009657999999999996	0.22581375016832794	FBXL2	0.006241478798137351	0
NSMAF	0.06352533333333332	0.7972374529240229	NSMAF	0.006251674608887599	0
RNF128	0.03844233333333333	0.6864056178566325	RNF128	0.006282214232364064	0
ASB15	0.03329	0.6463829410950225	ASB15	0.006308791684768869	0
WDR87	0.06507733333333332	0.7972374529240229	WDR87	0.00640441050941537	0
KLHL36	0.05485533333333331	0.7550563862597458	KLHL36	0.006693481499764876	0
BTBD3	0.017733333333333334	0.40890217800038253	BTBD3	0.006887282217735178	0
CCIN	0.047041	0.7135934574394401	CCIN	0.006893818114959317	0
RAD18	0.015495999999999985	0.3588358237998093	RAD18	0.006897334781901163	0
HOXB4	0.008873333333333334	0.16309720953235052	HOXB4	0.006988224451279451	0
TRIM24	0.02758333333333333	0.5447760577181334	TRIM24	0.007275986486318462	0
RNF125	0.02281666666666667	0.4741662219284525	RNF125	0.007394183179899005	0
NBEAL1	0.03324566666666666	0.5945876992816712	NBEAL1	0.007506342250371049	0
FYCO1	0.10143699999999999	0.8400192571263657	FYCO1	0.007679872137529368	0
WDR72	0.011437999999999993	0.21206163418821167	WDR72	0.007703926456256442	0
IRF2BP1	0.011978999999999993	0.22581375016832794	IRF2BP1	0.007741424158509765	0
PML	0.04555399999999998	0.6729597592455058	PML	0.007835784737426018	0
DZIP3	0.09677833333333333	0.8256993847691806	DZIP3	0.008049831984156326	0
ZBTB20	0.020735666666666663	0.40890217800038253	ZBTB20	0.008053330167643837	0
SHPRH	0.0046733333333333245	0.018822930562834503	SHPRH	0.00806296163106691	0
STRN4	0.027031333333333313	0.4971293749588783	STRN4	0.008204836122792044	0
TRAF5	0.015775666666666657	0.2955390276305252	TRAF5	0.008351403820993461	0
RNF114	0.06441933333333331	0.7411499921558534	RNF114	0.008380561770919918	0
FBXO42	0.01986933333333332	0.37838156015183544	FBXO42	0.008386250243912648	0
CUL5	0.06483433333333333	0.7411499921558534	CUL5	0.008434550735955237	0
GZF1	0.020350999999999977	0.3685280577694261	GZF1	0.008822757667435021	0
KCTD16	0.01032333333333332	0.13714988171744638	KCTD16	0.008907019101334464	0
KLHL40	0.006306666666666669	0.03810312868591908	KLHL40	0.008949408246210567	0
WDR31	0.012123333333333337	0.1803510040664078	WDR31	0.009018322602989255	0
ZFAND3	0.036963333333333334	0.5570325743744743	ZFAND3	0.00939310035615635	0
NAE1	0.017959999999999993	0.2955390276305252	NAE1	0.009507757471953173	0
CORO1A	0.08436333333333333	0.7690426254698784	CORO1A	0.009621603411977247	0
HUWE1	0.01145733333333333	0.14206699408404053	HUWE1	0.009710168006513484	0
STXBP5	0.02205666666666666	0.3588358237998093	STXBP5	0.009817515111822411	0
KCNV1	0.035037	0.5088293029704538	KCNV1	0.010280832843700764	0
FBXO16	0.01186433333333332	0.12318446158931122	FBXO16	0.010789947598658907	0
DNAI2	0.06651599999999999	0.6864056178566325	DNAI2	0.010869989556996924	0
KCNA7	0.016213666666666664	0.21206163418821167	KCNA7	0.01092051893567552	0
RAB40B	0.028398000000000003	0.38839564121160763	RAB40B	0.011663787083300977	0
GNB4	0.009679999999999998	0.06122393176186158	GNB4	0.011742602626490715	0
RNF122	0.059194666666666645	0.6332591948253381	RNF122	0.011745316707725948	0
ZBTB16	0.06013099999999999	0.6332591948253381	ZBTB16	0.01193110255910897	0
WDR5B	0.027154999999999974	0.3588358237998093	WDR5B	0.012086804723962705	0
UBA1	0.012629999999999992	0.11035510794193178	UBA1	0.012089531484113625	0
BACH2	0.025004666666666665	0.3040928741963159	BACH2	0.012927256551345707	0
NUP43	0.04101533333333332	0.4741662219284525	NUP43	0.013291813930662566	0
TRIM69	0.02851733333333333	0.33993732641498775	TRIM69	0.01336325506968763	0
KLHL14	0.016076333333333328	0.14711838439944763	KLHL14	0.013380863604503213	0
CORO1B	0.06746333333333332	0.6332591948253381	CORO1B	0.013385973108369307	0
DTX3	0.03892066666666666	0.45179837376115217	DTX3	0.013429783739184381	0
KCND2	0.08437900000000001	0.6864056178566325	KCND2	0.013789146202866134	0
ZBTB38	0.015143666666666656	0.11878454588170796	ZBTB38	0.014011527029566685	0
UBE2T	0.08214733333333334	0.6729597592455058	UBE2T	0.014130237097808779	0
TRIM47	0.02886033333333333	0.312809572442156	TRIM47	0.014566386439880213	0
RNF113B	0.026359999999999984	0.2789189208458902	RNF113B	0.01461720054671916	0
ZBTB42	0.073047	0.6202498607269752	ZBTB42	0.01515238206013583	0
KLHL12	0.03241333333333332	0.33993732641498775	KLHL12	0.015188925132976726	0
UBE2L6	0.026206333333333342	0.26294628497096595	UBE2L6	0.015203157746394353	0
SMURF2	0.010503333333333326	0.03178130487723761	SMURF2	0.015732189653604955	0
BTBD7	0.07183633333333332	0.5945876992816712	BTBD7	0.01621950040642103	0
KLHL32	0.10068599999999998	0.6864056178566325	KLHL32	0.016454022619156176	0
RNF157	0.02823066666666665	0.2552014034777884	RNF157	0.016744086671131433	0
SOCS1	0.05530233333333333	0.4971293749588783	SOCS1	0.016785948980492522	0
PHF21A	0.06382233333333331	0.5447760577181334	PHF21A	0.01683518192841011	0
NBEAL2	0.037029000000000006	0.3493054289741767	NBEAL2	0.01691464962877206	0
UBA6	0.018733333333333314	0.12318446158931122	UBA6	0.017036918917894824	0
LNX1	0.06480766666666665	0.5447760577181334	LNX1	0.01709509511334736	0
DPH7	0.02443333333333333	0.19892512872671098	DPH7	0.017135349606150513	0
WDR81	0.06303866666666666	0.5326550010370703	WDR81	0.017244478859166475	0
FBXO4	0.078515	0.5945876992816712	FBXO4	0.01772743701298063	0
KCTD2	0.07317566666666667	0.5694218917248526	KCTD2	0.01789626839963298	0
LRSAM1	0.062141333333333326	0.5088293029704538	LRSAM1	0.018234000076624436	0
RASD2	0.05149299999999998	0.4408421093802355	RASD2	0.01831693178514731	0
KCTD4	0.01905733333333334	0.10632135500289984	KCTD4	0.018550017538035327	0
WDR54	0.05712733333333332	0.4629069694548974	WDR54	0.019109451788114407	0
WDR90	0.019801333333333327	0.10632135500289984	WDR90	0.019274211883954555	0
ZFP91	0.05284799999999999	0.43003972600003515	ZFP91	0.019368338750367288	0
BIRC3	0.07128499999999997	0.5326550010370703	BIRC3	0.019500296254293902	0
UBE2S	0.033044000000000004	0.2552014034777884	UBE2S	0.019598956216438417	0
TRIM32	0.06767799999999999	0.5088293029704538	TRIM32	0.01985861247241431	0
PIAS3	0.023246666666666655	0.13714988171744638	PIAS3	0.02005733006545257	0
DMXL2	0.06582399999999998	0.4855743317924146	DMXL2	0.02065190340784441	0
ASB10	0.07919233333333331	0.5447760577181334	ASB10	0.020889511075046295	0
PPP2R2D	0.03457666666666667	0.2476165593319023	PPP2R2D	0.020961077768067	0
THOC6	0.03992899999999998	0.2955390276305252	THOC6	0.02113782004997874	0
RNFT1	0.024691	0.13714988171744638	RNFT1	0.021303507455380972	0
EML2	0.024141666666666662	0.12771062459355867	EML2	0.021577169143892377	0
ASB12	0.027193333333333337	0.15763163588619178	ASB12	0.02181875094791397	0
TRIM21	0.024535333333333315	0.12771062459355867	TRIM21	0.021929017770180758	0
DTX2	0.08249266666666666	0.5326550010370703	DTX2	0.022566198201679398	0
FBXL3	0.053803666666666666	0.37838156015183544	FBXL3	0.022708915550264823	0
ARIH2	0.02118333333333333	0.08451646978473151	ARIH2	0.022730959101530456	0
RNF165	0.03477566666666666	0.21886011982646647	RNF165	0.022946145238039613	0
RNF26	0.075993	0.4971293749588783	RNF26	0.023066198910375722	0
CUL4B	0.037737666666666655	0.24019094676989083	CUL4B	0.023376347263746444	0
RFWD2	0.036964999999999984	0.2329236708369583	RFWD2	0.023390948318746975	0
KCTD11	0.030379666666666662	0.16870448000408012	KCTD11	0.023479635794279977	0
MARCH6	0.06429633333333333	0.43003972600003515	MARCH6	0.023564054730671587	0
KCNG1	0.014760000000000013	0.02399178675162571	KCNG1	0.023910276133377657	0
MARCH7	0.04949966666666665	0.32168923184671705	MARCH7	0.024381727890555156	0
ZBTB25	0.08290033333333333	0.4971293749588783	ZBTB25	0.025162785761887504	0
MIB1	0.10362966666666666	0.5694218917248526	MIB1	0.025344276496711095	0
DCAF8	0.04776166666666665	0.2871478166653604	DCAF8	0.02588178359571238	0
DCAF6	0.03500633333333332	0.1803510040664078	DCAF6	0.026040561491430518	0
ZBTB33	0.02233999999999999	0.06648030670892217	ZBTB33	0.026301038058046816	0
WDR4	0.052264666666666654	0.312809572442156	WDR4	0.026379020748831472	0
DCUN1D5	0.06098633333333334	0.3685280577694261	DCUN1D5	0.026439371039527065	0
EML6	0.04727266666666666	0.26294628497096595	EML6	0.027424432074665835	0
DCAF12L2	0.08233666666666666	0.4629069694548974	DCAF12L2	0.027542132115287134	0
GNB1	0.027872666666666667	0.10240539343302736	GNB1	0.027584941854924938	0
ZBTB37	0.032614333333333315	0.14206699408404053	ZBTB37	0.02764086955258055	0
CHD5	0.10123933333333332	0.5326550010370703	CHD5	0.027694423687833515	0
LTN1	0.07595333333333332	0.43003972600003515	LTN1	0.02783624525468444	0
DCAF5	0.03351	0.14711838439944763	DCAF5	0.02789148060628892	0
TRIM58	0.017623333333333335	0.025161835769634086	TRIM58	0.028184251120608184	0
WSB2	0.017203333333333317	0.02179255685863123	WSB2	0.028586638143057216	0
TRIM6-TRIM34	0.14531409999999997	0.6332591948253381	TRIM6-TRIM34	0.02883300511191593	0
EML1	0.04332666666666665	0.21206163418821167	EML1	0.02918215191421031	0
NSMCE1	0.037865333333333334	0.16870448000408012	NSMCE1	0.02926510832560187	0
ZBTB10	0.0880413333333333	0.4629069694548974	ZBTB10	0.029450378943435884	0
C10orf90	0.036105333333333336	0.1523059722163979	C10orf90	0.029508277554149018	0
TRIM10	0.03047666666666667	0.10240539343302736	TRIM10	0.03016206120447496	0
WHSC1	0.040961	0.1803510040664078	WHSC1	0.030470127479327144	0
WDR17	0.06458866666666667	0.33073185316524367	WDR17	0.031036402889942236	0
LDB2	0.016289999999999995	0.011930792142893333	LDB2	0.03133105743637327	0
SPSB1	0.02758600000000001	0.07210288951059501	SPSB1	0.03150451766350321	0
RNF141	0.08876433333333332	0.4408421093802355	RNF141	0.031574975989372235	0
ZBTB34	0.033442	0.11035510794193178	ZBTB34	0.03201093522499827	0
KCTD5	0.048148666666666645	0.21206163418821167	KCTD5	0.03242995164948471	0
MID1	0.020046666666666667	0.02399178675162571	MID1	0.03247434522722067	0
RNF175	0.04851233333333334	0.21206163418821167	RNF175	0.03267489493105422	0
UBE2NL	0.11215266666666664	0.5088293029704538	UBE2NL	0.03290871989540458	0
RNF182	0.08299833333333333	0.3985694909519508	RNF182	0.03315749785988579	0
MID2	0.09976466666666665	0.4629069694548974	MID2	0.033371907571809835	0
RFPL4B	0.028513333333333325	0.06648030670892217	RFPL4B	0.03356894651574642	0
WDR18	0.09785533333333332	0.45179837376115217	WDR18	0.03376550498601773	0
WDFY4	0.03724966666666665	0.12318446158931122	WDFY4	0.03387648847252367	0
RWDD3	0.08343099999999998	0.37838156015183544	RWDD3	0.03521372520969718	0
ZBTB43	0.08843100000000001	0.3985694909519508	ZBTB43	0.0353278261802152	0
TRIM41	0.04519733333333331	0.16309720953235052	TRIM41	0.0355953166715959	0
WDR6	0.07454266666666665	0.33073185316524367	WDR6	0.035819538543769285	0
FBXL20	0.08988233333333333	0.3985694909519508	FBXL20	0.035907627966122305	0
PELI3	0.07717166666666664	0.33993732641498775	PELI3	0.036162731408485256	0
KLHL5	0.03486666666666664	0.09134259870873526	KLHL5	0.036237855403760316	0
RC3H2	0.0436	0.14206699408404053	RC3H2	0.03695129684778204	0
ITCH	0.05340499999999998	0.19892512872671098	ITCH	0.037453479360837705	0
ZBTB7B	0.07888133333333329	0.33073185316524367	ZBTB7B	0.037904371899546284	0
ZBTB6	0.11095866666666666	0.45179837376115217	ZBTB6	0.038286880080546246	0
ZNRF1	0.06078966666666667	0.2329236708369583	ZNRF1	0.038466872752978665	0
KCND1	0.06654166666666667	0.26294628497096595	KCND1	0.038603014094862206	0
KLHL4	0.08037333333333332	0.33073185316524367	KLHL4	0.038621313671247125	0
RABGEF1	0.030590333333333327	0.05398836620823395	RABGEF1	0.03877935990488392	0
KCTD7	0.030590333333333327	0.05398836620823395	KCTD7	0.03877935990488392	0
HECTD2	0.02279333333333333	0.019770894030439738	HECTD2	0.03883924034505562	0
NEURL1B	0.03654666666666666	0.08451646978473151	NEURL1B	0.03921671685116914	0
EML4	0.11031200000000001	0.4408421093802355	EML4	0.03923984578647915	0
KLHL26	0.04695666666666665	0.14206699408404053	KLHL26	0.03979609470143007	0
RNF13	0.08470566666666665	0.33073185316524367	RNF13	0.04070310370851155	0
CUL4A	0.05210699999999999	0.16309720953235052	CUL4A	0.04103704862691415	0
DCAF13	0.06102833333333332	0.21206163418821167	DCAF13	0.0411048952393691	0
UBE2Q1	0.030419333333333323	0.04351960909380282	UBE2Q1	0.041410295190318754	0
SPSB2	0.075632	0.2789189208458902	SPSB2	0.04193960970217998	0
TRIM9	0.058541666666666645	0.18639356737668367	TRIM9	0.04271018987108521	0
RNF5	0.09898333333333331	0.3685280577694261	RNF5	0.042912189234678585	0
RNF126	0.092992	0.33993732641498775	RNF126	0.04357615773238705	0
KCTD17	0.06161899999999998	0.19258444079420112	KCTD17	0.04408092647079479	0
KLHL6	0.034956666666666664	0.05398836620823395	KLHL6	0.044314559863411936	0
TRIM26	0.09808666666666666	0.3493054289741767	TRIM26	0.044805465983980705	0
FBXW10	0.10095000000000001	0.3588358237998093	FBXW10	0.044933269632997104	0
ZFAND4	0.087237	0.3040928741963159	ZFAND4	0.04510098434037961	0
TRIM56	0.03464666666666667	0.04957262924430479	TRIM56	0.04520551710994718	0
WDR41	0.11652299999999997	0.40890217800038253	WDR41	0.04525526987916293	0
NEDD4L	0.08551866666666666	0.2955390276305252	NEDD4L	0.04527231302847845	0
TRIM28	0.05283966666666666	0.13714988171744638	TRIM28	0.04559030548674329	0
FBXO40	0.08628033333333332	0.2955390276305252	FBXO40	0.045675528058608604	0
TBL1X	0.06446633333333333	0.19258444079420112	TBL1X	0.04611784838294057	0
PJA2	0.04538666666666666	0.09491819304213939	PJA2	0.04641469908655694	0
TRIM23	0.027593333333333313	0.020760281969515182	TRIM23	0.0464331439136486	0
SH3RF1	0.056169999999999984	0.14711838439944763	SH3RF1	0.046752147587444	0
KBTBD4	0.11703599999999999	0.3985694909519508	KBTBD4	0.04675540777360501	0
COPB2	0.039569999999999966	0.06380742547504181	COPB2	0.047291245749183516	0
IBTK	0.050563333333333335	0.11450879629395762	IBTK	0.047588244976720276	0
RNF31	0.03187333333333332	0.03178130487723761	RNF31	0.04774077990091102	0
NWD1	0.11035566666666667	0.3685280577694261	NWD1	0.04784243055516868	0
MGRN1	0.11018466666666667	0.3588358237998093	MGRN1	0.04904365861075029	0
UBE2G2	0.04095666666666664	0.06122393176186158	UBE2G2	0.04968366338556865	0
KCNA4	0.06213099999999999	0.15763163588619178	KCNA4	0.04985121899282333	0
DPF2	0.10711833333333333	0.33993732641498775	DPF2	0.05019577371562872	0
KLHL13	0.033796666666666655	0.03178130487723761	KLHL13	0.05062160295077775	0
UBE2F	0.07114466666666666	0.19258444079420112	UBE2F	0.05089538648992258	0
ZSWIM2	0.07895566666666665	0.22581375016832794	ZSWIM2	0.05102506932002485	0
ARMC5	0.05378999999999999	0.10632135500289984	ARMC5	0.05235808315456446	0
LLGL1	0.07780666666666666	0.21206163418821167	LLGL1	0.05240573857374191	0
DTX4	0.05494	0.11035510794193178	DTX4	0.05258898335211425	0
DPF1	0.035320000000000004	0.03178130487723761	DPF1	0.05290329469044692	0
BIRC6	0.09327166666666667	0.2708519176638421	BIRC6	0.052910039754273226	0
TRIM73	0.057368666666666665	0.11878454588170796	TRIM73	0.05307978849135184	0
KCNG3	0.12249499999999998	0.3685280577694261	KCNG3	0.053105188957419974	0
TRIM39	0.1143853333333333	0.33993732641498775	TRIM39	0.05360109824076267	0
WDR45B	0.042496666666666655	0.05398836620823395	WDR45B	0.0538730164678782	0
HERC1	0.09824566666666666	0.2789189208458902	HERC1	0.054479385907161955	0
ZBTB32	0.1088953333333333	0.312809572442156	ZBTB32	0.05496164886636452	0
BTBD9	0.082508	0.21206163418821167	BTBD9	0.055572264736213225	0
UBE2G1	0.09607666666666667	0.26294628497096595	UBE2G1	0.055737241089854145	0
DCAF16	0.079954	0.19892512872671098	DCAF16	0.05607256790218928	0
KCNS1	0.05287799999999998	0.08451646978473151	KCNS1	0.056741195375486726	0
LRRC29	0.08111299999999999	0.19892512872671098	LRRC29	0.05688538660042373	0
RRP9	0.07753333333333332	0.1803510040664078	RRP9	0.05767560729874346	0
KLHL17	0.08676933333333334	0.21206163418821167	KLHL17	0.058442434224374985	0
ZNF106	0.09488533333333332	0.24019094676989083	ZNF106	0.05877609026091535	0
NBEA	0.11190199999999999	0.2955390276305252	NBEA	0.059239258164059255	0
VPS41	0.09785633333333332	0.2476165593319023	VPS41	0.05932249724567299	0
UBR1	0.09046999999999998	0.21886011982646647	UBR1	0.059695124742936444	0
WDR13	0.08699133333333334	0.20541706987591135	WDR13	0.0597946647368987	0
ASB17	0.18084133333333333	0.4629069694548974	ASB17	0.06049256177366924	0
SPSB3	0.109109	0.2789189208458902	SPSB3	0.06050334349210856	0
RNF223	0.126115	0.32168923184671705	RNF223	0.06211964281747415	0
SKP2	0.10303333333333332	0.2476165593319023	SKP2	0.06246089981788786	0
RNF181	0.10122233333333333	0.24019094676989083	RNF181	0.0627015028710492	0
DMWD	0.03804266666666667	0.02179255685863123	DMWD	0.06321518771538147	0
TEP1	0.04405333333333333	0.03642998938401253	TEP1	0.06337252421813984	0
DCAF12L1	0.05923999999999999	0.08451646978473151	DCAF12L1	0.06356799451650656	0
NSMCE2	0.0975763333333333	0.21886011982646647	NSMCE2	0.06438412059568564	0
EED	0.04800999999999998	0.045463912464723914	EED	0.06444541660284955	0
RNF144A	0.082975	0.16309720953235052	RNF144A	0.06534724911851003	0
FBXO2	0.10388500000000002	0.2329236708369583	FBXO2	0.06573701247377332	0
ZBTB39	0.05423333333333334	0.06122393176186158	ZBTB39	0.06578930603753581	0
FBXL14	0.10482799999999999	0.2329236708369583	FBXL14	0.06633373002455319	0
DCAF15	0.10742633333333333	0.24019094676989083	DCAF15	0.06654452951350942	0
CORO2A	0.06831466666666666	0.10240539343302736	CORO2A	0.06760946594651554	0
ASB14	0.05418333333333332	0.05398836620823395	ASB14	0.06868820163819594	0
ARNT	0.05009666666666665	0.0416460153094535	ARNT	0.06915476851090635	0
ZMIZ1	0.04821666666666666	0.03642998938401253	ZMIZ1	0.0693616497287676	0
PIAS1	0.09156666666666667	0.17445518381420766	PIAS1	0.06943647950394836	0
PDLIM2	0.114639	0.2476165593319023	PDLIM2	0.06949649072361223	0
KLHL7	0.11289	0.24019094676989083	KLHL7	0.06992896158403197	0
PCGF1	0.045543333333333325	0.028972986127894992	PCGF1	0.07004595369808315	0
FBXW5	0.0666733333333333	0.08787608975019882	FBXW5	0.07041565927909085	0
KCTD20	0.10223366666666668	0.19892512872671098	KCTD20	0.07169752877975402	0
KMT2A	0.08700699999999999	0.14711838439944763	KMT2A	0.07241880194304327	0
WRAP73	0.10177366666666665	0.18639356737668367	WRAP73	0.07425092032244618	0
KCNC3	0.118736	0.2329236708369583	KCNC3	0.07513452291558885	0
KCTD10	0.14542666666666668	0.3040928741963159	KCTD10	0.07518467870292353	0
MARCH1	0.05945666666666666	0.05398836620823395	MARCH1	0.07537320532885274	0
FBXO31	0.08629466666666666	0.1323650895471643	FBXO31	0.07578626671775557	0
WDR11	0.06542	0.06924473707420331	WDR11	0.07586189746951018	0
CUL3	0.061819999999999986	0.05872767705766727	CUL3	0.07611013668874181	0
TMEM129	0.10256999999999998	0.1803510040664078	TMEM129	0.07629991883876333	0
ZBTB1	0.129516	0.2552014034777884	ZBTB1	0.0768181338012419	0
ZNRF4	0.04407666666666665	0.017914963007501863	ZNRF4	0.07699241982096232	0
STRN	0.07684533333333332	0.09860506363060159	STRN	0.07731414998405987	0
RANBP2	0.10206633333333333	0.17445518381420766	RANBP2	0.0773985460052038	0
WDR88	0.10618433333333334	0.18639356737668367	WDR88	0.0774688063430822	0
PHIP	0.11163666666666665	0.19892512872671098	PHIP	0.07829195002177172	0
FBXO30	0.045433333333333326	0.018822930562834503	FBXO30	0.07838670972285461	0
G2E3	0.09779999999999998	0.15763163588619178	G2E3	0.07847047717722429	0
TBL2	0.04908666666666667	0.025161835769634086	TBL2	0.07850222848535579	0
KLHL29	0.08795666666666666	0.12771062459355867	KLHL29	0.07861329129442708	0
NOSIP	0.11354333333333334	0.19892512872671098	NOSIP	0.07962911509335675	0
UBE2O	0.09229233333333334	0.1323650895471643	UBE2O	0.08105357677574516	0
TRIM37	0.14624566666666666	0.2789189208458902	TRIM37	0.08109644304838047	0
TMEM183A	0.052976666666666644	0.028972986127894992	TMEM183A	0.08147847047673536	0
NACC1	0.09808	0.14711838439944763	NACC1	0.08163522583899784	0
CUL9	0.04918666666666667	0.02179255685863123	CUL9	0.08173308127086858	0
RNF8	0.101133	0.1523059722163979	RNF8	0.08265428839369306	0
WSB1	0.10940333333333334	0.17445518381420766	WSB1	0.08296231138693444	0
RNF215	0.10735533333333332	0.16870448000408012	RNF215	0.08297207980908913	0
RNF103	0.09466699999999999	0.1323650895471643	RNF103	0.08313907207131108	0
ATG5	0.09893133333333332	0.14206699408404053	ATG5	0.08384497856758884	0
UBR2	0.061389999999999986	0.0416460153094535	UBR2	0.08474438563213536	0
DCAF8L1	0.13092	0.21886011982646647	DCAF8L1	0.08638538445169937	0
HERC4	0.10243533333333331	0.14206699408404053	HERC4	0.08681464242434636	0
RNF123	0.08006333333333332	0.0812615392820873	RNF123	0.0872782370447696	0
RNF150	0.08542	0.09491819304213939	RNF150	0.08735480895946741	0
RNF133	0.04458666666666665	0.010744880040640337	RNF133	0.08778215927659115	0
RNF6	0.06020333333333333	0.03481986855211396	RNF6	0.0877868675135777	0
KCTD6	0.11160699999999997	0.16309720953235052	KCTD6	0.08789648005266101	0
COMMD3-BMI1	0.09745233333333334	0.12318446158931122	COMMD3-BMI1	0.08862744669179684	0
WDR38	0.09595333333333333	0.11878454588170796	WDR38	0.0887798677275664	0
FBXL7	0.124149	0.19258444079420112	FBXL7	0.08881356303125179	0
PREB	0.118438	0.17445518381420766	PREB	0.0898134447705348	0
ARPC1B	0.05278666666666665	0.018822930562834503	ARPC1B	0.09107350955033935	0
BTBD2	0.10984033333333333	0.14711838439944763	BTBD2	0.09142373998671971	0
ASB4	0.11447999999999998	0.15763163588619178	ASB4	0.09185378555468952	0
FBXO28	0.17939633333333332	0.3040928741963159	FBXO28	0.09274678428176333	0
SOCS3	0.3081953333333334	0.4971293749588783	SOCS3	0.09354670643238477	0
RNF41	0.09620899999999998	0.10240539343302736	RNF41	0.09521585080678105	0
TRIM16	0.09626833333333333	0.10240539343302736	TRIM16	0.09527457165217533	0
ZBTB26	0.055596666666666655	0.018822930562834503	ZBTB26	0.09592163840553866	0
FBXO24	0.125767	0.16870448000408012	FBXO24	0.0972019669386062	0
KLHL3	0.05934666666666666	0.02286921506265559	KLHL3	0.09737296863814769	0
MSL2	0.09544033333333334	0.09491819304213939	MSL2	0.09760210823415154	0
FEM1B	0.11127333333333332	0.1323650895471643	FEM1B	0.09772319477341652	0
DCUN1D3	0.099711	0.10240539343302736	DCUN1D3	0.09868170025460142	0
RNF32	0.12333133333333336	0.15763163588619178	RNF32	0.09895571142709589	0
CDCA3	0.11093066666666664	0.12771062459355867	CDCA3	0.09914683153240222	0
CDC40	0.19680333333333336	0.312809572442156	CDC40	0.09933057158001961	0
ZNF645	0.08502399999999999	0.06122393176186158	ZNF645	0.10314081050772175	0
RBCK1	0.13903000000000001	0.1803510040664078	RBCK1	0.1034218359769257	0
FBXW2	0.11991666666666666	0.13714988171744638	FBXW2	0.10346464713287302	0
UBE2N	0.11006666666666666	0.11450879629395762	UBE2N	0.10359047063954797	0
DENND3	0.06908	0.030349248835917622	DENND3	0.10485321985804671	0
STC1	0.135639	0.16309720953235052	STC1	0.10682296502784674	0
RNF39	0.08769333333333329	0.05872767705766727	RNF39	0.10796427671775148	0
UBE2C	0.11611333333333333	0.11035510794193178	UBE2C	0.11114456049554348	0
MARCH10	0.11248699999999999	0.10240539343302736	MARCH10	0.1113258157729774	0
TSG101	0.06912	0.02286921506265559	TSG101	0.11340855300385479	0
ARMC4	0.11347099999999997	0.09860506363060159	ARMC4	0.11416326187026657	0
WDR62	0.10177666666666667	0.07505694644070421	WDR62	0.11445896632207911	0
KLHL9	0.07291333333333332	0.025161835769634086	KLHL9	0.11660720805980389	0
PHF8	0.07319999999999997	0.025161835769634086	PHF8	0.11706566192709579	0
UBE3A	0.10431599999999998	0.07505694644070421	UBE3A	0.11731472371716505	0
TCEB3	0.120573	0.10632135500289984	TCEB3	0.11736328611629115	0
CORO2B	0.06260666666666667	0.013231334041439752	CORO2B	0.1176001351615717	0
NACC2	0.12365733333333336	0.11035510794193178	NACC2	0.11836573432896814	0
TRIM27	0.12208599999999999	0.10632135500289984	TRIM27	0.11883600929555971	0
MARCH4	0.1895166666666667	0.2329236708369583	MARCH4	0.1199235643322386	0
PJA1	0.203348	0.2552014034777884	PJA1	0.12060914382944916	0
HECW1	0.08042999999999997	0.030349248835917622	HECW1	0.12208084066564409	0
DCAF11	0.21086233333333332	0.26294628497096595	DCAF11	0.12232818974189903	0
KCTD14	0.143655	0.13714988171744638	KCTD14	0.12394618944160841	0
TRIM45	0.1194703333333333	0.09134259870873526	TRIM45	0.12416869974299374	0
LONRF1	0.1466066666666667	0.14206699408404053	LONRF1	0.12425014816201452	0
NEURL2	0.11967433333333334	0.09134259870873526	NEURL2	0.12438072237690488	0
E4F1	0.14093666666666665	0.12771062459355867	E4F1	0.12596538330312926	0
SCAP	0.1252303333333333	0.09860506363060159	SCAP	0.12599433633645693	0
TBL3	0.12437666666666665	0.09491819304213939	TBL3	0.12719386508642033	0
ANAPC11	0.13116933333333333	0.10632135500289984	ANAPC11	0.12767753972848953	0
HACE1	0.12295233333333334	0.09134259870873526	HACE1	0.127787635092398	0
WDR34	0.1339	0.11035510794193178	WDR34	0.12817009229792678	0
TRPC4AP	0.16349	0.15763163588619178	TRPC4AP	0.13117728337121062	0
KLHL34	0.134517	0.10240539343302736	KLHL34	0.1331284038185177	0
UBE2D4	0.1215386666666667	0.07810909784835611	UBE2D4	0.134579568490988	0
HIC2	0.12772333333333333	0.08787608975019882	HIC2	0.1348923515946868	0
UBE2E2	0.11825666666666666	0.07210288951059501	UBE2E2	0.13505471049905785	0
THOC3	0.08147666666666668	0.02179255685863123	THOC3	0.13538910988776368	0
ZFAND5	0.13519066666666665	0.09860506363060159	ZFAND5	0.13601543549525946	0
DCUN1D2	0.10905	0.05398836620823395	DCUN1D2	0.13824266481658448	0
LGALS3BP	0.12386433333333331	0.07505694644070421	LGALS3BP	0.13929895743137044	0
WDTC1	0.11674566666666665	0.06380742547504181	WDTC1	0.13952610595111448	0
KLHL24	0.09459999999999999	0.033270914350016056	KLHL24	0.1398126759462626	0
TBL1Y	0.17114366666666667	0.1523059722163979	TBL1Y	0.13987282075505264	0
WDR36	0.21396500000000002	0.21886011982646647	WDR36	0.14118124644216204	0
TRIM13	0.15009333333333333	0.11450879629395762	TRIM13	0.14126201429308197	0
RBBP5	0.146723	0.10632135500289984	RBBP5	0.14281715996815694	0
LZTR1	0.11495333333333331	0.05631652764317839	LZTR1	0.1436185713722974	0
KCTD1	0.13409966666666667	0.08451646978473151	KCTD1	0.14389680748366016	0
FBXL8	0.13030666666666668	0.07810909784835611	FBXL8	0.14428836067121856	0
MYNN	0.14583333333333331	0.10240539343302736	MYNN	0.1443279205617171	0
PIAS4	0.14441400000000001	0.09860506363060159	PIAS4	0.14529503837749452	0
PEX12	0.32170299999999996	0.3493054289741767	PEX12	0.1469522139275934	0
AMFR	0.14964733333333333	0.10240539343302736	AMFR	0.14810254928644204	0
TRIM15	0.13189966666666664	0.07505694644070421	TRIM15	0.14833556648439514	0
TRIM17	0.17244566666666666	0.13714988171744638	TRIM17	0.14878690800216576	0
RNF10	0.166835	0.12771062459355867	RNF10	0.14911261363291484	0
PWP1	0.15283100000000002	0.10240539343302736	PWP1	0.15125335150195054	0
UBA7	0.18248666666666666	0.14711838439944763	UBA7	0.15188968439987002	0
TLE4	0.269221	0.2708519176638421	TLE4	0.15272048116811313	0
WDR61	0.12574333333333335	0.05872767705766727	WDR61	0.15480980730666494	0
KCNC1	0.15952366666666667	0.10632135500289984	KCNC1	0.15527706645202374	0
KCTD3	0.10451233333333333	0.030349248835917622	KCTD3	0.15863425976950585	0
KMT2C	0.12889	0.05872767705766727	KMT2C	0.1586838485572943	0
OSTM1	0.15132366666666666	0.08787608975019882	OSTM1	0.15981735455748508	0
SCAF11	0.17073999999999998	0.11450879629395762	SCAF11	0.1606938548485441	0
WDR37	0.11973666666666664	0.045463912464723914	WDR37	0.1607265021031007	0
ZBTB9	0.17083133333333336	0.11450879629395762	ZBTB9	0.16077981423362966	0
KBTBD12	0.13279	0.06122393176186158	KBTBD12	0.16108473169129156	0
ATG3	0.13215200000000002	0.05872767705766727	ATG3	0.1626998832690167	0
MARCH3	0.17645033333333332	0.11878454588170796	MARCH3	0.16325891670067044	0
GRWD1	0.13282333333333332	0.05872767705766727	GRWD1	0.163526400120581	0
UBE2H	0.189942	0.13714988171744638	UBE2H	0.16388282423109524	0
RHOBTB1	0.12217333333333331	0.045463912464723914	RHOBTB1	0.1639973206503952	0
KBTBD8	0.1204933333333333	0.04351960909380282	KBTBD8	0.16402938378439613	0
ABTB1	0.12518	0.047480914615770003	ABTB1	0.16567334205447726	0
RBBP4	0.13135933333333336	0.05398836620823395	RBBP4	0.16652420255414946	0
GTF2H2	0.10133533333333332	0.02179255685863123	GTF2H2	0.1683880936895613	0
RNF19B	0.16240800000000002	0.09134259870873526	RNF19B	0.16879496043252135	0
KBTBD13	0.12178333333333331	0.039841167507586456	KBTBD13	0.17045622771612587	0
RNF115	0.12618333333333334	0.04351960909380282	RNF115	0.17177526621551173	0
TRIM8	0.146831	0.06380742547504181	TRIM8	0.17548195361633484	0
DCAF10	0.22814466666666666	0.16870448000408012	DCAF10	0.17632694066450394	0
ABTB2	0.16461900000000002	0.08451646978473151	ABTB2	0.17664584215585413	0
RHOBTB2	0.11767999999999997	0.027650788387520144	RHOBTB2	0.18337985921692238	0
SLX4	0.183351	0.09860506363060159	SLX4	0.1844695845385627	0
SOCS4	0.18365933333333334	0.09860506363060159	SOCS4	0.18477979894644372	0
POC1A	0.170295	0.0812615392820873	POC1A	0.18564112632756205	0
DCAF4L2	0.18157000000000004	0.09491819304213939	DCAF4L2	0.18568265819211546	0
FBXO34	0.13860833333333333	0.045463912464723914	FBXO34	0.18605856667971898	0
WDR60	0.11530333333333335	0.02286921506265559	WDR60	0.18918379904303345	0
SMU1	0.3518033333333333	0.2789189208458902	SMU1	0.1950826963709266	0
MYCBP2	0.14776333333333333	0.047480914615770003	MYCBP2	0.19556195291934073	0
VPS18	0.15225000000000002	0.051741093391645974	VPS18	0.19581852959870918	0
CHD4	0.10951666666666666	0.015417258433124829	CHD4	0.19844341669687254	0
FBXW4	0.23502100000000004	0.14206699408404053	FBXW4	0.19918189762528862	0
MNAT1	0.19346666666666665	0.09134259870873526	MNAT1	0.20107506000327438	1
FBXL12	0.13538333333333333	0.03178130487723761	FBXL12	0.20278098469729156	1
ZBTB8B	0.16727666666666666	0.06122393176186158	ZBTB8B	0.20291977534613762	1
CBLB	0.18399833333333332	0.07810909784835611	CBLB	0.20374105609513268	1
NUP37	0.1437266666666667	0.03810312868591908	NUP37	0.2039537974419171	1
FZR1	0.14217333333333335	0.03642998938401253	FZR1	0.2045221627536396	1
RICTOR	0.176394	0.06380742547504181	RICTOR	0.21081354568313074	1
ASB5	0.13425133333333333	0.026380959451811646	ASB5	0.21194384372195416	1
RAE1	0.12929333333333332	0.02286921506265559	RAE1	0.21213787393487263	1
FEM1C	0.175465	0.06122393176186158	FEM1C	0.21285286878690018	1
GNB3	0.16530999999999998	0.04957262924430479	GNB3	0.21568955262974887	1
SSR3	0.14256666666666667	0.030349248835917622	SSR3	0.21639510776532803	1
KLHL25	0.11008333333333332	0.010744880040640337	KLHL25	0.21673189369837198	1
WDR25	0.18217	0.06380742547504181	WDR25	0.21771660950540228	1
ZBTB4	0.14569000000000001	0.03178130487723761	ZBTB4	0.21821860145671607	1
SPOPL	0.20375933333333335	0.08451646978473151	SPOPL	0.2186457154628692	1
WDR44	0.13107333333333332	0.020760281969515182	WDR44	0.22056584742359162	1
RFPL4A	0.23096666666666665	0.11035510794193178	RFPL4A	0.2210830394653559	1
RNF185	0.14292000000000002	0.026380959451811646	RNF185	0.22562914939199877	1
IFT172	0.17840333333333333	0.051741093391645974	IFT172	0.22945601582162042	1
KLHL8	0.14924333333333334	0.028972986127894992	KLHL8	0.22953725279398943	1
RCBTB1	0.15185333333333334	0.030349248835917622	RCBTB1	0.23049089383580273	1
GAN	0.22365666666666667	0.09134259870873526	GAN	0.23245233116884395	1
FBXO11	0.15553666666666668	0.03178130487723761	FBXO11	0.23296721720941332	1
FBXO36	0.17631333333333335	0.047480914615770003	FBXO36	0.23334733329683977	1
CCNF	0.1406	0.020760281969515182	CCNF	0.23659700534884023	1
WDR74	0.17550000000000002	0.04351960909380282	WDR74	0.2389107850018939	1
KCNS3	0.17573333333333335	0.0416460153094535	KCNS3	0.24258695827366986	1
EML3	0.17138	0.03810312868591908	EML3	0.24319496594644288	1
TLE3	0.16818000000000002	0.03481986855211396	TLE3	0.24523551373290792	1
KLHL2	0.16188	0.028972986127894992	KLHL2	0.2489725313176982	1
UTP18	0.37811399999999995	0.21886011982646647	UTP18	0.24949223385708713	1
KBTBD3	0.17663	0.03810312868591908	KBTBD3	0.2506449225996044	1
WDR66	0.16572	0.030349248835917622	WDR66	0.2515384423114578	1
KLHL11	0.14946999999999996	0.019770894030439738	KLHL11	0.25469294769123124	1
WDR92	0.20521666666666666	0.05398836620823395	WDR92	0.2601531303510018	1
PWP2	0.20824	0.05631652764317839	PWP2	0.2601675865791963	1
TRAF6	0.15462666666666666	0.020760281969515182	TRAF6	0.2602006136586534	1
STRN3	0.14189	0.01465566595310658	STRN3	0.26022547143872116	1
PAAF1	0.17323999999999998	0.030349248835917622	PAAF1	0.26295268975402447	1
CHFR	0.15897	0.02179255685863123	CHFR	0.2641591473901459	1
RMND5A	0.18982333333333337	0.039841167507586456	RMND5A	0.2656896345901252	1
CISH	0.30409600000000003	0.1323650895471643	CISH	0.26706517857962564	1
FBXO6	0.16505333333333333	0.02399178675162571	FBXO6	0.26737606888444604	1
TRIM25	0.14991000000000002	0.016213470871416377	TRIM25	0.2683574894906751	1
RNF43	0.18282666666666667	0.033270914350016056	RNF43	0.2702059778118609	1
NEDD4	0.20810766666666666	0.04957262924430479	NEDD4	0.271530152574885	1
KLHL28	0.17212	0.026380959451811646	KLHL28	0.2717274642691773	1
FBXO17	0.18699333333333337	0.033270914350016056	FBXO17	0.27636404141062165	1
WDR43	0.406221	0.20541706987591135	WDR43	0.27922147613273035	1
HERC3	0.21503033333333335	0.04957262924430479	HERC3	0.2805625576098993	1
TRIM55	0.17649	0.025161835769634086	TRIM55	0.28225298734307575	1
MED16	0.13596666666666668	0.008226081505934079	MED16	0.28346425730678304	1
CUL2	0.1801196666666667	0.026380959451811646	CUL2	0.28435661334152224	1
KLHL20	0.23607899999999998	0.06122393176186158	KLHL20	0.28638242618381216	1
BOP1	0.23965666666666663	0.06380742547504181	BOP1	0.2864205791954384	1
WDR3	0.22970333333333331	0.05631652764317839	WDR3	0.2869831053713503	1
KLHL15	0.3549833333333333	0.1523059722163979	KLHL15	0.29012186732607365	1
PHF10	0.26686	0.0812615392820873	PHF10	0.29090807699446963	1
UBE2D2	0.15323	0.012566173993777114	UBE2D2	0.29125911377536773	1
UBOX5	0.19977000000000003	0.03481986855211396	UBOX5	0.29129919478191824	1
ZNF131	0.14735666666666666	0.010192188019648806	ZNF131	0.29349507289569393	1
KCNA1	0.2736593333333333	0.08451646978473151	KCNA1	0.293652515204662	1
FBXO7	0.15726	0.012566173993777114	FBXO7	0.2989193254083034	1
AAMP	0.17582333333333336	0.019770894030439738	AAMP	0.29959833437856825	1
LRWD1	0.14886333333333332	0.009162162764274834	LRWD1	0.30338377066152966	1
WDR70	0.15938	0.011930792142893333	WDR70	0.3065404502276964	1
BRWD1	0.16561	0.013927433420177233	BRWD1	0.3073935086194609	1
FBXL18	0.272548	0.07210288951059501	FBXL18	0.31126271587589616	1
UBE2E1	0.17327666666666666	0.01465566595310658	UBE2E1	0.31778844367230585	1
RBBP6	0.1792	0.016213470871416377	RBBP6	0.3207902215778065	1
AREL1	0.2091066666666667	0.028972986127894992	AREL1	0.321607463030678	1
RNF7	0.193321	0.019770894030439738	RNF7	0.3294138980438651	1
MARCH5	0.20719000000000004	0.025161835769634086	MARCH5	0.3313501980146856	1
BRAP	0.18815666666666667	0.01704559671158906	BRAP	0.33273395211243717	1
IRF2BPL	0.1831	0.01465566595310658	IRF2BPL	0.3358043824119378	1
WDFY2	0.18803	0.016213470871416377	WDFY2	0.3365970165361326	1
LRRC41	0.20179	0.019770894030439738	LRRC41	0.3438448512384663	1
CCRL2	0.20964000000000002	0.02286921506265559	CCRL2	0.3439665661418999	1
CDC20B	0.2076333333333333	0.02179255685863123	CDC20B	0.3450226099459476	1
IFT80	0.22507000000000002	0.028972986127894992	IFT80	0.34615917731451906	1
MLST8	0.16982	0.008682854138264258	MLST8	0.3500563333249006	1
UBE2D3	0.16570000000000001	0.007376521153477043	UBE2D3	0.35329699117783414	1
FBXO48	0.3822536666666666	0.11450879629395762	FBXO48	0.35976230073009896	1
GTF2H2C	0.16573200000000005	0.006606522559391144	GTF2H2C	0.3613002476380556	1
ING2	0.46698800000000007	0.16309720953235052	ING2	0.36777801954028044	1
SOCS5	0.2629	0.03810312868591908	SOCS5	0.3730654484030799	1
ZBTB44	0.2764336666666667	0.04351960909380282	ZBTB44	0.37631330087911796	1
WDR20	0.20078666666666664	0.012566173993777114	WDR20	0.3816546798358252	1
ZBTB2	0.18075000000000002	0.006606522559391144	ZBTB2	0.3940398942906532	1
[truncated: 95 more rows]

## Sheet: DMSO_sgrna_summary
sgrna	Gene	control_count	treatment_count	control_mean	treat_mean	LFC	control_var	adj_var	score	p.low	p.high	p.twosided	FDR	high_in_treatment
[truncated: 5,071 more rows]

[truncated: 1 more sheets: sgRNA sequence]
