# Supplementary material for: Alkenyl oxindole is a novel PROTAC moiety that recruits the CRL4DCAF11 E3 ubiquitin ligase complex for targeted protein degradation
Source: PLoS Biol. 2024 May 20;22(5):e3002550. doi: 10.1371/journal.pbio.3002550 (PMC11104598; doi:10.1371/journal.pbio.3002550)
Supplement: S5 Data — (XLSX) [file pbio.3002550.s013.xlsx]

## Sheet: Fig 2C
HL435(nM)	Group A (MDA-MB-231)			Group B (MCF-7)
X	A:Y1	A:Y2		B：Y1	B:Y2	B:Y3
0	100	100		100	100	100
0.1	97.129	87.288		91.384	102.043
1	85.25	89.77		90.65	90.613
10	46.247	51.176		67.148	57.157	72.48
100	9.019	19.303		13.629	15.933	15.44
500	0.214	1.464		0.514	1.362	1.4
1000	0.106	0.206		0.13	0.199	0.2

## Sheet: Fig 2E
	Group A (MDA-MB-231)				Group B (MCF-7)
X（h）	A:Y1	A:Y2	A:Y3		B：Y1	B:Y2	B:Y3
0	100	100	100		100	100	100
1	48.44	76.19	68.97		69.6	63.27	50.94
3	25.85	25.71	24.56		20.64	23.44	21.09
6	12.63	9.99	17.18		13.69	11.15	8.87
12	9.93	5.59	5.92		3.97	4.9	4.33
24	9.55	2.07	4.44		1.95	0.59	3.63

## Sheet: Fig 2F
	Group A (MDA-MB-231)				Group B (MCF-7)
	A:1	A:2	A:3		B:1	B:2	B:3
DMSO	1	1	1		1	1	1	1
HL435	0.94	1.16	1.27		1.75	2.17	1.48	1.61

## Sheet: Fig 2H
DMSO	HL435	CQ	HL435+CQ	Baf	HL435+Baf
1	0.4451	1.1292	0.4335	1.3092	0.5215
1	0.4467	1.2977	0.5278	1.5085	0.5216
1	0.3305	1.0898	0.3374	0.9732	0.229
1	0.2823	1.0758	0.2506	0.8882	0.2121
1	0.3369	1.107	0.3062	1.1598	0.2709

## Sheet: Fig 2K 
DMSO	PYR-41	MG132	PS341	HL435	HL435+PYR41	HL435+MG132	HL435+PS341
1	1.2848	1.1972	1.257	0.075	0.8434	1.3317	0.6349
1	0.8831	1.1459	1.01	0.0563	0.7356	1.2171	0.9992
1	1.1031	1.6133	1.2155	0.1318	1.0116	1.4918	1.1842

## Sheet: Fig 2O
DMSO	HL435	JQ1	HL389	JQ1+HL389	HL435+JQ1
1	0.2836	1.0891	0.9891	0.9864	1.0988
1	0.1635	0.9686	1.0389	0.9361	0.7779
1	0.152	0.8903	0.9126	0.9129	0.7761

## Sheet: Fig 3D
DMSO	HL435	HL435+MG132
452	146	490
454	148	496
453	150	494

## Sheet: Fig 4A
	Group A ( sgControl)			Group B ( sgRNA-1)			Group C ( sgRNA-2)
	A:1	A:2	A:3	B:1	B:2	B:3	C:1	C:2	C:3
DCAF11	1	1.13	0.89	0.04	0.04	0.03	0.12	0.14	0.11
DDB1	1	1.1	0.91	0.03	0.03	0.02	0.12	0.13	0.12
NAE1	1	1.12	0.89	0.01	0.02	0.01	0.02	0.02	0.02
UBA3	1	1.11	0.9	0.02	0.02	0.02	0.02	0.02	0.02
CUL4B	1	1.1	0.91	0.04	0.05	0.04	0.09	0.1	0.08
RBX1	1	1.11	0.9	0.03	0.03	0.03	0.04	0.04	0.04

## Sheet: Fig 4D
	Group A ( DMSO)			Group B (HL435)
	A:1	A:2	A:3	B:1	B:2	B:3
sgControl	635	643	641	276	274	284
sgDCAF11-1	726	721	717	663	683	667
sgDCAF11-2	721	725	735	642	643	654
sgDDB1-1	757	761	766	713	684	697
sgDDB1-2	748	740	752	571	568	567
sgNAE1-1	742	738	746	636	636	636
sgNAE1-2	753	772	766	646	645	619
sgUBA3-1	713	737	745	714	719	715
sgUBA3-2	755	772	765	692	702	705
sgCUL4B-1	709	706	713	406	406	415
sgCUL4B-2	718	726	726	402	398	400
sgRBX1-1	860	854	863	725	704	721
sgRBX1-2	858	862	864	664	653	672

## Sheet: Fig 4E
sgControl	sgDCAF11-1	sgDCAF11-2
1	0.04	0.18
1.06	0.05	0.19
0.94	0.04	0.17

[truncated: 10 more sheets: Fig 5A, Fig 5C, Fig 5D, Fig 5H, Fig 5I, Fig 5J, Fig S6B, Fig S7A, Fig S8A, Fig S8B]
